# Supplementary material for: RNA-Seq Analyses Generate Comprehensive Transcriptomic Landscape and Reveal Complex Transcript Patterns in Hepatocellular Carcinoma
Source: PLoS One. 2011 Oct 17;6(10):e26168. doi: 10.1371/journal.pone.0026168 (PMC3197143; doi:10.1371/journal.pone.0026168)
Supplement: Table S1 — Characteristics of HCC patients used for RNA-seq analysis. (XLS) [file pone.0026168.s001.xls]

## Sheet: Sheet1
Supplementary Table 1. Characteristics of HCC patients used for RNA-seq analysis
Patient's study ID	Age	Sex	Virus infection	TNM stage	Histology	Grade	Tumor size	Nodule number	Child's Pugh score	Background liver cirrhosis	AFP level (ug/L)
A05	58	Female	HBV	T1N0M0	HCC	III	27×27mm	1	A	Yes	55.5
A13	64	Female	HBV	T1N0M0	HCC	III	59×41mm	1	A	Yes	19.6
A19	52	Male	HBV	T1N0M0	HCC	III	140×130mm	1	A	Yes	3
A31	47	Male	HBV	T1N0M0	HCC	III	111×106mm	1	A	Yes	>1210
A35	48	Male	HBV	T1N0M0	HCC	II	17×20mm	1	A	Yes	2.5
A39	32	Male	HBV	T3N0M0	HCC	III	140×100mm	1	A	Yes	>1210
A57	60	Male	HBV	T1N0M0	HCC	III	65×70mm	1	A	Yes	>1210
A60	66	Male	HBV	T3N0M0	HCC	II	57×30mm	＞1	A	Yes	>1210
A63	50	Male	HBV	T1N0M0	HCC	III	74×61mm	1	A	Yes	58.2
A82	59	Male	HBV	T1N0M0	HCC	III	84×72mm	1	A	Yes	10.8
