# Supplementary material for: RNA-Seq Analyses Generate Comprehensive Transcriptomic Landscape and Reveal Complex Transcript Patterns in Hepatocellular Carcinoma
Source: PLoS One. 2011 Oct 17;6(10):e26168. doi: 10.1371/journal.pone.0026168 (PMC3197143; doi:10.1371/journal.pone.0026168)
Supplement: Table S2 — Sequence of primers or probes and PCR conditions for qRT-PCR validation. (XLS) [file pone.0026168.s002.xls]

## Sheet: Sheet1
Supplementary Table 2. Sequence of primers or probes and PCR conditions for qRT-PCR validation
Ensembl gene ID	Gene symbol	Ensembl ID of exons for validation	qRT-PCR method	Oligonuclitide sequence of primers or probes	qRT-PCR cycling condition
DEGs' validation
ENSG00000011426	ANLN	/	Taqman	Forward Primer CATCGAAGATGGTGTGTTCTTTCT	1 cycle of 95℃ for 5min,40 cycle of 95℃ for 30s,58℃ for 30s, and 72℃ for 20s
				Reverse Primer TGGTTCTATCTGACGACTGGTACAA
				Taqman Probe CCAGATGATGAGAAACGCAAGAATCCCA
ENSG00000075218	GTSE1	/	Taqman	Forward Primer TGGCCTTCCACCGATGAC	1 cycle of 95℃ for 5min,40 cycle of 95℃ for 30s,58℃ for 30s, and 72℃ for 20s
				Reverse Primer TTTCTGTTGCTCTCCCTTGTTG
				Taqman Probe CCGCAAGAACTCTGCAATGAGAACTGAA
ENSG00000118193	KIF14	/	Taqman	Forward Primer GAAAAAGGCCATCTGGAAGAGATA	1 cycle of 95℃ for 5min,40 cycle of 95℃ for 30s,58℃ for 30s, and 72℃ for 20s
				Reverse Primer TGCCTTCAACTGAGCCTCTTTTAT
				Taqman Probe TGCTCATGGCACAGAGATCACAACTTGA
ENSG00000019169	MARCO	/	Taqman	Forward Primer GGAGGACGAGCTCTTGAGTGA	1 cycle of 95℃ for 5min,40 cycle of 95℃ for 30s,58℃ for 30s, and 72℃ for 20s
				Reverse Primer CCACCACAGCTAGGGAGAAGTT
				Taqman Probe CGAAATCAATGTTCCAAAGCCCAAGAGG
ENSG00000124212	PTGIS	/	Taqman	Forward Primer ACCTCGCGGGTGATGAAG	1 cycle of 95℃ for 5min,40 cycle of 95℃ for 30s,58℃ for 30s, and 72℃ for 20s
				Reverse Primer GACCACTCTCCCACAGAAGGTT
				Taqman Probe CACTCAGCACGCTATCAAGCACAGGTGT
ENSG00000105825	TFPI2	/	Taqman	Forward Primer TGCTACAGTCCAAAAGATGAGGG	1 cycle of 95℃ for 5min,40 cycle of 95℃ for 30s,58℃ for 30s, and 72℃ for 20s
				Reverse Primer CCCTCATCTTTTGGACTGTAGCA
				Taqman Probe TTCTGCGCACCAAAGAAAATTCCATCA
DEEs' validation
ENSG00000001626	CFTR	ENSE00000718634 (Exon 1)	SYBGreen	Forward Primer AGAACTGAAACTGACTCGGAAGG	1 cycle of 95℃ for 5min,40 cycle of 95℃ for 30s,58℃ for 30s, and 72℃ for 20s
				Reverse Primer GCAGAATGAGATGGTGGTGAAT
		ENSE00000718704 (Exon 2)	SYBGreen	Forward Primer ATGCGATCTGTGAGCCGAGT	1 cycle of 95℃ for 5min,40 cycle of 95℃ for 30s,58℃ for 30s, and 72℃ for 20s
				Reverse Primer TCGAGAGTTGGCCATTCTTGTAT
ENSG00000152492	CCDC50	ENSE00001334610(Exon 1)	SYBGreen	Forward Primer GAAGCACAAGAAAGAGAAACCAGA	1 cycle of 95℃ for 5min,40 cycle of 95℃ for 30s,58℃ for 30s, and 72℃ for 20s
				Reverse Primer CTTAGTCTCCCAGTCATCACATTCA
		ENSE00001552245(Exon 2)	SYBGreen	Forward Primer TAGGAATCTGCCTTGAAAATGGA	1 cycle of 95℃ for 5min,40 cycle of 95℃ for 30s,58℃ for 30s, and 72℃ for 20s
				Reverse Primer TACTGCCCAAGTGATCATGAATAAC
ENSG00000161640	SIGLEC11	ENSE00001756179(Exon 1)	SYBGreen	Forward Primer TATGCCTCCCTCAGCTTCCA	1 cycle of 95℃ for 5min,40 cycle of 95℃ for 30s,58℃ for 30s, and 72℃ for 20s
				Reverse Primer ACCATCCCTGACATCTCCCTCT
		ENSE00001616306(Exon 2)	SYBGreen	Forward Primer GTTCTCACTTGCCACCCAGACT	1 cycle of 95℃ for 5min,40 cycle of 95℃ for 30s,58℃ for 30s, and 72℃ for 20s
				Reverse Primer AGTTGAGCTTTGAAGCACCGAT
Novel exon-exon junctions' validation
ENSG00000156802	ATAD2	ENSE00001174566-ENSE00001174545	SYBGreen	Forward Primer TTGTCCGTTCTTCTTTATCCG	1 cycle of 95℃ for 5min,40 cycle of 95℃ for 30s,56℃ for 30s, and 72℃ for 20s
				Reverse Primer CCGTCTTACTACCATGTGATG
ENSG00000019169	MARCO	ENSE00000774701-ENSE00000963702	SYBGreen	Forward Primer AGCTAAAGGAGATCAAGGCC	1 cycle of 95℃ for 5min,40 cycle of 95℃ for 30s,54℃ for 30s, and 72℃ for 20s
				Reverse Primer CTTTCACTCCCTGGTCTCC
ENSG00000130649	CYP2E1	ENSE00001742536-ENSE00001685814	SYBGreen	Forward Primer AGCACTCAGGAAGACCCAAGA	1 cycle of 95℃ for 5min,40 cycle of 95℃ for 30s,58℃ for 30s, and 72℃ for 20s
				Reverse Primer AGGTATCCTCTGAAAATGGTGTCT
ENSG00000113889	KNG1	ENSE00001717939-ENSE00001029497	SYBGreen	Forward Primer CCCATTCTGAGACACGGCAT	1 cycle of 95℃ for 5min,40 cycle of 95℃ for 30s,60℃ for 30s, and 72℃ for 20s
				Reverse Primer GCCAGCCACCACCTGTCTT
ENSG00000196139	AKR1C3	ENSE00001485613-ENSE00001655668	SYBGreen	Forward Primer CACCTATGCACCTCCAGAGCT	1 cycle of 95℃ for 5min,40 cycle of 95℃ for 30s,58℃ for 30s, and 72℃ for 20s
				Reverse Primer GAATAAGATAGAGGTCAACATAGTCCAA
ENSG00000000971	CFH	ENSE00000469045-ENSE00000469053	SYBGreen	Forward Primer GCTGAATGACACATTGGACTATG	1 cycle of 95℃ for 5min,40 cycle of 95℃ for 30s,54℃ for 30s, and 72℃ for 20s
				Reverse Primer CTTGCTCACCCGCCTTATAC
Primers of qRT-PCR for reference gene
ENSG00000165704	HPRT1	/	SYBGreen	Forward Primer AAGCTTGCTGGTGAAAAGG	1 cycle of 95℃ for 5min,40 cycle of 95℃ for 30s,58℃ for 30s, and 72℃ for 20s
				Reverse Primer AAACATGATTCAAATCCCTGA
