# Supplementary material for: RNA-Seq Analyses Generate Comprehensive Transcriptomic Landscape and Reveal Complex Transcript Patterns in Hepatocellular Carcinoma
Source: PLoS One. 2011 Oct 17;6(10):e26168. doi: 10.1371/journal.pone.0026168 (PMC3197143; doi:10.1371/journal.pone.0026168)
Supplement: Table S3 — The RPKM value of each gene for 10 paired samples. (XLS) [file pone.0026168.s003.xls]

## Sheet: Supplementary Table 2.The RPKM 
Supplementary Table 3.The RPKM value of each gene for 10 paired samples
Ensembl Gene ID	05C*	05P*	13C	13P	19C	19P	31C	31P	35C	35P	39C	39P	57C	57P	60C	60P	63C	63P	82C	82P	Sum
ENSG00000163631	20290	93481.9	50854.7	53559.2	16433.5	77725.3	856.816	40864.8	33252.9	131417	49902.9	59371.3	28153.2	115203	8986.12	101476	16586.7	56209.1	36099.8	39425.8	1.03015e+06
ENSG00000198744	18712.3	47587.7	72363.6	42233	44670.4	50336.5	44644.1	45969.2	36142.9	53291.2	34842.6	36838.1	39881.7	46963.5	27924.3	42498.2	66655.1	59171.4	20171.7	94812.6	925710
ENSG00000237973	18559.8	32411.2	50975	29748.6	26724.5	41782.8	36455.5	28014.5	41330.1	43551.4	30282.8	25270	30699.3	36736.3	24785.3	31343.8	40038.5	39791.5	14525.6	64909.4	687936
ENSG00000197711	13172	11860	16840.8	13015.3	20317.7	58262.9	1825.19	43674.8	13017	31615.7	6844.91	62803.9	8374.42	37811.4	57991.2	21517.7	4520.28	12702.3	25941.7	20001.4	482111
ENSG00000226958	29261.9	31915.4	39832.4	17371.4	30471	18658	19406.5	10892.5	26745.5	22345.3	14850.3	13012.1	15608.1	11444	8597.52	16552.3	47641.8	11262.3	18748	73743.5	478360
ENSG00000229344	11478.6	18442	31075.2	16616.9	15567.6	21572	28100.2	21262.6	21665.4	22554.6	23382.6	18546	17371.2	25177.6	18357.2	17945	35702.9	19276.9	5728.85	45130.1	434953
ENSG00000158874	15467.6	21710	18593.6	12562.7	55724.1	8598.41	20714.6	8450.54	33949	17016.3	26726.7	8201.57	52248.1	15046.5	7084.1	19023	37111	6902.93	17639.7	22271	425041
ENSG00000232673	30584.8	26022.6	42012.7	17083.3	28722.8	16112.7	14752.7	9191.27	26995.5	19600.3	14514.5	11515.2	12042.3	8578.08	6405.33	14055.8	41929.4	6929.06	14311.9	62488.3	423848
ENSG00000225972	7398.97	14422.4	26974.5	16114.3	14918.9	22188.4	26589.1	18070.5	13058.1	17990.1	15094.2	13532.2	15485.1	16255	7873.13	14087.6	15994.6	21292.6	6591.51	33521.1	337452
ENSG00000225630	8205.03	13178.3	30406.8	13942.3	18791.7	22046.8	20592.9	13387.7	15009.1	18385.5	16458.9	15784.4	12213.4	15313.3	6976.83	10790.4	19420.2	15640.4	6372.14	31251.4	324167
ENSG00000230738	7768.34	5916.27	17362.1	11866.1	4334.89	13637.9	9477.51	5277.25	10611.8	16531.8	8838.41	13510.7	11230.4	12032.9	7368.62	10319.9	16541.6	20187.1	6154.83	20708.5	229677
ENSG00000171564	10825.4	11919.1	6462.22	8852.09	4169.6	25593.6	2903.16	23890.7	5996.34	17805.7	5263.77	28898.1	3379.57	13169.1	32246.9	10193.7	1857.08	7272.03	1895.58	3782.05	226376
ENSG00000232177	4779.45	11136.3	12171.9	7007.08	5984.8	10132	14303	8817.3	6777.98	9668.66	6248.1	8878.43	8322.56	8123.78	4708.51	8613.16	12420.4	14045.8	4365.8	16272.6	182778
ENSG00000171560	8162.84	8177.06	5019.51	5944.48	2670.76	16675.6	2014.16	15682.1	5773.42	12950.2	3187.26	17752.4	3610.49	9416.01	37401.9	7258.75	1926.56	5026.18	2058.99	3820.19	174529
ENSG00000171557	7223.04	6823.08	3783.31	5271.02	3662.4	16579.9	2323.99	16042.7	4775.36	11414.4	3131.23	17822.8	3519.69	7573.33	34884.4	6295.07	1554.49	4743.19	1793.19	1772.93	160990
ENSG00000198868	3950.21	9167.91	11502.2	6482.57	5640.34	8452.43	11320.3	7944.98	6951.58	10948.3	5582.95	7375.01	7325.92	8020.54	4057.15	7058.45	9602.68	10074.9	2533.73	11183.3	155175
ENSG00000197249	14756.1	9094.22	4218.31	5914.35	12315.1	7743.41	3140.82	8920.46	3295.47	9715.63	7059.94	11955.2	3436.69	6604.9	14552.2	8999.97	2225.47	6493.43	9795.88	4330.82	154568
ENSG00000130208	13463.2	7996.9	9105.87	5378.79	7364.17	8122.55	2059.66	6573.19	9802.95	10347	4213.23	4845.84	4391.05	9525.14	4028.07	7147.55	5414.31	5296.91	5533.09	8752.38	139362
ENSG00000229314	6728.3	8048.88	3743.78	1935.8	6228.38	11794	611.44	4616.17	1791.39	2603.81	6896.01	23367.8	1799.01	9026.3	9363.15	1872.7	911.178	2791.69	16089.7	2803.29	123023
ENSG00000231501	4004.1	7559.99	10126.5	3921.53	3269.43	6903.09	8837.59	4732.8	5535.8	8503.41	3732.69	7351.87	4535.94	7740.09	1896.52	5170.54	7856.36	8038.15	2587.27	9921.83	122225
ENSG00000087086	9993.2	3605.96	2729.36	3877.55	9456.14	2658.99	18310	2784.62	5204.85	3381.67	9851.27	2492.1	13207	4327.08	2988.81	4284.38	8547.35	3542.64	5732.66	2898.52	119874
ENSG00000166710	3350.53	4136.64	3296.48	9751.41	4329.8	5282.09	4318.87	6252.92	6241.67	2533.83	2426.33	4081.71	7875.52	2987.81	11475.1	7907.18	2332.6	10087	10911.5	817.131	110396
ENSG00000091583	4667.68	5663.78	4309.42	4327.52	4662.41	7280.3	1903.48	6365.47	4802.81	9269.96	3926.73	7144.84	3731.24	8233.69	3493.94	8967.98	4137.63	5183.72	4346.18	2507.19	104926
ENSG00000091513	7702.21	4990.58	1811.89	2851.22	6042.96	2899.64	1653.22	2044.4	10016.2	8882.14	4911.49	1880.05	2158.03	11756.2	2779.53	11567.2	7846.2	4383.25	5037.42	2274.43	103488
ENSG00000138207	5882	7191.33	4256.28	3756.78	4348.51	5010.02	1641.91	5464.39	7406.16	6385.15	1410.93	5181.38	4552.72	8548.81	4263.81	6558	2713.25	4377.71	4445.16	4929.86	98324.2
ENSG00000118137	6255.49	7315.63	7182.99	3528.13	2476.27	3570.66	2955.1	3138.45	2476.64	8202.67	1591.89	2854.76	1093.21	9081.77	2149.33	9052.7	671.014	3823.84	4815.08	12729.2	94964.8
ENSG00000237394	24026.3	40.0481	159.449	56.2247	100.951	35.2981	34554.1	37.6177	88.093	70.5422	101.163	31.4992	4.62398	24.8972	9.71184	30.3849	66.2495	10457.5	24179.8	67.3443	94141.7
ENSG00000110245	5735.35	6184.04	4961.62	2214.51	5298.97	3833.77	623.679	4638.33	8322.84	4798.7	1105.2	4492.86	3175.23	9897.68	2372.5	6526.98	720.7	3090.39	4472.74	9637.67	92103.8
ENSG00000163586	15042.3	5231.17	5091.34	3327.38	5081.61	4183.07	4040.06	5342.27	2070.47	8687.37	3763.03	1677.22	1390.52	2073.47	5942.39	7990.34	1714.97	4231.54	3090.47	1818.48	91789.4
ENSG00000226988	1920.19	3346.26	8989.18	3850.11	2863.74	5263.77	3033.28	3913.09	3971.87	6439.71	4868.03	3131.27	3611.33	4735.21	1314.49	3198.05	12753	3402.21	1230.69	7726.41	89561.9
ENSG00000130203	13219.3	4144.58	3294.9	2270.01	6252.49	1760.4	1783.31	1257.13	9438.75	2525.48	3361.77	1297.03	5311.03	5141.88	5343.34	4587.91	2278.15	2141.79	7564.74	5500.26	88474.3
ENSG00000125730	4734.1	4772.2	2173.75	2910.17	4370.35	4273.22	204.609	4047.2	6273.56	4030.82	4336.86	5604.43	1166.26	6515.81	12631.5	4914.91	187.145	2622.59	7440.79	2146.52	85356.9
ENSG00000230916	1822.58	3712.61	5772.8	3848.33	3395.15	6152.09	4383.77	4703.36	4915.91	6697.07	3319.72	4324.94	4309.58	3717.23	2523.12	3217.89	3797.31	5357.19	1541.29	7297.57	84809.5
ENSG00000225840	8687.84	2844.17	13327	4206.28	3179.53	1472.7	2465.25	877.81	3174.56	2051.25	3103.68	1126.28	2763.46	1463.02	1284.64	2092.22	4442.11	1539.46	3792.41	12697.1	76590.8
ENSG00000136872	3632.92	5443.73	3309.91	2597.39	1372.77	5473.82	43.931	6736.56	4475.25	6920.46	337.843	4181.44	3886.15	8060.96	3318.07	5209.96	53.6176	3113.56	2063.6	4617.18	74849.1
ENSG00000228278	4247.01	1165.71	2832.99	2833.09	4327.65	14868.4	474.681	5701.64	2549.73	4305.27	564.645	1339.61	3068.63	1337.43	4527.57	3011.51	724.134	1396.02	8031.93	3062.85	70370.5
ENSG00000133112	1928.39	3208.2	3699.03	6335.01	2703.97	4382.25	3187.66	5923.66	1041.95	3962.33	4792.64	5469.69	1185.4	3220.79	2002.58	3677.42	1964.73	4745.79	1407.86	2739.67	67579
ENSG00000106927	5970.09	4495.34	1806.88	2226.57	3538.02	2551.53	833.455	2580.79	4707.62	4761.31	2392.76	3075.77	3313.82	7316.01	2003.05	4661.44	983.619	2274.23	3231.99	2457.95	65182.2
ENSG00000130649	3566.51	4865.33	2356.03	4016.43	1290.45	4446.21	41.3461	3723.42	159.209	4954.56	38.0242	4581.98	465.664	7219.21	389.486	12067.5	4345.94	3566.96	6.53026	2275.29	64376.1
ENSG00000118271	776.29	3827.45	2755.39	2218.9	1688.38	4074.72	989.117	2064.99	5228.9	6941.81	580.019	1620.85	6376.81	8997.73	770.778	4849.03	1009.88	3108.87	957.507	4939.64	63777.1
ENSG00000229604	921.421	4991.59	6576.55	924.904	3508.62	4396.69	1370.24	3939.77	1227.92	5451.52	2743.33	1398.55	3155.05	1113.02	992.194	3732.51	5405.59	1173.03	1281.97	8825.54	63130
ENSG00000132693	7420.9	94.9345	464.14	959.516	821.563	10286.1	34.2333	5645.94	1106.78	294.65	902.594	5989.46	2969.61	95.6807	20126.7	252.467	65.6612	434.157	2928.81	955.445	61849.3
ENSG00000145192	4164.88	4624.25	1382.07	2004.88	5478.47	1574.35	2839.72	1564.56	3271.59	3571.43	3616.77	1044.24	3224.17	4470.56	1783.17	4767.28	984.122	2302.91	7626.77	970.902	61267.1
ENSG00000234906	5554.9	4214.36	3197.85	2753.94	3233.49	1905.79	1483.21	3447.92	4503.77	2670.02	2885.57	2341.18	3407.74	2737.92	4220.2	3409.8	1749.67	2677.73	1619.4	2205.32	60219.8
ENSG00000226514	3780.71	2001.77	6029.11	1865.75	1476.92	1689.66	1802.05	1390.35	1918.54	2640.84	2239.73	911.12	2978.58	2132.76	839.211	2045.98	10255.9	3576.87	1618.95	7230.33	58425.2
ENSG00000196136	9721.02	1554.04	800.835	1319.25	7663.17	3697.56	185.532	2880.61	1305.32	1981.05	3117.44	7106.07	1566.5	2274.11	6229.33	1377.75	213.207	1073.45	3026.33	620.772	57713.3
ENSG00000109072	6290.59	3856.38	2568.92	2235.12	2707.52	2275.45	931.131	2473.57	1846.94	2836.11	1962.22	2500	1862.31	4925.41	3523.28	4009.07	1003.99	1950.74	3607.39	2629.05	55995.2
ENSG00000104760	4628.64	734.896	1216.37	1371.6	1603.68	2687.59	3599.67	5672.55	526.984	2045.4	2043.77	6724.32	425.667	639.426	15349.9	1303.5	54.0939	711.243	1585.35	726.902	53651.5
ENSG00000117601	2672.31	3073.69	1537.97	1638.72	2612.39	2586.68	1004.1	3115.37	5820.59	3484.41	1577.18	3635.28	1883.04	3860.17	3730.57	2949.38	2634.09	1634.63	2729.68	1069.99	53250.2
ENSG00000173432	182.188	44.0827	420.902	509.596	792.882	11490.3	69.5894	2127.17	1727.41	338.747	343.383	15859.2	321.671	159.865	12346.7	122.924	74.5989	435.641	1394.93	622.84	49384.7
ENSG00000080910	2564.72	2169.02	2233.59	2269.49	3178.44	3991.69	491.634	3832.42	1120.96	2458.15	1596.72	3118.89	1721.48	2410.89	4218.27	2583.93	2378.07	2497.95	1941.07	1241.74	48019.1
ENSG00000145321	2573.99	3346.89	792.308	1881.23	990.847	2682.72	933.104	3628.52	2287.28	3117.12	2372.32	3724.44	2623.95	3372.76	3216.91	3586.68	1839.28	2393.38	1742.92	429.956	47536.6
ENSG00000234604	2494.45	1786.15	2817.36	1532.06	1134.94	1324.66	1138.99	544.865	1082.12	1757.98	1302.98	767.468	4440.56	827.833	1115.42	1680.78	2844.57	8906.39	2734.13	3742.47	43976.2
ENSG00000113889	3886.92	2316.04	1261.44	1352.21	2997.51	1660.51	294.779	1832.25	3263.62	2282.72	803.741	1390.9	2303.75	2196.28	1740.04	2201.56	1868.44	1610.04	3045.82	1003.16	39311.7
ENSG00000156482	952.191	1086.68	1092.07	2456.85	1995.91	1182.62	7951.5	1723.72	596.039	883.877	3604.22	1245.92	1601.07	1138.72	1115.91	1090.99	3367.48	1819.53	1891.77	847.533	37644.6
ENSG00000226608	5382.43	1167.15	878.196	656.404	3114.72	822.98	26.1961	861.392	1760.69	903.277	3114.69	707.918	5562.35	1363.84	925.322	1536.08	2659.18	1541.01	3296.84	895.188	37175.8
ENSG00000145592	1037.03	1185.52	2029.73	2402.78	2359.62	1328.58	5020.68	1617.04	833.123	1065.62	2361.43	1366.83	880.539	1174.97	1786.16	1433.12	1381.18	2090.16	1062.6	1904.92	34321.6
ENSG00000113905	3252.8	3093.78	1455.17	2065.37	113.483	1296.55	55.838	1980.59	2676.95	3579.67	121.075	1001.59	2651.07	2877.72	685.142	2758.99	18.1312	2460.08	1192.04	899.889	34235.9
ENSG00000120885	2319.22	2398.99	717.049	1925.94	2701.01	1082.23	506.414	1088.03	2565.66	1385.8	1220.86	1963.81	967.788	2094.96	2778.77	2789.95	1954.07	1117.48	1844.98	667.885	34090.9
ENSG00000110169	1720.57	2035.69	1144.64	1393.53	757.771	2451.48	205.166	1847.54	1718.56	2659.06	558.703	2925.73	145.479	4058.4	2744.45	2903.03	245.89	1215.6	2098.64	921	33750.9
ENSG00000084674	2011.3	1617.67	400.924	490.465	1955.5	685.809	1896.03	1177.86	2672.71	995.484	1302.41	1459.22	2272.38	1673.87	4687.39	1411.31	1433.21	1133.86	3857.88	382.044	33517.3
ENSG00000175899	3375.34	2753.06	556.019	1123.09	122.263	865.028	657.808	1304.71	581.896	4127.87	1365.78	3923.99	722.96	2508.61	1811.41	3531.01	766.318	1858.26	633.189	329.864	32918.5
ENSG00000160868	10.9085	2195.42	336.791	1333.39	115.517	848.687	7.83479	1208.16	7789.81	974.541	24.4967	1520.89	5270.72	1731.97	24.7566	1437.18	1202.5	2232	2.37303	335.584	28603.5
ENSG00000149131	1990.87	1420.83	879.169	1237.17	2221.61	1479.48	313.714	1969.12	1646.2	1312.68	445.393	2068.23	689.67	1727.69	3165.24	1448.99	113.893	1183.02	1947.9	781.167	28042
ENSG00000132703	1094.63	819.385	887.477	978.349	38.4674	2505.34	47.7341	2386.18	1701.79	1614.89	2403.68	2792.99	1261.58	1583.14	1885.48	1180.1	580.664	1013.17	2234.49	557.164	27566.7
ENSG00000130600	15239.8	2649.21	492.615	263.1	104.469	135.457	478.076	209.762	51.7046	78.7064	4856.27	163.723	29.0495	113.217	29.0902	779.364	15.9928	560.168	305.407	406.438	26961.6
ENSG00000000971	1719.77	1293.16	776.821	1109.56	3041.25	1148.32	387.98	1551.7	1468.89	1478.9	1388.22	1269.56	1028.28	1131.41	3227.78	1230.75	417.805	1025.25	1680.91	272.725	26649
ENSG00000166278	233.584	127.587	103.605	93.4952	4432.6	2296.96	445.251	2654.32	1692.67	2016.5	919.61	3058.63	976.039	1968.96	351.528	142.761	4.55896	10.6776	3857.63	1112.58	26499.5
ENSG00000160862	1103.58	1935.69	928.861	1023.2	953.968	1466.05	27.0613	1215.25	1965.67	1963.49	526.989	1757.93	509.174	2524.11	957.862	1709.48	947.522	1024.8	1173.6	1543.2	25257.5
ENSG00000165092	1753.32	1564.44	749.821	1309.79	452.956	575.756	373.695	626.671	2597.74	1106.04	1620.15	368.185	3268.3	995.674	652.276	1238.21	2064.24	1334.1	2028.29	264.762	24944.4
ENSG00000182326	2678.27	1297.08	840.443	1528.09	459.706	1737.65	188.515	2038.5	1214.04	1501.42	565.539	1832.56	1169.54	1587.38	1877.43	1339.61	262.785	1151.67	1195.91	471.114	24937.2
ENSG00000159403	2392.4	1302.74	996.565	1386	535.897	1518.63	146.192	2181.74	768.606	1454.63	302.416	1920.78	736.574	2577.78	1901.33	1496.79	108.613	921.284	1050.71	1026.71	24726.4
ENSG00000142168	470.798	1174.37	1446.05	1153.57	1204.07	1755.87	685.917	1682.74	1044.77	1197.46	925.319	1332.69	1503.9	1669.65	1031.92	1158.68	1786.78	991.617	1207.52	1077.71	24501.4
ENSG00000138326	1001.93	930.633	1289.97	2212.55	1832.05	873.622	3167.97	1536.74	534.268	819.702	1321.2	1196.59	969.042	759.934	669.413	963.606	530.283	1436.51	799.75	983.679	23829.4
ENSG00000167996	993.006	752.574	769.283	1136.17	1673.78	915.329	2196.01	1069.51	918.058	656.774	2590.74	630.961	2195.88	645.875	643.924	910.829	471.259	767.892	3130.21	500.163	23568.2
ENSG00000075624	842.648	1056.39	1117.76	1926.82	1081.01	794.369	1834.49	1521.51	1381.5	476.411	1808.89	962.523	1230.12	533.851	943.194	1215.07	1685.7	1229.56	1165.14	647.47	23454.4
ENSG00000089220	1384.73	1302.57	1039.64	1036.61	1566.7	983.404	690.844	1413.31	1547.41	1236.89	739.197	1008.74	1451.49	1451.71	843.967	1427.26	814.462	969.8	1174.71	1100.64	23184.1
ENSG00000047457	1936.12	1016.26	352.961	584.522	2398.2	1018.98	241.259	1267.12	600.794	895.367	689.859	1427.31	1168.6	717.805	2310.58	971.474	40.3178	859.464	4445.21	146.822	23089
ENSG00000196616	592.433	2333.29	1220.55	1328.54	186.742	1975.31	47.6009	2018.06	831.771	1851.98	69.8681	1679.9	576.011	2442.08	408.335	2030.59	841.692	1790.89	95.6096	629.528	22950.8
ENSG00000198848	385.459	1445.65	831.116	832.586	1249.93	697.947	112.629	565.395	2295.01	1370.15	581.53	627.566	1700.17	1669.41	693.909	1357.71	1526.48	1071.81	3043.71	882.601	22940.8
ENSG00000158104	475.016	1594.56	779.097	1160.21	1601.08	757.91	47.4632	657.441	3602.68	1512.64	8.78371	1149.68	434.472	1748.2	353.469	2195.06	1668.41	850.966	605.607	847.344	22050.1
ENSG00000180210	1699.24	1606.96	695.628	690.131	1113	1080.24	1027.49	1288.36	1326.53	1224.16	1170.22	1372.36	265.776	2004.47	836.939	1373.1	116.747	696.477	1479.75	714.509	21782.1
ENSG00000205542	457.662	841.4	1804.92	3230.65	927.715	1315.37	1608	1501.1	308.986	345.414	1353.12	730.051	719.113	544.085	725.832	1321.77	538.743	2161.21	629.611	675.97	21740.7
ENSG00000142089	2013.92	1166.97	944.539	1044.93	2374.73	1039.76	350.14	1310.27	572.935	565.937	1221.96	701.64	664.502	847.221	2049.81	882.313	578.473	732.939	1650.72	809.594	21523.3
ENSG00000237237	3424.15	1492.94	876.683	652.827	1624.07	418.662	880.268	275.843	142.314	977.971	1299.59	216.858	4734.33	177.683	49.7232	540.284	390.806	922.508	1716.98	626.412	21440.9
ENSG00000139644	1476.93	857.734	499.254	1052.04	1083.05	552.23	698.647	1162.23	1623.01	949.775	1107.08	1304.93	2079.72	830.584	820.178	1287.58	864.431	711.563	2082.97	303.446	21347.4
ENSG00000055955	1745.42	1611.05	969.346	686.317	1353.22	999.269	82.8657	1385.27	1004.73	1323.15	395.891	1831.66	266.84	1971.92	1250.46	1321.8	218.397	695.39	686.859	1098.16	20898
ENSG00000230629	792.837	603	1130.7	1817.52	1352.54	862.868	1959.42	1159.73	655.632	707.931	2200.25	901.839	743.824	599.456	869.016	823.796	773.737	1331.57	768.958	561.764	20616.4
ENSG00000151655	1394.21	1469.85	500.241	712.441	691.714	799.925	1227.83	878.6	817.815	1490.67	1355.26	926.309	637.262	1327.54	869.202	1355.86	1476.24	1082.16	1090.47	437.235	20540.8
ENSG00000231486	10.2411	556.564	1676.17	7336.46	4.49226	217.244	3283.96	1185.91	628.985	44.5795	17.9355	266.024	455.237	197.754	4.73353	1794.04	3.89375	2605.07	0.605918	213.079	20503
ENSG00000135744	1020.79	888.989	446.149	424.828	1391.37	669.742	805.678	906.761	1442.25	651.121	2637.26	920.469	706.106	1021.41	1946.78	890.192	1059.3	590.536	1310.75	747.965	20478.5
ENSG00000170315	1449.4	1139.13	695.588	981.586	888.221	870.442	723.93	1021.19	908.389	929.989	860.269	1033.69	1130.73	1392.67	1263.23	1175.14	1311.04	858.682	1017.48	430.532	20081.3
ENSG00000055957	1304.75	1149.67	1006.12	618.213	519.906	1002.66	250.271	1195.97	1350.5	891.146	603.83	1152.23	701.103	2475.21	1541.85	1242.41	238.938	530.277	1169.49	1109.59	20054.1
ENSG00000137154	788.257	569.215	1089.1	2080.04	905.983	867.072	1783.26	1349.3	471.201	692.88	1199.59	1051.57	507.88	730.744	529.112	815.994	813.898	1518.47	868.703	805.891	19438.2
ENSG00000021826	946.741	1037	411.261	440.678	17.2498	1016.31	880.889	1294.94	2741.64	1263.73	17.9908	2171.77	203.16	1345.91	888.429	1390.27	1584.19	553.002	894.642	320.856	19420.7
ENSG00000142937	712.494	694.676	999.436	1857.45	1629.98	717.195	2102.77	1270.8	431.37	599.242	1069.14	918.99	716.467	674.083	720.356	721.84	1227.8	1208.76	393.444	728.281	19394.6
ENSG00000198918	525.239	587.565	1077.82	1512.39	1468.02	819.432	2046.18	1257.32	322.054	715.511	1144.96	1044.07	712.432	426.854	858.357	665.02	1676.3	1179.24	556.612	780.321	19375.7
ENSG00000143819	947.954	1137.33	480.617	548.446	2398.62	354.039	142.962	612.618	1929.88	837.156	222.9	230.096	2256.17	1118.07	522.886	1029.04	1500.98	555.446	1754.49	504.438	19084.1
ENSG00000122194	1042.51	1591.34	458.898	740.696	356.076	996.537	622.248	1137.14	1056.7	1458.52	417.398	1303.01	731.141	1777.43	1690.91	1719.83	370.08	801.348	341.289	342.872	18956
ENSG00000115414	1054.53	1288.68	295.525	662.265	593.13	584.249	1631.46	825.564	821.86	891.146	1443.2	707.162	935.411	1208.22	1100.64	1006.57	509.031	817.003	2269.35	206.671	18851.7
ENSG00000116133	1993.28	1296.79	280.61	612.918	2030.38	424.96	1408.14	389.048	1212.61	720.138	1166.94	565.52	1983.66	566.721	933.073	830.1	904.26	640.487	662.52	211.266	18833.4
ENSG00000134240	1232.16	891.409	435.257	455.503	247.357	746.34	312.526	1390.94	895.875	1381.43	318.715	602.268	2178.4	2134.55	763.856	1561.66	1625.56	652.483	479.316	511.952	18817.6
ENSG00000198099	190.838	1987.37	1435.86	1335.94	119.491	1251.87	100.117	958.215	542.732	2362.29	5.57876	528.424	193.698	2044.09	12.514	2400.53	535.332	1895.03	6.25626	871.999	18778.2
ENSG00000125148	604.173	780.622	1110.75	700.173	126.793	2285.15	121.014	1144.16	618.745	1304.55	102.341	1897.03	152.591	1631.3	2095.24	913.989	293.493	783.469	127.496	1537.35	18330.4
ENSG00000019582	230.303	732.225	833.382	2051.16	373.925	919.332	792.921	1039.62	348.087	223.155	738.279	475.576	1407.08	734.218	1888.48	1942.83	264.193	2289.55	373.734	419.756	18077.8
ENSG00000197756	679.335	765.294	993.341	1399.35	707.464	628.961	1594.33	977.422	410.731	569.867	1781.04	802.135	714.448	826.723	729.465	677.927	1514.14	746.301	738.967	721.732	17979
ENSG00000138356	1485.69	753.847	340.848	646.058	446.198	1157.16	71.1185	1488.26	818.119	1112.3	258.754	1567.73	778.223	1227.53	2205.97	1086.37	1179.63	715.566	111.365	228.846	17679.6
ENSG00000130707	482.331	851.566	425.134	411.105	536.881	753.862	111.204	698.757	3428.1	1769.48	214.108	1457.28	330.658	2759.73	211.33	1324.08	389.575	312	165.444	1004.03	17636.7
ENSG00000142676	372.317	745.265	843.176	1543.32	1736.92	712.891	1758.79	1059.49	374.957	611.868	1013.88	876.144	509.749	792.501	645.693	768.95	750.388	1198.98	419.381	699.897	17434.6
ENSG00000198865	636.835	863.14	414.803	714.123	843.877	758.513	614.986	680.247	1204.52	1232.73	905.784	804.024	1304.94	1005.87	1045.32	1180.62	391.77	872.247	1764.85	171.563	17410.8
ENSG00000198034	631.744	786.144	926.158	2186.85	1167.53	570.711	1668.62	1161.2	383.504	539.445	753.92	822.828	465.002	631.483	1078.41	605.32	1037.98	795.14	429.823	373.929	17015.7
ENSG00000112306	427.349	531.645	711.598	1303.32	694.221	557.268	2852.19	871.919	449.467	476.647	1469.02	811.438	609.312	617.877	809.995	516.272	1728.78	772.265	280.941	410.216	16901.7
ENSG00000166598	888.799	561.555	401.444	777.083	642.324	528.309	1514.16	1038.65	519.521	576.399	1328.03	1037.53	1632.23	389.596	1039.97	711.414	516.271	711.602	1695.6	240.883	16751.4
ENSG00000099194	2797.86	1439.07	74.2891	214.608	1306.01	87.873	768.951	149.797	193.557	366.405	1014.61	99.8734	4268.92	195.274	58.8112	407.711	573.584	428.53	2203.73	49.2659	16698.7
ENSG00000008988	501.405	514.644	529.696	1429.81	1153.35	543.441	2321.98	856.303	378.242	509.239	1137.93	742.453	495.279	567.388	558.175	596.906	1666.19	814.308	585.364	688.579	16590.7
ENSG00000125691	464.885	571.566	690.597	1407.98	1338.74	555.075	1928.25	955.266	479.035	436.306	1404.17	847.789	535.984	503.394	632.599	619.388	1036.78	1043.6	479.123	513.316	16443.8
ENSG00000171766	550.155	464.039	480.071	625.083	753.612	829.048	98.0831	438.317	311.807	546.3	278.288	300.119	1737.14	588.425	751.139	805.852	2493.11	860.103	3168.28	183.67	16262.6
ENSG00000089157	915.095	525.122	454.812	1035.27	1428.31	408.017	2407.83	675.464	498.483	495.068	1313.23	601.495	787.224	634.71	511.788	529.778	1221.9	618.309	793.952	293.773	16149.6
ENSG00000111640	851.341	820.091	409.102	598.364	1210.35	424.614	1879.12	592.791	887.739	415.244	1520.37	531.062	1205.34	598.571	602.099	731.68	911.416	486.396	1007.89	407.412	16091
ENSG00000008394	979.934	1095.6	700.638	731.492	255.695	631.235	523.476	565.725	788.293	904.216	931.668	771.248	1988.04	560.354	539.075	887.737	583.133	765.718	1514.02	266.153	15983.5
ENSG00000109971	957.614	611.342	197.289	810.086	1149.58	356.096	1735.9	759.592	862.647	221.321	1553.57	714.249	1282.62	325.632	835.171	705.557	617.712	741.98	1430.39	84.7368	15953.1
ENSG00000166347	919.594	805.457	425.612	888.954	936.287	501.712	226.302	984.32	406.621	603.697	383.9	1168.52	1410.42	716.418	895.198	889.851	1155.28	596.739	1572.32	413.875	15901.1
ENSG00000233385	525.455	720.484	933.195	651.81	777.794	653.839	988.229	576.562	619.397	658.841	469.377	426.913	951.118	806.827	528.42	759.916	1223	1505.34	203.029	1844.29	15823.8
ENSG00000130066	426.827	724.039	1184.94	1423.24	346.356	883.983	670.156	1065.11	637.283	946.173	449.576	1311.16	551.841	733.361	626.741	1087.11	356.906	1038.02	613.651	612.971	15689.4
ENSG00000106565	947.255	684.452	435.985	548.603	1320.77	627.853	246.116	619.268	1343.16	701.945	608.487	769.088	743.992	932.326	1052.07	685.814	1028.74	427.609	1623.87	314.415	15661.8
ENSG00000172482	927.981	1014.49	681.824	354.602	930.178	554.988	35.0406	734.841	1484.53	634.619	374.191	736.451	341.924	1570.36	781.809	1142.54	244.719	452.206	1235.66	1128.64	15361.6
ENSG00000185624	1399.49	689.343	348.654	581.773	1186.25	396.695	753.515	684.886	857.031	493.748	1083.48	890.808	551.073	500.543	1207.37	705.138	772.443	479.776	1306.53	291.367	15179.9
ENSG00000123838	1034.42	803.712	365.604	654.25	812.735	1088.36	51.6923	1457.65	561.3	925.344	166.788	1409.18	293.78	815.931	1462.07	954.709	12.9969	635.072	1229.79	190.688	14926.1
ENSG00000172809	777.323	517.184	743.093	1012.65	783.657	537.897	1294.48	868.26	334.435	464.986	1193.42	684.478	627.46	489.271	607.002	539.232	1282.51	935.179	535.157	637.877	14865.5
ENSG00000092841	472.26	597.157	574.925	1237.96	1475.92	404.769	1161.16	967.341	865.488	410.266	697.849	623.257	784.591	488.532	434.918	580.077	791.578	934.09	783.939	293.255	14579.3
ENSG00000150991	583.919	682.324	519.191	1038.27	1022.74	392.318	824.536	655.57	740.097	359.368	1276.14	421.733	750.201	410.372	845.746	739.27	468.643	683.918	1444.1	294.961	14153.4
ENSG00000167165	566.695	888.959	468.621	588.47	457.723	566.817	712.559	682.129	412.807	610.008	1057.76	696.984	1457.72	382.98	457.476	927.638	1391.97	548.744	819.577	305.221	14000.9
ENSG00000100316	339.696	671.223	729.864	1334.85	818.399	646.66	1144.9	954.309	490.413	634.437	926.902	818.554	415.457	905.165	424.823	714.33	470.554	646.481	304.122	589.234	13980.4
ENSG00000218426	542.091	536.914	648.586	1227.3	1097.04	518.357	1774.66	794.84	493.721	428.061	1136.36	611.136	363.215	509.025	378.367	533.066	466.681	709.939	452.315	586.125	13807.8
ENSG00000071082	331.365	634.113	677.248	1644.06	585.57	697.424	1534.69	1034.67	232.346	563.894	645.187	797.615	345.82	582.727	461.464	724.65	887.068	676.334	297.219	414.228	13767.7
ENSG00000184779	0	636.94	716.428	1323.11	1308.49	0	1615.18	964.349	535.771	501.189	859.23	662.914	0	546.887	0	628.429	1376.71	1047.68	0	685.305	13408.6
ENSG00000099937	1348.06	988.775	249.961	414.847	1637.5	405.365	549.132	387.374	520.269	766.337	591.39	263.174	971.485	855.477	201.676	846.664	251.246	522.846	1391	231.283	13393.9
ENSG00000149016	640.141	439.383	542.015	904.603	1208.62	437.592	1819.82	652.059	313.061	326.605	1313	673.031	482.098	659.303	441.172	606.85	371.526	552.986	709.071	263.691	13356.6
ENSG00000162267	1308.7	611.969	389.224	307.092	3069.73	535.57	159.966	926.998	721.149	424.71	231.836	915.159	322.366	509.217	997.912	496.695	158.4	299.929	579.529	389.767	13355.9
ENSG00000142534	780.032	551.421	599.171	1086.2	1042.8	410.315	1209.14	684.363	338.458	378.465	1021.79	532.203	434.973	586.498	524.737	546.857	625.963	712.861	467.921	537.284	13071.4
ENSG00000220113	334.323	90.563	1089.12	524.18	445.533	647.68	421.953	483.377	543.978	607.717	462.227	460.257	860.225	905.557	331.202	553.973	548.736	1722.99	369.196	1638.29	13041.1
ENSG00000179218	508.12	556.229	281.77	538.078	797.211	350.767	778.862	570.029	424.089	365.698	1104.25	633.274	1003.3	342.525	1274.85	612.172	757.43	507.838	1309.38	256.426	12972.3
ENSG00000125144	157.031	165.645	581.177	255.493	18.4575	2096.94	123.894	496.053	219.544	1060.74	25.2209	2282.03	60.7443	1459.16	1879.86	233.986	225.724	661.685	92.9497	698.779	12795.1
ENSG00000196262	648.686	398.701	426.111	647.595	740.939	292.897	1294.3	489.963	563.203	306.868	1509.98	360.703	807.545	266.399	597.718	392.796	1478.89	540.706	705.522	320.915	12790.4
ENSG00000211445	368.262	259.466	67.126	290.91	1221.87	250.693	209.49	677.734	2942.68	140.117	576.82	519.061	1590	150.256	1319.74	363.225	982.15	320.507	423.558	75.1937	12748.9
ENSG00000161016	382.22	497.603	585.032	837.468	632.662	255.171	1221.82	511.566	251.15	205.281	999.868	373.209	725.454	641.74	560.072	539.38	1488.03	453.867	741.029	669.892	12572.5
ENSG00000198077	443.41	1549.61	321.219	168.478	300.651	350.034	11.1756	290.097	2666.37	856.921	0.773584	110.847	249.38	1052.13	238.854	816.078	15.4501	525.189	2051.9	539.743	12558.3
ENSG00000137818	444.214	365.992	496.418	733.44	760.458	311.657	1163.43	569.051	539.499	370.809	468.265	519.623	502	543.269	697.787	429.616	1669.92	630.8	675.459	593.048	12484.8
ENSG00000161970	339.261	591.384	759.266	1535.22	632.507	638.14	1195.33	1297.01	186.011	575.355	728.283	738.88	241.871	521.363	326.512	398.931	432.822	795.574	189.432	266.006	12389.2
ENSG00000135821	367.686	296.824	223.203	653.471	308.521	105.88	335.614	326.665	275.265	166.978	260.959	210.486	352.273	118.511	228.771	276.111	6993.73	422.118	147.646	293.352	12364.1
ENSG00000156508	341.992	502.018	620.844	1245.63	389.152	628.383	1187.3	917.597	352.105	499.703	865.98	757.623	334.555	391.593	642.694	490.905	490.766	822.194	458.188	340.802	12280
ENSG00000196531	480.069	425.395	601.951	939.047	877.877	569.188	1264.22	870.69	233.228	469.239	1079.62	662.583	588.61	422.089	354.558	436.134	421.744	702.494	555.616	309.894	12264.2
ENSG00000174444	505.01	457.748	559.609	1166.1	669.091	489.561	1314.21	638.52	421.474	433.076	665.299	685.645	403.711	379.998	505.247	492.484	703.494	617.627	670.665	464.168	12242.7
ENSG00000182899	494.496	403.582	677.326	1239.23	897.705	447.036	1203.7	706.587	320.294	389.326	1052.79	545.283	450.035	349.392	355.338	429.037	607.323	789.142	451.019	331.512	12140.2
ENSG00000169218	326.267	587.056	1039.93	559.723	502.383	704.288	402.233	563.006	434.925	772.939	497.727	574.198	561.731	670.838	264.456	489.278	812.329	879.57	244.502	1226.36	12113.7
ENSG00000167004	495.037	522.898	205.816	378.131	824.526	287.57	663.671	465.117	491.909	265.343	936.166	524.711	872.857	163.071	1352.15	317.322	499.215	404.096	2271.98	107.79	12049.4
ENSG00000164919	687.869	303.499	371.353	396.858	522.824	400.898	1692.95	431.302	547.39	405.553	1354.06	398.863	1092.55	285.026	411.15	345.394	1028.02	395.484	655.852	306.25	12033.1
ENSG00000233484	330.332	585.023	970.766	466.734	465.512	576.433	521.647	527.939	608.297	693.248	515.395	445.366	577.812	814.762	363.104	442.918	735.077	922.508	214.883	1189.21	11967
ENSG00000117592	321.115	406.863	294.066	449.278	494.413	419.382	770.471	524.498	1440.85	682.817	1210.56	978.551	494.897	636.16	297.475	600.702	783.996	425.018	415.506	316.817	11963.4
ENSG00000002933	876.297	525.869	351.221	387.489	1136.01	503.636	196.152	418.237	700.031	384.097	605.465	566.099	589.603	614.366	956.169	459.538	592.109	276.489	1302.36	336.614	11777.9
ENSG00000148965	434.891	465.683	790.578	559.988	682.765	1342.63	69.3967	703.926	635.106	591.418	80.1362	1074.83	249.104	607.783	818.386	579.502	35.4159	474.64	547.683	894.378	11638.2
ENSG00000112096	1244.33	269.95	226.509	418.09	364.923	795.855	296.36	821.257	503.995	205.274	626.262	477.044	881.994	179.226	2644.28	291.625	194.819	307.389	712.657	148.858	11610.7
ENSG00000121410	1364.84	802.337	628.324	366.277	1026.31	356.217	90.9332	427.778	627.297	518.368	201.284	612.302	238.92	989.971	922.618	774.437	70.2854	346.748	236.481	814.235	11416
ENSG00000197746	495.681	385.885	191.339	562.34	892.558	284.584	845.328	464.571	829.776	234.427	643.268	354.643	1783.18	520.892	472.512	648.143	175.321	492.147	911.883	115.891	11304.4
ENSG00000177954	129.283	294.037	595.207	1387.16	1541.06	692.679	1006.63	812.482	234.704	376.089	1095.46	626.985	130.724	439.001	319.32	377.889	479.026	324.036	118.069	293.94	11273.8
ENSG00000164733	344.541	385.922	237.157	444.623	1185.2	396.169	812.492	479.313	786.51	323.92	430.918	408.454	1114.02	456.713	565.109	560.256	497.367	543.566	1043.84	226.12	11242.2
ENSG00000113600	694.322	387.702	277.139	345.912	151.674	1164.2	34.5414	1064.52	4.799	833.006	137.781	1202.16	33.2957	495.182	3023.51	529.067	7.20541	346.844	244.754	188.92	11166.5
ENSG00000187758	283.779	1316.69	1045.85	944.081	159.617	713.323	8.23306	735.326	312.348	1069.91	63.6333	256.536	253.83	884.481	115.904	1244.9	260.701	1004.37	17.4837	469.492	11160.5
ENSG00000105398	702.017	675.294	300.245	339.178	740.045	476.788	45.545	839.998	501.362	665.713	74.4113	475.125	2366.51	304.218	198.777	876.102	612.173	431.958	278.809	215.563	11119.8
ENSG00000143878	537.93	1163.95	800.97	725.725	307.697	679.564	208.994	692.329	181.533	254.313	453.402	843.52	252.586	164.212	403.943	795.518	417.994	1191.46	458.62	528.518	11062.8
ENSG00000124253	227.069	864.043	489.893	355.401	131.707	969.42	4.08424	1707.36	550.944	1276.73	34.4659	807.369	93.0254	1270.64	224.734	981.146	112.554	350.188	12.451	491.916	10955.1
ENSG00000182551	689.96	514.922	335.604	399.345	349.96	569.374	331.502	518.044	957.893	605.157	292.575	657.8	1035.97	973.245	526.67	465.196	263.121	384.803	720.448	340.801	10932.4
ENSG00000184009	422.459	457.632	510.919	1100.37	495.817	308.054	1616.24	783.129	295.55	333.096	762.859	373.869	1034.34	146.791	246.543	452.533	401.355	605.807	374.007	189.559	10910.9
ENSG00000171858	387.175	337.951	464.027	698.785	1479.29	319.605	1246.33	526.175	341.352	293.152	795.371	399.62	344.553	343.362	295.39	374.889	933.2	531.396	378.574	389.545	10879.8
ENSG00000171759	563.935	693.477	554.617	394.157	272.46	519.501	148.926	517.187	1355.38	919.854	203.985	934.785	458.969	721.723	166.196	792.268	354.703	555.156	285.808	331.565	10744.6
ENSG00000230327	686.248	548.295	387.105	186.126	139.069	463.288	573.366	293.812	645.223	735.371	166.016	405.474	919.961	617.079	356.052	460.227	729.313	932.927	359.971	1127.46	10732.4
ENSG00000106538	395.06	531.671	473.328	412.213	720.148	422.844	96.8386	377.1	537.567	415.44	354.06	399.299	416.739	883.739	695.094	567.63	955.715	321.88	1013.2	727.023	10716.6
ENSG00000187134	490.282	428.764	284.354	453.563	388.488	128.147	482.232	254.204	141.958	217.367	850.455	247.111	1524.74	277.539	69.2596	392.897	2060.68	301.808	1513.62	157.079	10664.5
ENSG00000108298	274.04	504.984	471.609	810.589	732.725	394.28	1231.81	664.113	299.88	363.754	824.103	480.52	437.345	423.291	459.55	438.269	666.613	394.46	291.971	453.201	10617.1
ENSG00000143947	314.614	277.429	440.324	1047.64	812.784	558.634	1345.62	664.641	229.756	281.912	885.79	508.899	371.323	285.866	426.658	391.39	635.521	536.971	390.475	162.201	10568.5
ENSG00000177600	421.156	346.883	688.571	909.611	745.809	427.265	1278.01	643.188	250.058	327.125	680.791	499.354	303.944	406.117	313.99	441.598	511.936	503.73	320.957	521.181	10541.3
ENSG00000080824	473.767	279.315	155.054	423.387	1230.99	240.901	1377.86	456.33	310.758	178.676	453.679	433.357	681.411	311.209	886.462	282.761	886.419	519.24	846.9	96.5393	10525
ENSG00000117984	658.781	630.883	170.188	392.318	969.465	214.663	427.085	374.568	645.228	185.474	672.509	306.558	1285.08	479.607	698.262	544.51	219.349	384.419	981.532	206.282	10446.8
ENSG00000034510	421.482	287.624	747.204	1313.52	422.786	352.784	1291.05	602.08	205.374	130.351	1044.95	262.978	359.001	200.111	362.528	488.583	432.793	852.075	347.659	289.399	10414.3
ENSG00000138115	117.47	980.338	876.47	609.438	252.533	634.637	6.23043	748.37	142.955	1150.01	14.9752	569.527	276.79	893.528	213.188	1282.68	111.422	743.184	5.71118	784.16	10413.6
ENSG00000204628	444.402	480.178	463.499	800.952	655.894	339.001	995.996	612.495	328.438	354.087	915.056	423.154	428.21	438.415	535.159	437.183	470.129	565.412	336.381	389.064	10413.1
ENSG00000131469	357.701	323.302	419.791	792.571	975.469	394.104	1126.49	537.086	267.549	325.021	1001.43	467.215	381.317	312.284	344.78	389.034	713.026	438.143	414.472	274.559	10255.3
ENSG00000167658	275.009	645.683	340.851	663.78	532.139	307.852	538.916	518.715	486.116	344.869	776.239	414.431	322.431	691.891	779.103	592.518	656.764	548.854	484.532	332.33	10253
ENSG00000146678	819.839	669.268	391.474	226.978	197.577	522.631	50.5523	1346.92	157.639	186.876	765.898	1116.18	215.566	170.816	935.353	711.015	487.437	196.281	792.261	252.107	10212.7
ENSG00000080618	603.795	600.386	266.194	389.238	415.754	830.853	177.882	523.739	406.446	750.28	541.739	1043.16	316.2	572.766	433.383	606.048	618.523	468.135	410.164	192.895	10167.6
ENSG00000225789	1331.07	804.155	636.661	279.61	261.883	283.725	508.808	428.926	834.57	450.373	548.443	341.786	500.921	181.604	380.83	277.716	195.575	717.243	279.795	922.145	10165.8
ENSG00000070756	377.77	288.021	170.753	402.068	362.792	235.835	2790.24	287.842	152.758	184.264	1010.7	244.182	903.289	204.508	324.06	249.907	1028.36	376.433	400.279	120.073	10114.1
ENSG00000164587	400.403	361.45	356.691	751.093	674.658	340.557	1029.58	669.93	347.078	356.4	851.994	457.67	345.124	490.101	540.083	450.853	481.054	468.908	307.419	418.02	10099.1
ENSG00000145692	187.526	526.192	149.196	210.177	384.505	149.482	32.1975	111.027	3137.27	1127.57	104.932	731.733	163.165	963.17	143.859	697.573	213.121	329.582	480.114	202.046	10044.4
ENSG00000063177	653.203	413.593	477.533	733.809	767.762	281.495	917.108	471.796	242.041	279.091	709.45	337.533	350.48	452.905	381.656	412.438	674.707	501.956	341.97	569.81	9970.34
ENSG00000169738	322.376	597.983	516.729	318.168	746.883	425.193	110.277	335.824	746.23	663.053	82.1794	420.225	174.679	1380.29	170.941	733.978	626.139	381.244	269.516	918.098	9940.01
ENSG00000147872	531.645	709.718	275.477	354.518	426.603	243.09	241.783	1443.88	98.7371	448.498	340.339	225.101	908.753	100.972	125.136	1198.47	213.635	519.084	1324.59	152.447	9882.47
ENSG00000025423	595.08	678.276	214.877	373.436	135.005	577.431	25.1958	445.35	668.4	871.36	76.5939	622.26	1069.11	890.267	409.268	855.099	207.722	477.727	570.709	114.788	9877.95
ENSG00000096384	379.441	281.182	212.129	524.443	886.706	179.716	1127.08	343.25	335.003	128.132	823.053	238.323	749.717	172.125	637.911	269.126	1352.59	351.298	749.114	112.424	9852.76
ENSG00000105697	44.1708	479.733	703.07	187.083	2.79271	1389.61	3.70199	589.398	13.8359	1358.1	14.6799	532.578	7.50449	984.921	1030.94	520.907	6.7567	593.257	3.00227	1323.09	9789.14
ENSG00000165140	345.533	656.998	397.421	309.276	396.488	403.937	22.9215	986.975	743.447	532.224	50.6346	532.714	855.468	744.569	565.033	1014.19	65.7867	328.357	275.7	471.185	9698.85
ENSG00000122406	417.136	374.28	325.174	785.658	661.105	306.504	1191.22	603.215	255.785	337.183	1141.46	559.628	360.027	289.128	305.124	383.436	415.199	472.874	310.945	182.045	9677.12
ENSG00000198650	123.198	429.84	140.734	194.211	487.943	474.311	8.26591	502.99	1526.73	599.398	27.4029	2549.15	66.6929	956.414	327.026	397.987	48.183	185.907	459.275	161.565	9667.23
ENSG00000228930	703.455	276.708	750.002	348.42	285.7	437.067	297.076	29.0339	482.753	503.102	405.803	265.557	1320.87	271.463	261.604	402.756	571.012	1418.36	586.616	22.9567	9640.31
ENSG00000118520	357.563	355.103	198.683	180.068	233.313	525.583	105.693	618.547	1289.19	686.133	209.946	1421.8	461.465	566.299	747.553	451.782	327.685	289.692	377.033	213.762	9616.89
ENSG00000211896	0.666548	174.657	538.904	2671.23	1.4366	70.5518	2295.83	570.046	281.235	15.1319	7.84193	118.207	387.939	90.0384	1.66319	1455.46	0.209241	875.76	0	48.7448	9605.55
ENSG00000169567	515.08	321.44	226.857	451.73	429.858	380.366	508.723	589.153	472.935	343.503	866.193	510.142	614.267	334.479	589.866	387.034	504.004	404.865	906.794	160.804	9518.1
ENSG00000105193	754.11	377.749	405.788	623.441	522.934	289.823	1326.08	474.584	240.68	238.023	658.576	313.818	359.793	458.361	367.185	368.024	684.809	372.548	309.803	368.603	9514.73
ENSG00000164405	635.822	399.989	377.951	372.992	561.01	410.961	187.683	420.222	795.156	404.547	471.93	448.589	610.198	496.783	594.857	533.461	466.879	452.31	378.296	437.13	9456.77
ENSG00000188846	297.192	400.856	471.735	703.371	502.176	364.017	1285.7	549.858	241.796	316.157	707.641	417.856	417.907	314.563	279.122	343.638	570.759	546.757	334.288	388.713	9454.1
ENSG00000110955	879.762	379.876	174.167	375.569	506.723	258.272	774.687	582.272	286.133	293.872	639.491	427.377	1222.89	308.243	385.563	395.226	512.536	316.833	605.383	76.9085	9401.78
ENSG00000111275	392.141	809.301	429.656	491.764	333.283	692.691	92.6488	580.738	338.912	694.019	105.587	472.12	372.019	937.838	257.586	728.988	157.253	500.572	581.601	428.15	9396.87
ENSG00000005421	170.014	507.968	266.775	429.669	76.4634	543.96	48.9511	641.897	603.024	819.577	186.138	585.062	701.808	872.844	641.709	760.944	382.311	453.248	449.348	240.466	9382.18
ENSG00000129988	882.749	207.119	125.489	205.633	1303.18	784.413	212.082	460.571	430.518	300.598	709.017	394.049	491.422	214.989	1346.37	264.469	82.365	167.6	629.382	108.162	9320.18
ENSG00000136881	631.996	513.94	115.474	223.994	273.776	297.919	9.62531	624.685	1367.07	483.442	214.92	607.922	902.988	488.632	366.02	328.968	374.978	297.985	1031.4	125.289	9281.03
ENSG00000117450	402.951	297.906	222.461	372.636	743.957	225.944	794.842	338.744	491.43	252.72	400.512	312.882	2003.26	209.648	432.568	301.906	624.972	324.824	321.036	154.168	9229.37
ENSG00000135404	462.131	335.689	413.779	739.231	836.222	317.062	604.919	448.63	315.638	225.927	717.962	376.313	827.928	277.712	181.476	407.956	310.921	491.186	608.314	273.713	9172.71
ENSG00000136810	428.214	421.012	539.093	507.421	628.179	280.431	440.357	421.116	342.257	242.344	911.308	346.838	902.926	144.046	341.892	312.839	857.473	484.672	328.292	278.934	9159.64
ENSG00000110700	339.619	359.752	409.749	698.717	643.708	416.171	1236.36	601.896	258.107	367.741	706.389	488.496	199.609	319.817	297.098	378.375	270.798	512.349	294.96	304.122	9103.83
ENSG00000117289	470.684	644.237	375.211	838.809	123.166	460.517	128.092	1358.26	126.637	383.018	670.207	395.776	322.77	160.143	719.37	355.608	39.5306	865.998	262.654	187.794	8888.48
ENSG00000213178	145.99	330.719	515.575	797.44	611.035	389.535	917.284	596.933	235.034	334.463	553.329	409.106	340.261	283.707	350.268	352.963	499.366	550.243	211.557	452.987	8877.8
ENSG00000138109	347.262	1159.52	589.409	473.535	13.606	468.793	18.2721	441.889	394.002	744.224	155.732	624.501	276.551	827.388	22.6488	1164.23	116.268	605.978	10.0431	422.508	8876.35
ENSG00000149273	330.93	370.444	399.166	877.101	641.127	309.514	1151.22	512.153	180.637	197.974	802.158	359.94	352.708	386.084	247.532	394.619	229.071	499.783	398.184	233.228	8873.58
ENSG00000109475	133.006	317.974	701.787	1064.27	329.942	519.9	542.547	670.804	200.814	380.686	1005.63	542.622	143.915	343.363	204.746	398.114	225.962	516.47	123.828	393.46	8759.84
ENSG00000106258	194.323	342.711	431.102	149.087	883.681	480.9	112.758	345.459	596.305	403.011	419.287	414.775	274.018	482.837	1029.14	806.183	355.691	627.587	65.077	337.051	8750.98
ENSG00000233927	250.166	446.203	535.171	581.915	526.363	303.639	665.845	340.918	260.445	247.846	521.157	295.303	214.395	511.126	433.356	431.303	757.921	510.215	280.941	633.886	8748.12
ENSG00000127184	484.251	320.444	352.816	555.055	439.699	368.686	498.944	523.041	682.044	369.998	803.871	455.794	423.488	324.248	468.382	347.809	301.675	430.504	320.153	199.098	8670
ENSG00000008517	568.314	461.101	695.575	802.591	324.015	328.229	205.25	338.864	352.881	142.624	153.7	157.102	239.009	77.2594	1268.46	513.419	301.096	466.501	993.721	267.169	8656.88
ENSG00000198637	506.089	844.007	26.3998	120.931	122.456	474.729	150.409	164.758	480.53	554.909	63.0515	814.494	504.782	988.718	526.881	47.9329	705.713	736.202	553.446	239.624	8626.06
ENSG00000155660	388.526	311.109	116.947	251.749	345.546	224.066	478.034	365.941	314.737	184.685	629.872	347.89	638.037	171.464	998.061	351.173	724.935	285.814	1356.35	99.4247	8584.36
ENSG00000134333	421.168	303.901	208.221	378.462	543.637	516.849	535.928	855.127	171.918	285.009	919.042	630.785	299.059	191.72	608.423	348.268	98.0755	304.466	781.353	153.553	8554.96
ENSG00000113924	881.154	395.32	157.324	183.5	417.936	316.619	116.153	545.015	1102.04	588.835	89.8091	1066.24	189.609	590.33	376.202	635.399	180.46	208.471	249.793	197.867	8488.07
ENSG00000167315	486.081	463.846	151.72	364.219	196.507	334.327	105.817	697.782	588.864	512.431	150.658	506.92	933.934	491.979	394.821	734.937	444.413	350.239	435.942	141.057	8486.49
ENSG00000155368	650.489	291.53	251.961	272.988	624.632	234.428	538.305	260.282	333.201	400.716	448.512	362.37	796.843	423.845	239.515	296.214	1049.17	363.445	490.473	141.815	8470.74
ENSG00000134419	270.537	299.122	379.488	731.747	437.616	343.236	895.939	571.891	174.529	260.554	366.945	437.953	242.32	364.76	214.161	401.45	602.126	869.917	358.836	198.854	8421.98
ENSG00000136156	318.024	326.676	356.874	775.76	256.307	488.638	580.907	533.842	408.326	269.37	750.271	438.498	324.708	228.581	426.353	405.749	209.523	671.465	495.076	107.31	8372.26
ENSG00000131174	556.567	333.36	296.172	354.636	446.218	287.564	477.001	565.76	564.887	323.178	496.347	426.78	550.834	234.8	585.73	323.975	491.915	330.944	466.88	239.801	8353.35
ENSG00000167244	3097.76	863.419	231.922	145.578	13.9147	180.534	26.7506	201.53	21.5067	223.915	1582.4	165.631	2.46061	380.06	15.6451	593.389	3.4403	311.782	0.780219	199.307	8261.72
ENSG00000170889	396.419	384.652	445.953	639.73	508.254	366.209	694.819	453.179	212.086	310.077	401.282	382.881	232.999	508.69	266.002	372.539	379.245	482.621	313.045	493.548	8244.23
ENSG00000081051	115.684	5.03802	6.76947	2.66875	0.894519	3.78214	706.466	2.70141	3.1717	6.89469	7306.18	3.94833	8.02581	2.37287	1.26414	5.49108	1.69373	4.8975	0.795524	4.25395	8193
ENSG00000144381	428.016	284.941	141.386	240.1	419.294	252.986	984.373	377.44	230.715	203.2	895.314	301.999	653.954	157.219	416.404	270.308	767.688	232.337	820.106	113.594	8191.38
ENSG00000116785	293.967	431.372	434.284	398.884	38.3032	1313.1	18.5447	1096.32	119.738	293.402	149.964	709.438	90.4969	532.997	970.066	396.296	224.97	368.857	56.0315	222.933	8159.96
ENSG00000115524	400.736	267.177	538.354	537.688	325.366	304.786	649.333	445.648	287.549	284.608	829.915	360.291	286.133	182.038	414.044	280.415	381.185	467.746	688.818	226.03	8157.86
ENSG00000075239	465.865	585.068	153.435	498.5	320.737	459.152	204.662	728.854	357.877	361.719	321.983	565.243	621.331	482.761	338.942	511.348	204.472	379.061	526.969	67.6174	8155.6
ENSG00000134339	43.5418	14.029	65.6394	119.065	167.604	2453.53	23.7091	271.569	318.322	70.0648	28.5587	2031.75	61.394	34.4439	1890.34	23.9496	5.31386	155.501	275.678	91.5965	8145.6
ENSG00000135929	680.346	604.837	182.53	270.502	148.684	244.412	137.603	500.351	361.153	333.425	242.651	278.208	435.01	604.433	589.861	548.782	337.119	309.396	1085.73	184.842	8079.87
ENSG00000143933	407.645	252.909	397.77	935.665	404.303	273.265	546.567	403.189	276.097	175.739	630.772	342.897	499.911	147.863	447.519	289.965	330.001	533.755	532.518	94.1142	7922.46
ENSG00000169764	440.351	675.628	243.632	283.23	480.194	278.031	77.6709	386.681	658.696	427.317	145.391	264.138	222.735	202.923	523.096	520.478	218.64	522.61	1217.38	125.689	7914.51
ENSG00000115541	407.868	261.797	338.007	324.8	502.673	357.055	765.873	236.75	180.29	256.705	1288.27	195.734	442.64	172.4	283.002	303.068	902.852	147.292	405.714	129.548	7902.34
ENSG00000156096	415.64	748.628	251.654	372.423	243.061	227.493	130.789	201.786	693.785	401.519	653.179	368.687	768.255	335.684	352.679	492.987	279.942	384.539	426.22	109.532	7858.48
ENSG00000118181	282.741	325.397	335.958	732.95	424.863	290.068	880.348	530.427	175.318	284.797	597.304	410.601	249.014	313.389	234.997	315.532	193.675	575.388	423.953	240.718	7817.44
ENSG00000169715	281.468	259.717	350.077	206.119	27.5669	1223.27	98.5427	455	211.019	596.139	25.8143	879.526	50.0834	895.925	799.906	268.907	160.382	238.176	54.4978	691.67	7773.81
ENSG00000118680	387.398	342.914	361.862	795.372	351.044	306.086	313.534	561.376	233.149	201.589	363.971	392.22	738.218	145.789	276.338	322.102	544.417	564.702	414.22	138.051	7754.35
ENSG00000117594	223.339	383.028	188.798	239.584	164.478	414.913	6.00047	460.088	955.917	344.009	6.37368	638.683	432.267	498.489	109.477	457.801	680.655	298.557	994.876	214.252	7711.58
ENSG00000151224	470.487	507.697	211.851	238.737	317.742	550.009	94.9689	523.268	532.458	446.4	158.74	568.055	334.68	799.422	484.681	545.537	179.179	248.654	286.973	210.761	7710.3
ENSG00000132386	601.415	457.156	169.821	328.026	714.909	323.55	282.252	278.045	369.085	355.05	273.322	230.193	479.94	603.286	420.139	596.682	179.618	267.898	571.269	205.554	7707.21
ENSG00000167711	694.107	523.907	342.014	233.228	302.712	424.395	233.073	407.826	229.876	482.955	180.943	400.056	240.114	944.053	386.515	507.863	178.935	259.146	231.814	454.651	7658.18
ENSG00000187193	168.649	195.919	292.949	172.713	15.8518	1452.76	51.4586	417.911	193.532	583.179	42.2963	977.483	68.2359	827.108	957.361	143.194	90.578	293.952	24.0852	589.964	7559.19
ENSG00000173812	265.192	307.075	349.156	560.115	390.801	378.69	339.952	500.277	341.386	308.999	649.29	466.947	448.798	230.69	315.254	308.198	425.606	392.935	340.864	187.417	7507.64
ENSG00000187514	291.579	219.58	412.575	670.074	295.534	313.604	555.311	398.036	208.661	202.933	582.868	299.941	513.447	131.62	356.175	296.63	550.982	459.757	548.03	196.868	7504.21
ENSG00000187919	412.609	784.833	312.499	265.986	764.361	271.9	293.304	188.89	552.777	926.28	31.1668	90.7533	580.597	649.428	31.781	440.472	87.3839	220.637	338.849	190.573	7435.08
ENSG00000132541	212.643	372.555	409.833	361.816	212.706	703.516	207.301	444.515	496.19	671.969	208.846	627.246	222.019	455.332	138.689	492.443	196.038	301.663	359.031	272.226	7366.58
ENSG00000141753	317.531	477.428	284.403	494.026	516.419	536.143	63.8311	724.929	299.581	294.945	218.047	388.173	351.062	534.49	415.005	362.723	134.869	314.602	370.21	263.046	7361.46
ENSG00000108654	595.077	280.109	453.279	572.898	378.066	327.114	403.671	399.449	336.138	239.842	498.919	326.208	336.918	125.196	414.092	354.912	207.458	494.584	341.67	133.919	7219.52
ENSG00000213741	253.167	256.756	305.734	552.154	501.566	313.131	864.324	574.051	147.391	315.113	273.42	438.919	279.336	273.587	197.502	298.109	388.118	501.768	315.028	151.745	7200.92
ENSG00000164266	1717.63	44.952	67.503	121.637	636.655	4.23718	1012.91	63.9467	4.76325	0.380935	2285.44	54.5203	62.6281	0.271696	994.538	0	6.25776	49.3678	17.0265	39.0971	7183.76
ENSG00000185641	338.005	265.023	338.524	653.546	403.149	274.514	730.306	470.008	173.299	251.317	504.105	372.744	255.946	219.187	198.087	269.785	166.918	523	500.579	256.164	7164.2
ENSG00000124172	327.381	154.548	174.018	627.586	679.191	310.45	620.815	316.232	391.362	210.158	511.528	379.652	317.706	145.355	276.126	198.421	350.545	515.01	542.959	112.724	7161.77
ENSG00000123349	242.662	258.998	362.716	810.009	567.976	323.581	551.803	480.537	198.205	238.255	371.332	338.206	293.453	275.58	214.064	283.043	193.177	481.497	395.904	263.512	7144.51
ENSG00000159335	374.299	513.121	396.274	306.125	290.921	278.799	143.527	308.523	639.015	374.988	127.805	287.751	366.484	640.766	224.669	419.873	249.134	279.064	458.324	443.474	7122.93
ENSG00000021852	357.469	419.269	144.747	186.948	547.993	551.199	16.0615	606.722	130.435	358.648	115.808	587.182	169.569	515.378	1179.79	536.801	88.6278	190.404	206.063	190.46	7099.57
ENSG00000115884	255.92	374.263	72.9792	142.801	978.316	105.299	152.377	152.236	935.466	174.818	165.714	306.862	413.926	378.177	637.44	387.128	768.864	135.224	441.264	111.456	7090.53
ENSG00000115457	475.392	365.676	310.287	155.886	90.9918	252.106	200.423	463.579	362.098	379.526	238.896	337.107	182.585	467.91	1224.54	263.358	359.49	262.931	50.6602	587.582	7031.03
ENSG00000127884	268.929	561.027	247.027	284.049	251.108	293.241	143.849	369.705	324.257	435.057	164.748	309.561	721.529	536.922	201.24	526.866	511.881	334.774	239.489	298.871	7024.13
ENSG00000100219	514.329	263.6	151.931	277.934	525.848	330.019	403.221	391.735	453.223	258.302	600.751	315.752	321.139	188.735	432.131	250.157	203.019	267.236	790.272	82.0855	7021.42
ENSG00000083845	456.835	241.279	179.595	328.424	696.871	145.539	1309.28	231.533	199.06	156.641	673.866	191.455	218.783	307.803	233.944	244.648	548.205	203.45	239.318	186.398	6992.93
ENSG00000159147	191.69	276.893	241.671	374.631	446.277	267.416	570.608	440.708	520.273	315.249	562.966	376.846	356.29	271.818	216.171	287.515	498.928	233.257	396.388	128.932	6974.53
ENSG00000087460	456.481	238.725	313.685	481.247	634.654	221.615	592.393	319.341	472.649	143.961	501.009	248.968	428.476	244.153	148.342	286.351	256.47	359.768	422.673	191.208	6962.17
ENSG00000074800	190.359	254.909	135.996	291.912	575.258	120.092	969.938	249.101	382.558	139.252	739.297	246.553	693.903	185.612	314.752	231.546	533.811	200.08	361.224	101.378	6917.53
ENSG00000165629	420.233	269.312	235.686	320.996	397.785	213.227	529.49	315.699	311.749	195.959	672.452	263.31	500.701	184.952	259.826	253.34	460.742	315.016	660.12	133.316	6913.91
ENSG00000108953	446.931	357.173	229.773	493.588	317.814	272.929	488.769	520.439	202.02	249.176	424.001	319.523	475.808	241.202	248.192	329.452	321.514	396.082	351.417	111.057	6796.86
ENSG00000131482	680.507	620.265	123.088	127.236	111.847	150.439	17.3596	961.223	572.298	414.071	138.591	517.109	155.724	499.571	328.057	589.441	263.92	130.355	181.077	211.079	6793.26
ENSG00000132855	447.637	425.382	290.535	362.402	726.998	401.269	114.566	438.734	300.429	421.324	258.503	423.65	315.087	242.736	272.896	413.253	94.6993	386.099	361.281	79.4534	6776.93
ENSG00000205403	328.672	403.766	315.234	413.365	156.023	564.097	89.2823	486.893	316.157	489.195	230.832	565.654	220.214	385.608	446.097	524.741	40.84	368.62	205.423	152.905	6703.62
ENSG00000101981	406.56	392.031	162.802	181.272	239.268	454.529	6.19017	429.898	410.479	536.022	28.3776	580.644	213.928	438.233	770.66	428.823	107.338	274.579	477.263	162.777	6701.67
ENSG00000105372	532.354	268.999	393.042	535.64	333.671	246.485	716.345	286.875	126.017	192.388	534.013	218.066	205.016	238.504	218.222	322.614	516.865	290.149	145.084	372.996	6693.34
ENSG00000148834	282.078	316.163	333.895	316.169	444.522	405.565	177.165	423.06	320.137	303.349	194.703	326.032	406.651	294.856	374.366	311.372	308.869	287.666	619.914	241.022	6687.56
ENSG00000163682	139.078	225.807	427.208	839.583	624.38	383.85	815.264	50.1818	137.464	292.607	548.257	423.668	178.814	209.579	45.033	271.658	173.033	387.237	159.627	298.005	6630.34
ENSG00000106804	669.106	240.421	146.352	174.383	368.023	333.433	133.404	334.223	266.228	423.751	694.325	472.314	365.084	335.466	696.006	360.134	71.6408	197.988	256.467	76.6262	6615.38
ENSG00000106853	242.628	370.14	135.358	246.582	128.381	165.868	212.754	275.88	324.2	364.133	620.35	300.637	721.875	321.731	180.045	325.049	903.936	292.937	298.313	163.229	6594.03
ENSG00000170099	456.681	475.807	190.385	263.593	647.12	258.853	99.5698	420.172	408.654	317.845	138.588	246.377	446.618	438.368	217.84	372.787	68.1463	246.002	656.769	183.023	6553.2
ENSG00000163453	90.5228	281.382	455.224	1734.01	146.657	549.097	231.904	650.569	120.298	68.6629	127.254	253.164	100.278	177.86	153.269	212.721	70.2596	980.339	53.0009	92.2356	6548.71
ENSG00000110651	49.7236	552.918	301.776	636.023	122.881	329.079	250.168	428.958	484.818	333.242	230.836	396.764	241.156	508.608	117.777	483.919	236.029	451.251	143.28	231.304	6530.51
ENSG00000161944	645.672	540.401	408.138	308.647	197.36	320.749	254.698	452.603	125.362	395.722	227.349	354.251	94.8766	395.994	173.142	385.522	100.91	271.4	351.055	515.248	6519.1
ENSG00000143418	372.029	273.319	131.738	202.217	790.352	182.891	311.256	231.072	444.939	236.944	583.374	233.254	488.404	274.64	333.635	240.892	362.464	201.444	492.605	111.953	6499.42
ENSG00000127022	356.418	184.767	102.493	232.485	490.738	136.17	472.876	260.763	531.456	130.238	706.434	249.902	666.765	101.397	499.067	180.337	267.649	221.359	641.946	51.4237	6484.68
ENSG00000214274	343.159	376.837	504.824	397.532	76.4804	306.347	48.797	427.985	190.033	352.609	92.689	347.14	648.117	555.949	263.008	782.335	33.2811	212.538	156.579	350.601	6466.84
ENSG00000148672	628.161	434.246	208.209	301.29	287.991	314.397	371.116	267.508	145.869	373.562	318.678	246.388	546.389	350.983	181.217	453.579	293.376	326.783	195.066	148.714	6393.52
ENSG00000223937	767.04	568.891	362.469	178.939	158.389	166.943	342.95	341.105	619.463	330.192	299.259	235.453	319.214	108.112	260.731	157.182	124.719	455.952	154.721	416.48	6368.2
ENSG00000185432	425.399	358.667	207.324	231.137	447.697	297.977	224.8	278.491	378.189	343.094	186.235	392.898	394.377	282.5	155.932	289.298	211.866	298.119	797.018	161.388	6362.41
ENSG00000114771	533.955	405.446	163.808	240.287	241.732	234.817	88.913	460.527	168.891	212.867	240.723	330.84	503.855	196.066	275.191	405.546	510.116	334.423	716.818	78.945	6343.77
ENSG00000115053	311.673	225.639	136.445	273.08	153.449	128.714	729.236	247.074	202.138	117.812	677.562	216.971	578.979	123.302	270.349	227.146	358.66	269.698	958.518	105.046	6311.49
ENSG00000229117	162.58	102.236	288.54	863.184	934.991	128.205	1054.06	1148.26	24.0956	21.0351	692.078	22.2484	68.8362	17.0581	22.8747	537.203	56.1574	103.802	45.549	8.89453	6301.88
ENSG00000125356	377.705	187.608	260.395	271.709	383.67	254.439	367.696	285.141	396.144	235.92	319.871	233.947	430.241	192.49	501.792	235.981	473.944	236.242	321.687	260.966	6227.59
ENSG00000162840	184.759	240.87	312.499	238.178	48.4404	774.471	41.0768	427.521	275.985	393.788	30.1532	644.912	59.0676	797.498	587.662	307.745	101.161	214.26	67.9385	462.096	6210.08
ENSG00000101160	183.118	329.198	168.975	396.885	512.647	161.208	386.699	311.873	714.663	184.726	326.45	306.437	539.691	257.331	256.015	367.987	218.712	327.999	108.463	139.391	6198.47
ENSG00000124614	200.524	219.8	217.355	483.633	774.471	180.821	686.708	259.468	172.452	171.085	563.818	217.666	202.348	299.035	246.868	230.396	443.595	245.719	128.381	223.609	6167.75
ENSG00000149806	337.327	310.832	406.402	357.304	332.327	233.631	563.773	246.471	249.289	158.219	363.523	208.523	205.046	405.54	160.501	320.988	310.512	255.29	301.564	432.394	6159.45
ENSG00000111669	374.34	250.451	140.76	279.247	365.031	150.828	541.484	312.478	364.901	180.364	362.812	262.652	575.699	233.078	223.809	250.425	461.99	213.979	494.116	114.091	6152.53
ENSG00000116171	275.999	360.907	158.632	267.658	214.873	307.374	65.9137	244.836	855.865	452.971	130.048	284.51	433.922	394.371	379.082	388.869	290.828	300.771	243.067	77.5033	6128
ENSG00000166741	316.233	148.239	200.16	295.118	126.285	1457.91	55.3462	820.717	57.9061	314.054	121.574	668.141	15.1818	165.984	557.383	186.355	3.49768	127.327	219.232	270.284	6126.93
ENSG00000147684	275.153	128.662	87.2784	110.021	173.282	85.1727	2571.28	155.964	177.183	106.458	494.637	106.408	430.571	135.004	91.6538	126.915	328.275	107.155	305.316	115.013	6111.4
ENSG00000236613	390.049	80.5336	232.552	127.993	886.976	283.736	34.692	424.355	446.261	1119.5	96.4472	254.988	386.928	265.875	372.957	114.753	73.6926	97.2974	158.502	249.915	6098.01
ENSG00000140263	293.67	260.394	125.919	189.573	229.119	249.428	130.582	405.996	576.655	357.998	86.7008	330.993	174.942	236.743	605.167	337.752	744.643	247.828	383.678	128.252	6096.03
ENSG00000179918	251.246	232.09	147.257	190.235	418.485	265.205	119.224	239.963	499.132	210.341	272.291	236.073	354.119	214.844	329.201	230.966	479.521	202.444	1079	100.348	6071.98
ENSG00000144713	207.146	235.89	312.362	490.145	364.949	201.646	636.643	345.801	125.856	196.088	468.224	257.705	180.14	232.024	160.912	226.347	484.63	370.499	211.588	322.344	6030.94
ENSG00000138449	236.454	184.396	115.111	323.102	339.961	176.253	177.33	336.684	490.403	194.556	442.817	267.96	455.831	273.202	251.532	274.598	387.385	401.984	666.98	33.4381	6029.98
ENSG00000011052	460.14	162.758	175.366	272.908	437.994	169.914	727.388	234.295	170.457	133.938	704.533	189.196	412.391	113.547	204.497	152.55	503.342	189.966	426.94	180.748	6022.87
ENSG00000218175	213.118	312.584	357.723	371.046	599.893	251.608	743.028	296.072	280.079	203.539	242.254	278.765	339.681	330.281	371.738	217.478	2.54515	3.20872	381.671	214.184	6010.49
ENSG00000100650	431.243	293.802	478.347	366.586	184.608	266.592	372.234	368.994	238.153	265.317	283.629	304.248	206.178	239.476	249.603	315.121	180.846	399.998	317.02	224.002	5986
ENSG00000143158	330.018	197.394	138.304	175.882	452.513	167.498	458.034	252.586	268.566	202.953	1198.52	234.406	323.383	158.435	263.5	208.703	371.413	192.695	304.274	75.0553	5974.13
ENSG00000167468	132.929	250.746	178.718	237.821	573.046	148.424	217.552	174.169	377.505	232.757	315.378	168.211	365.808	416.942	177.93	286.038	576.305	206.865	683.841	250.764	5971.75
ENSG00000187048	176.693	508.209	316.57	251.532	27.1901	244.732	41.0542	694.728	71.6668	500.584	45.2633	488.701	97.7898	754.605	163.287	673.386	132.378	314.41	112.99	331.603	5947.37
ENSG00000167863	493.21	200.311	250.381	281.675	381.513	233.609	364.626	348.3	326.906	224.481	496.95	267.895	285.942	173.349	272.93	221.967	321.03	244.984	353.097	200.968	5944.12
ENSG00000100197	369.263	557.768	178.091	157.525	414.633	143.175	31.0974	289.495	964.984	413.931	6.13897	43.7553	187.099	493.835	236.475	473.388	30.6251	42.233	419.189	409.392	5862.09
ENSG00000026025	77.1566	169.066	398.557	1286.37	138.544	203.037	756.399	529.314	115.315	49.9637	288.196	222.481	299.036	92.5515	122.706	255.089	88.1377	607.167	60.2903	65.3361	5824.71
ENSG00000126267	640.094	223.362	246.949	255.085	311.19	148.837	351.697	223.717	322.868	170.538	508.826	185.09	364.533	179.32	292.058	227.76	397.064	191.103	323.804	257.332	5821.23
ENSG00000112695	433.264	204.424	175.973	259.532	126.035	222.498	378.148	354.635	355.202	215.247	461.973	299.243	457.908	193.493	317.742	205.47	424.627	213.551	398.854	116.122	5813.94
ENSG00000147257	565.923	13.1413	2.67286	15.8371	1831.73	3.90935	1406.51	9.61099	93.6608	2.18835	782.77	4.94529	382.829	1.40473	67.4859	33.4199	535.358	23.5534	3.10135	14.8045	5794.85
ENSG00000152234	551.569	291.237	140.955	311.071	169.374	198.184	416.999	348.819	220.062	235.1	293.698	264.638	493.782	185.181	292.2	301.579	395.54	233.897	377.033	72.3639	5793.28
ENSG00000136942	230.299	278.793	300.161	409.921	341.007	183.451	496.681	302.79	148.844	131.84	382.758	178.842	196.895	290.132	172.106	253.223	574.812	289.729	126.941	472.707	5761.93
ENSG00000084234	286.233	225.905	117.71	241.479	424.355	147.065	611.248	240.297	230.59	145.188	383.56	243.894	458.5	186.166	223.084	220.109	81.7825	237.521	958.501	69.8551	5733.04
ENSG00000112245	466.777	242.948	162.342	224.809	242.608	283.734	153.43	264.745	351.106	277.496	412.67	334.21	251.919	137.799	453.916	303.851	410.561	206.6	465.783	66.0444	5713.35
ENSG00000197448	202.806	283.093	216.57	260.431	232.075	150.359	214.136	203.468	571.166	206.297	241.408	161.771	356.338	263.662	500.749	256.069	336.408	261.289	575.453	209.237	5702.78
ENSG00000188338	864.157	329.307	105.782	69.9565	371.897	99.7525	91.295	232.864	748.346	153.004	266.981	248.488	384.366	331.021	143.337	166.771	103.378	124.873	712.908	147.093	5695.58
ENSG00000150093	279.75	206.096	163.178	505.491	325.411	186.293	504.883	291.957	220.908	113.952	443.017	238.943	410.829	104.948	256.665	184.948	278.464	366.453	557.223	49.9841	5689.39
ENSG00000163581	320.241	334.585	149.456	208.12	251.928	253.785	101.677	243.79	326.912	328.938	66.1124	246.563	404.63	285.466	272.901	331.065	868.538	292.97	326.827	68.0123	5682.52
ENSG00000188488	434.946	434.317	160.543	254.989	591.165	177.073	69.0782	242.308	460.254	276.829	261.108	135.074	200.87	529.6	66.6403	383.686	95.8875	272.643	536.519	90.6274	5674.16
ENSG00000091483	332.685	251.997	149.238	191.098	391.672	242.359	233.728	333.056	355.559	295.593	181.455	299.587	130.443	211.013	409.947	289.208	628.674	194.988	370.192	127.466	5619.96
ENSG00000196139	453.206	139.483	65.0206	101.688	503.911	63.0874	1139.25	101.439	146.055	68.2252	634.673	95.7282	344.182	78.4912	160.613	79.6763	567.747	97.6683	720.587	51.5763	5612.31
ENSG00000169136	85.5619	479.332	320.613	224.463	79.1458	248.341	19.6879	320.637	389.284	52.9206	127.085	218.989	24.2582	233.039	273.588	207.519	140.481	150.923	1808.7	201.472	5606.04
ENSG00000174748	201.439	207.183	261.278	537.294	359.804	262.306	535.553	379.844	147.301	175.267	423.32	253.831	226.957	182.872	153.922	232.435	331.213	367.245	186.995	131.995	5558.06
ENSG00000140374	222.357	258.688	115.198	249.423	360.589	230.466	336.09	382.304	361.421	212.788	177.826	224.9	440.398	194.601	314.658	241.56	335.957	233.056	604.214	61.5056	5558
ENSG00000073849	322.516	287.719	101.431	188.991	679.863	296.579	96.478	361.013	294.139	237.67	271.948	321.911	250.068	268.519	494.752	256.302	131.167	213.024	389.928	72.2204	5536.24
ENSG00000137106	400.074	527.817	253.101	254.352	133.898	207.261	60.7599	321.483	345.532	372.19	235.946	283.254	250.515	551.59	77.1641	396.468	249.891	269.928	112.608	224.018	5527.85
ENSG00000131143	245.537	343.25	296.82	344.852	190.488	233.204	356.752	356.533	250.133	247.59	281.508	243.254	267.13	290.432	266.52	338.452	187.065	285.264	165.099	331.692	5521.57
ENSG00000105852	274.898	305.735	115.939	165.413	165.998	346.079	38.4732	389.878	473.144	428.065	183.366	595.435	92.2793	403.398	397.009	349.333	211.066	213.824	235.745	111.771	5496.85
ENSG00000135940	413.287	236.148	233.784	212.117	291.655	221.646	284.713	258.346	372.677	198.78	264.63	221.306	296.063	306.228	335.174	235.764	359.577	207.656	226.917	309.116	5485.59
ENSG00000007933	192.022	449.909	253.729	324.595	182.537	196.241	17.1442	196.029	319.588	310.499	70.7199	145.353	260.759	147.815	266.831	367.639	763.326	494.439	358.722	166.755	5484.65
ENSG00000103569	273.963	461.703	138.39	206.951	362.409	235.943	13.8226	218.446	453.529	372.13	3.47639	272.954	241.035	302.024	102.604	320.225	716.887	270.248	424.535	88.3133	5479.59
ENSG00000156976	252.216	216.791	331.818	516.47	430.662	237.023	531.536	275.294	238.706	165.284	313.106	205.884	238.231	159.35	201.19	213.563	112.065	378.074	365.193	91.7379	5474.19
ENSG00000182718	243.097	148.226	212.196	559.122	363.421	77.1098	542.223	157.278	181.215	40.8839	442.415	101.807	648.154	38.7268	198.882	88.4282	495.45	273.454	610.067	51.9971	5474.15
ENSG00000075415	456.541	213.497	141.463	262.758	264.018	141.045	432.503	277.366	360.11	197.553	464.087	236.734	720.744	152.33	157.961	214.315	175.084	237.071	287.76	58.4237	5451.36
ENSG00000039537	309.26	319.287	164.282	213.608	143.693	337.68	5.0031	391.574	492.102	376.598	80.0882	572.354	33.5009	368.531	864.89	316.304	6.06533	209.824	125.395	110.481	5440.52
ENSG00000161011	236.344	205.431	125.657	196.137	327.724	79.9571	352.226	123.819	416.65	101.606	829.899	118.618	556.65	116.105	252.064	151.257	223.585	152.118	780.791	85.2648	5431.9
ENSG00000179761	246.588	418.315	118.744	215.023	182.625	188.269	104.045	237.382	542.579	334.84	67.8722	308.057	170.61	411.71	280.1	358.6	233.571	240.68	632.471	118.159	5410.24
ENSG00000106246	277.27	162.876	185.201	185.612	237.83	129.087	388.476	180.72	493.247	130.435	583.679	136.76	431.204	141.083	316.781	162.367	686.591	176.262	216.372	173.547	5395.4
ENSG00000165502	277.258	222.383	277.506	424.262	352.65	213.647	259.911	355.974	200.213	215.482	266.15	283.812	262.34	179.036	193.904	307.427	146.668	307.621	450.803	178.501	5375.55
ENSG00000226976	399.736	270.567	219.849	246.933	344.125	197.837	400.724	213.057	266.713	195.059	297.363	166.122	416.352	249.079	192.519	237.581	268.015	216.167	288.339	242.248	5328.38
ENSG00000166794	552.027	147.502	138.224	201.957	295.634	110.541	294.816	202.506	286.654	120.954	322.723	260.651	352.225	91.9968	281.128	140.142	561.847	159.301	694.855	100.422	5316.11
ENSG00000121691	312.688	424.503	156.066	243.031	212.276	216.816	111.051	215	523.541	451.383	185.632	220.199	116.228	469.003	198.969	521.157	114.744	259.851	280.113	80.9457	5313.2
ENSG00000089009	289.161	195.311	228.732	748.886	474.197	147.09	574.397	230.688	69.4681	141.763	362.455	179.682	168.456	134.245	143	283.643	204.684	427.006	161.017	141.212	5305.09
ENSG00000183747	153.317	444.747	223.57	175.174	144.953	198.474	30.3994	231.175	538.242	342.293	54.8485	271.937	266.811	469.475	387.768	346.836	216.948	368.487	187.799	238.945	5292.2
ENSG00000151726	250.683	345.475	127.359	158.086	165.589	266.464	30.7852	286.968	225.662	456.238	196.858	491.856	444.898	345.391	206.513	532.467	142.307	204.678	227.094	141.191	5246.56
ENSG00000163755	342.193	198.283	104.199	111.443	518.832	553.964	55.077	390.497	84.9192	359.913	148.254	477.396	202.472	108.216	337.728	229.607	14.993	260.98	578.917	161.326	5239.21
ENSG00000131781	509.934	264.595	155.913	125.486	185.393	278.47	167.845	634.111	160.47	228.152	377.965	246.03	361.204	213.682	324.483	219.956	161.266	220.376	287.432	102.801	5225.57
ENSG00000169903	392.254	293.253	231.409	435.307	515.238	92.2533	37.807	188.304	378.552	147.923	613.396	149.924	209.895	142.173	162.305	197.22	165.621	313.064	502.607	46.2772	5214.78
ENSG00000172757	253.099	203.379	172.71	363.042	361.204	153.353	498.734	239.557	238.849	102.102	481.5	187.193	408.188	116.808	174.025	215.259	243.865	265.539	450.278	83.5187	5212.2
ENSG00000130255	133.167	247.735	325.579	382.618	354.128	160.408	381.287	282.88	125.443	147.945	358.203	214.28	121.004	307.028	221.04	233.982	333.614	256.565	188.449	415.764	5191.12
ENSG00000151790	24.0749	318.493	209.631	213.279	14.0873	355.698	103.874	375.657	237.216	271.189	207.015	850.388	184.948	216.423	471.081	341.103	4.14922	362.682	274.978	110.571	5146.54
ENSG00000138413	203.094	250.703	114.776	163.682	217.117	148.65	341.537	163.012	252.317	194.623	443.349	218.57	357.503	205.319	325.122	236.407	289.943	223.034	683.707	92.0501	5124.51
ENSG00000102144	248.135	146.854	88.2951	242.306	375.571	136.567	355.789	248.347	260.777	102.951	432.26	205.171	474.054	124.135	339.01	192.386	475.044	199.668	427.956	39.2419	5114.52
ENSG00000115718	252.661	216.192	362.463	143.769	225.735	254.859	128.316	132.953	375.875	193.162	136.105	218.83	298.972	753.815	161.279	325.652	195.874	98.2584	352.056	281.115	5107.94
ENSG00000104325	191.908	284.495	161.732	229.755	96.4879	186.439	431.305	284.532	371.927	304.427	324.945	189.538	388.37	170.868	211.81	312.455	277.05	241.578	302.449	118.031	5080.1
ENSG00000108518	444.837	274.37	219.186	386.78	236.581	167.331	380.24	260.04	124.084	159.195	262.448	191.118	377.673	198.551	145.77	314.158	274.81	283.884	210.998	154.531	5066.59
ENSG00000123843	353.601	227.345	184.513	166.492	587.773	345.316	36.7088	360.345	275.005	342.292	183.219	290.213	155.825	247.903	261.965	252.037	169.63	163.54	299.641	156.548	5059.91
ENSG00000126945	151.144	210.416	264.879	430.396	348.934	196.725	549.428	271.081	144.935	117.592	301.01	242.048	169.213	151.061	226.233	181.358	362.772	369.14	211.169	156.674	5056.21
ENSG00000196683	117.332	117.796	255.899	400.093	526.544	284.011	473.527	366.774	307.018	165.435	336.844	232.335	100.775	309.765	242.029	119.33	250.291	202.643	137.001	98.8417	5044.28
ENSG00000107223	247.119	313.742	290.393	293.525	306.871	126.265	164.342	249.615	222.378	167.424	273.626	198.346	375.497	193.689	150.102	310.68	463.68	243.812	139.587	304.786	5035.48
ENSG00000101856	397.217	238.162	169.415	235.983	350.032	256.716	64.6607	233.477	588.289	238.26	145.316	310.359	328.689	198.967	357.505	253.533	116.728	225.448	237.554	81.0321	5027.34
ENSG00000110321	347.567	167.649	137.327	341.778	375.766	177.786	455.561	263.631	235.866	121.609	441.4	228.854	240.701	107.326	260.698	168.614	185.726	272.117	433.449	41.0804	5004.5
ENSG00000181163	146.705	148.538	183.319	340.995	298.98	163.271	880.532	264.839	176.188	121.995	585.051	158.112	235.594	94.9289	309.22	151.59	163.403	288.245	206.474	77.3642	4995.35
ENSG00000133048	2.29746	205.869	91.6803	83.5805	7.00426	61.1767	143.797	87.2974	1442.31	202.699	1.38636	126.242	26.7661	8.476	59.6443	322.152	15.2633	962.985	661.203	479.15	4990.98
ENSG00000173660	297.557	145.224	145.683	263.742	424.363	138.436	524.239	284.545	311.357	156.875	400.408	216.156	327.071	131.068	292.634	180.245	285.118	170.864	178.547	102.006	4976.14
ENSG00000044574	283.154	131.326	93.607	213.634	305.298	197.035	255.252	320.966	226.218	118.04	689.111	193.673	425.985	74.7012	422.44	201.378	244.647	162.538	359.995	45.643	4964.64
ENSG00000169020	319.229	206.568	228.11	265.878	274.276	208.891	325.817	300.816	300.085	221.166	357.789	240.742	317.578	229.903	152.914	204.066	192.2	213.96	159.028	243.298	4962.31
ENSG00000084754	208.026	183.948	66.8801	192.06	284.368	113.44	296.378	329.24	198.444	167.162	257.501	222.752	766.058	157.13	291.291	253.153	492.504	174.361	230.819	57.9685	4943.48
ENSG00000104904	121.281	173.7	168.333	297.698	275.845	164.16	326.434	261.036	259.119	126.485	467.294	195.105	250.303	208.455	230.684	234.955	408.229	240.337	318.618	126.037	4854.11
ENSG00000079557	110.294	566.953	379.542	296.097	121.153	180.25	2.30872	160.262	195.32	560.002	49.1756	155.751	108.503	278.695	155.029	723.671	15.6407	480.979	104.913	192.736	4837.28
ENSG00000101323	241.497	365.14	108.309	159.065	148.435	166.564	20.1441	368.291	224.902	303.368	161.523	278.311	625.921	303.045	199.73	342.393	237.301	228.566	245.129	87.1677	4814.8
ENSG00000101439	134.149	334.893	248.812	351.135	118.828	203.32	211.914	254.06	165.406	156.18	284.303	215.391	214.482	267.496	372.908	406.999	159.927	334.786	144.828	222.015	4801.83
ENSG00000107537	232.303	332.994	191.693	226.928	315.888	173.975	203.723	218.067	353.7	301.753	156.912	122.184	426.188	222.864	74.1628	314.191	68.9564	260.129	506.469	92.0474	4795.13
ENSG00000133835	197.347	200.816	157.978	178.05	155.608	166.757	155.691	263.116	513.999	188.174	226.218	263.913	305.585	147.934	442.384	272.74	339.332	192.447	316.793	103.341	4788.22
ENSG00000148303	194.292	194.9	244.904	422.957	367.931	188.127	361.055	322.951	141.759	155.334	391.032	215.271	195.059	200.238	151.659	201.589	319.73	221.951	64.8622	214.373	4769.97
ENSG00000173915	265.713	202.06	242.34	210.769	260.009	234.056	343.408	279.929	210.865	152.555	327.996	257.973	298.134	111.752	200.689	195.547	309.505	282.487	211.64	167.7	4765.12
ENSG00000011465	3.07237	312.303	298.135	1303.27	7.48206	359.004	82.1019	590.062	65.5995	110.037	20.8984	276.688	3.71036	152.583	29.2735	237.061	0.999754	864.278	1.11618	44.6058	4762.29
ENSG00000120129	65.5923	259.836	562.187	469.598	21.8037	196.665	32.7498	695.468	68.9318	114.799	65.5519	916.338	59.3669	293.878	113.088	187.759	58.5102	358.082	54.0889	154.663	4748.96
ENSG00000128272	176.024	190.702	214.504	276.162	348.132	150.495	309.727	237.558	216.753	137.382	529.834	157.126	382.509	137.602	203.047	175.68	206.062	192.085	322.627	170.211	4734.22
ENSG00000185896	168.61	261.736	91.1709	240.707	318.412	110.655	210.765	162.152	992.269	170.303	198.168	193.274	258.807	165.207	162.462	225.809	221.522	188.2	309.616	59.06	4708.9
ENSG00000115415	248.289	173.418	102.932	146.759	79.2645	59.8436	167.828	165.19	123.512	44.7772	228.8	61.4887	220.174	44.1267	1696.63	295.219	77.3664	293.394	423.385	28.9967	4681.4
ENSG00000113013	238.524	214.236	84.553	151.76	273.97	116.348	273.118	225.915	415.374	125.965	384.164	178.476	435.019	107.794	370.976	187.384	238.159	152.586	438.826	63.4543	4676.6
ENSG00000104408	93.4423	106.025	136.066	292.198	157.908	135.717	1314.93	203.014	75.2701	94.7535	596.19	151.428	214.661	84.5166	140.763	116.198	285.423	223.312	182.652	59.3564	4663.82
ENSG00000181784	325.242	259.125	146.767	264.599	139.145	188.42	63.0129	430.218	233.069	291.555	52.3574	398.32	376.684	201.479	346.81	376.772	98.3169	178.712	213.387	70.6985	4654.69
ENSG00000163041	201.341	152.489	289.02	410.87	389.997	237.616	258.19	176.93	163.494	132.168	348.431	172.734	186.339	90.6011	153.947	182.204	384.648	328.081	270.646	103.901	4633.65
ENSG00000197958	91.9513	216.565	257.955	413.353	235.39	189.255	445.708	286.339	78.4393	181.304	313.093	249.596	122.363	200.14	150.708	195.045	299.584	254.969	59.7885	348.235	4589.78
ENSG00000224083	384.637	97.5623	397.767	182.225	89.4886	239.911	93.7966	35.9459	146.753	144.245	131.022	85.4741	664.691	181.452	109.871	209.798	163.778	661.211	271.472	293.551	4584.65
ENSG00000122566	279.554	191.579	284.556	299.04	212.951	177.228	257.972	227.912	196.119	157.21	396.983	212.201	210.681	125.094	202.531	195.911	280.394	286.243	248.907	133.692	4576.76
ENSG00000106327	252.431	294.419	100.813	102.271	242.851	244.542	79.261	209.105	497.749	220.182	64.812	245.774	56.8355	473.963	559.38	247.338	111.124	120.869	263.943	187.825	4575.49
ENSG00000171234	30.51	448.892	242.808	298.807	29.7174	296.691	8.59102	255.932	370.611	464.072	27.2302	182.056	204.534	405.895	210.215	517.301	53.0758	317.742	53.6986	130.119	4548.5
ENSG00000148248	297.021	192.727	60.9231	155.902	313.492	99.4051	224.569	243.159	319.316	101.783	498.046	219.686	362.465	133.347	253.949	190.12	433.505	155.25	238.922	52.6157	4546.2
ENSG00000167526	57.3276	150.881	436.306	543.878	223.963	127.65	281.459	218.32	88.6206	202.422	179.887	281.546	136.833	341.155	182.452	138.021	90.9956	304.277	55.3389	485.402	4526.73
ENSG00000060971	220.223	301.04	221.95	194.011	127.212	130.887	123.76	245.231	199.869	287.44	91.1671	177.39	422.63	472.285	95.3969	460.698	136.114	188.327	98.9047	327.668	4522.21
ENSG00000148175	351.927	257.206	143.642	314.387	220.206	246.545	93.5913	322.081	142.788	164.764	343.374	342.962	234.621	170.083	240.739	267.253	193.776	285.637	121.067	62.7828	4519.43
ENSG00000198610	234.587	266.829	137.155	263.659	64.9177	166.315	303.565	186.022	204.17	267.043	210.755	177.149	127.395	305.234	73.053	326.903	429.745	164.805	505.146	103.688	4518.14
ENSG00000125166	226.479	296.749	152.483	181.584	192.343	250.958	71.8245	497.615	293.804	278.085	82.3721	259.328	124.254	262.696	192.137	338.712	180.282	214.602	237.527	177.591	4511.42
ENSG00000127922	232.544	143.82	199.056	305.956	215.824	164.562	294.845	170.696	182.341	139.277	554.941	169.506	253.141	89.4949	205.933	145.758	475.797	159.541	160.574	246.531	4510.14
ENSG00000096088	0.121181	0	0	0.0674437	0	0	4.95441	0	0.0995353	0	7.90717	0	0.115687	0.09084	0	0	4338.56	6.03577	2.02587	141.666	4501.64
ENSG00000138029	209.8	204.037	108.647	202.103	310.339	127.947	180.262	307.877	124.834	183.992	193.529	216.372	739.901	155.131	217.662	288.189	302.206	189.002	167.971	59.5767	4489.38
ENSG00000086598	232.193	181.048	97.6015	228.607	267.23	141.565	356.79	230.273	176.378	141.207	421.8	279.012	317.159	88.0467	194.489	174.88	228.894	237.953	444.77	34.6602	4474.56
ENSG00000123561	669.145	245.223	181.843	218.406	556.71	168.616	13.3478	221.672	136.982	278.542	141.445	258	116.052	138.213	455.099	371.729	2.25437	206.014	2.35094	87.6923	4469.34
ENSG00000228929	239.933	136.806	181.862	394.153	311.299	214.3	489.569	282.87	119.168	144.732	410.637	225.277	143.872	150.628	125.183	163.571	46.3162	337.78	237.476	88.3246	4443.76
ENSG00000168653	272.861	209.349	285.198	323.509	486.77	179.178	272.627	234.08	294.704	165.522	207.394	212.342	193.787	179.654	158.681	157.513	142.073	190.245	99.2674	178.443	4443.2
ENSG00000116459	330.65	174.056	94.9505	201.861	336.18	128.868	325.154	215.189	229.1	129.713	512.339	160.862	395.11	103.96	176.608	173	223.656	182.089	284.487	38.4736	4416.31
ENSG00000198258	136.3	149.435	228.487	262.303	313.723	215.829	191.012	195.838	205.552	145.985	371.445	192.189	171.681	166.017	207.799	153.562	452.499	191.585	303.283	155.509	4410.03
ENSG00000186480	645.278	92.5437	44.5742	55.7585	124.603	111.135	34.9853	101.163	1280.29	179.835	113.582	307.013	322.069	123.688	185.573	195.116	97.7874	83.9505	237.944	67.2404	4404.13
ENSG00000142192	158.631	174.7	194.887	492.203	150.3	195.922	158.066	274.251	415.492	108.181	257.256	238.864	254.048	169.917	276.721	153.393	19.0925	309.038	346.74	44.2894	4391.99
ENSG00000135094	158.338	125.377	22.8597	12.8037	28.357	115.339	11.9529	130.098	1562.38	212.881	9.18715	663.804	58.4392	676.394	128.145	80.5763	12.5597	51.4942	118.158	209.546	4388.69
ENSG00000152558	266.13	176.754	84.6613	215.419	393.839	154.391	159.819	171.646	350.819	127.768	236.97	234.635	188.864	103.963	236.778	165.686	4.22694	201.74	876.512	22.3898	4373.01
ENSG00000072778	317.079	320.401	315.429	228.969	128.129	129.236	109.427	430.73	67.6078	188.387	151.778	175.248	237.211	200.279	139.599	344.799	188.325	222.15	112.027	360.754	4367.56
ENSG00000198755	66.4696	225.718	141.753	375.134	297.247	154.043	544.138	292.339	101.341	158.646	543.123	196.974	95.5022	189.476	175.079	179.588	221.918	235.567	102.14	64.3681	4360.56
ENSG00000067560	204.883	152.119	118.244	329.363	282.05	110.069	373.137	246.962	210.782	77.3545	345.487	177.739	325.273	93.5901	170.073	179.725	397.821	253.188	259.891	49.5961	4357.35
ENSG00000160213	58.3884	118.883	135.47	192.404	624.781	125.659	338.044	144.741	183.042	68.5266	177.342	75.519	449.413	54.529	111.546	96.7022	570.111	158.666	594.016	74.1915	4351.97
ENSG00000185201	194.33	201.76	284.502	269.981	336.852	357.291	70.6964	369.222	88.8345	168.352	244.119	239.507	98.1258	181.71	262.018	214.91	97.7466	254.701	218.117	184.92	4337.7
ENSG00000165672	226.57	181.828	187.199	243.568	184.393	251.519	326.755	194.851	225.907	269.251	220.684	182.916	399.04	208.976	114.832	203.643	172.825	206.731	288.197	44.1737	4333.86
ENSG00000146674	106.71	330.142	207.758	505.592	78.8283	500.373	119.24	452.513	30.1107	134.93	81.7616	197.784	57.829	284.557	41.2169	304.923	13.9057	465.231	290.847	104.514	4308.76
ENSG00000008018	226.564	178.629	147.964	233.059	158.209	165.242	282.348	246.517	204.705	159.312	336.724	198.749	297.084	149.651	301.191	201.643	368.84	197.965	155.583	98.7611	4308.74
ENSG00000139209	244.959	258.775	83.2689	117.672	51.8213	436.486	123.923	226.932	222.67	407.134	95.8437	417.394	121.851	420.588	277.139	296.27	74.6809	168.281	177.112	74.2462	4297.05
ENSG00000099977	220.108	321.317	267.496	253.349	304.474	172.724	72.9636	102.184	324.495	357.581	187.913	127.614	158.912	216.05	80.993	239.503	320.913	217.877	165.853	152.997	4265.32
ENSG00000113732	154.764	117.025	124.823	243.374	460.14	138.671	158.762	201.135	377.785	98.8526	266.198	167.626	305.355	110.173	276.967	146.262	357.546	200.4	269.932	75.6955	4251.49
ENSG00000178127	280.304	236.839	191.263	244.11	194.86	130.556	285.22	295.466	161.748	118.502	170.581	171.476	394.204	135.589	147.245	220.701	269.944	217.901	228.404	136.526	4231.44
ENSG00000185088	259.832	142.708	357.874	444.41	166.272	256.509	129.03	267.711	120.546	193.391	198.848	161.272	145.445	94.8583	135.604	207.931	178.775	304.289	335.807	127.709	4228.82
ENSG00000165119	243.469	169.281	157.947	303.548	181.569	174.013	259.503	237.057	177.982	126.424	359.052	220.091	233.041	118.382	220.577	178.415	270.165	248.034	265.348	66.74	4210.64
ENSG00000147647	245.859	228.195	135.388	141.696	96.8452	149.859	139.861	145.335	303.594	211.93	68.6927	95.1667	813.436	255.559	118.174	268.436	267.195	162.417	278.333	81.1916	4207.16
ENSG00000219928	122.175	146.59	201.823	360.945	306.118	198.184	476.95	342.047	92.8063	204.68	220.889	327.27	81.5574	216.223	116.756	207.953	263.856	121.941	133.67	63.3288	4205.76
ENSG00000147155	400.02	235.765	74.7134	75.9373	345.758	99.1938	202.615	134.762	458.626	157.092	169.585	142.072	451.435	253.545	166.682	149.919	223.376	95.3046	184.506	182.165	4203.07
ENSG00000083807	317.947	270.4	114.674	105.812	140.45	173.985	19.9924	172.028	619.943	271.466	16.4299	209.484	104.749	663.748	201.017	322.991	45.0127	114.073	119.595	198.656	4202.45
ENSG00000088986	176.908	132.141	193.922	305.111	300.649	165.396	304.712	267.411	132.883	79.6857	416.571	189.616	233.006	62.4606	191.297	150.208	284.27	201.088	310.645	92.9352	4190.92
ENSG00000171530	157.876	145.547	117.613	204.654	159.583	135.553	321.491	274.336	245.189	111.887	538.449	177.305	237.889	106.467	367.122	164.204	263.303	195.895	185.993	75.159	4185.51
ENSG00000104635	273.627	144.037	83.1717	85.802	161.552	344.384	154.615	318.219	235.976	135.726	198.386	223.705	70.2827	129.566	858.681	145.742	156.298	122.067	266.676	69.7368	4178.25
ENSG00000198417	71.4475	22.681	105.049	115.697	9.61995	737.212	63.3552	338.389	51.883	367.947	9.18743	827.437	20.3249	458.443	399.592	95.3581	28.0405	212.423	12.8184	229.488	4176.39
ENSG00000118785	143.428	34.1877	75.2126	231.6	258.696	6.58987	1012.9	85.5438	6.61114	6.24598	393.419	34.6538	738.272	5.68103	8.44204	13.9347	10.582	227.7	874.88	4.87359	4173.45
ENSG00000106211	138.072	112.702	193.017	210.042	279.436	67.054	330.704	84.8953	122.269	47.7413	164.15	44.1131	363.965	117.408	313.372	103.877	802.764	149.798	289.803	232.514	4167.7
ENSG00000100889	197.31	358.215	92.521	101.714	372.676	159.763	39.4705	131.578	501.305	219.915	40.2551	140.817	214.123	432.692	170.364	277.993	142.349	146.374	265.315	136.686	4141.44
ENSG00000197747	114.177	111.641	175.21	413.499	434.004	99.3691	387.769	144.686	104.045	42.0441	399.307	91.0325	404.898	43.2974	140.964	95.056	187.557	262.73	425.796	62.9468	4140.03
ENSG00000171863	89.3685	150.366	192.454	339.14	309.854	137.706	723.059	223.515	105.639	123.187	307.752	168.176	123.902	124.947	170.131	147.329	345.777	140.339	76.6634	133.114	4132.42
ENSG00000165949	101.098	410.177	156.998	123.596	16.4398	60.4217	44.2528	159.794	1195.07	35.5878	10.7377	44.1317	14.9177	72.5321	1136.89	258.575	41.5681	147.955	7.83425	86.1172	4124.69
ENSG00000140319	221.729	124.882	157.371	266.796	325.716	160.82	240.528	211.862	261.408	113.537	205.877	144.601	282.822	91.1936	223.369	123.703	274.72	212.685	412.956	66.2005	4122.78
ENSG00000068697	170.168	163.101	129.457	297.838	400.125	165.635	192.516	226.881	169.467	140.47	216.013	220.741	347.828	106.233	250.613	149.006	293.19	228.326	206.602	45.0499	4119.26
ENSG00000232888	309.481	160.44	167.147	364.985	333.155	125.132	299.507	153.161	90.2261	104.045	434.338	148.416	146.312	178.987	162.077	168.825	189.45	258.91	189.168	130.171	4113.93
ENSG00000159228	89.7613	316.931	163.305	188.008	128.38	72.4198	94.6881	115.511	138.24	130.45	95.1164	111.571	219.589	140.623	153.981	253.595	881.191	181.448	469.903	158.83	4103.54
ENSG00000090382	83.293	38.9677	55.2483	151.628	567.14	54.3457	211.062	42.8276	21.9966	15.9571	177.36	58.4656	119.275	13.6732	96.1895	93.2365	1739.44	474.763	10.2683	74.5674	4099.71
ENSG00000005022	214.612	168.698	94.9383	168.494	246.216	111.793	335.273	180.301	268.913	134.499	211.805	149.105	418.675	153.318	303.143	187.367	260.649	159.93	269.858	61.1842	4098.77
ENSG00000224389	12.1366	7.72104	2.71527	5.22994	37.5323	6.76233	2.13641	10.8176	0.0483918	7.1519	1995.8	1439.68	4.21833	10.6436	0.52831	0.178424	2.38118	550.954	0.033752	0.0477839	4096.72
ENSG00000101474	263.023	159.839	85.5909	126.731	424.973	186.379	111.376	157.102	318.075	175.965	158.26	215.559	191.283	148.509	426.287	182.688	116.145	148.877	413.71	83.7761	4094.15
ENSG00000100665	147.506	379.588	148.782	208.802	165.484	140.383	53.5174	141.522	420.213	307.733	107.982	151.792	118.283	404.738	64.609	303.889	133.606	192.842	344.972	156.831	4093.08
ENSG00000170296	201.816	173.097	222.775	377.398	245.219	255.857	198.998	408.511	111.837	174.591	211.363	217.535	192.323	179.929	96.7986	181.863	145.994	225.709	132.781	126.728	4081.12
ENSG00000120053	387.896	221.777	117.128	147.5	131.045	249.016	116.967	391.322	339.142	238.169	168.941	263.081	227.177	206.096	201.247	258.248	40.0785	95.2862	177.375	103.302	4080.79
ENSG00000154518	447.558	196.831	145.949	177.302	227.268	56.156	304.554	91.8332	117.071	201.675	666.6	87.8175	130.525	172.959	287.579	230.761	247.636	62.8713	140.973	61.4467	4055.36
ENSG00000014641	308.614	158.286	121.27	174.838	263.063	124.143	203.641	212.626	262.997	158.919	216.123	180.948	109.968	96.2965	295.123	178.765	298.7	165.968	454.951	55.709	4040.95
ENSG00000214535	1.64785	184.891	214.727	453.981	225.275	178.575	492.552	309.882	98.0455	150.811	252.757	223.114	0.780518	221.676	125.884	210.156	333.838	5.23447	259.796	85.4168	4029.04
ENSG00000178741	331.555	157.832	91.4385	144.63	242.022	118.047	234.948	226.589	372.807	146.747	224.457	174.817	310.554	99.5099	210.921	153.834	220.787	151.065	335.714	63.7203	4011.99
ENSG00000112936	6.79324	315.222	234.771	1206.83	1.78787	165.82	8.55606	404.443	111.073	50.7909	16.666	388.518	1.13163	42.0419	65.0745	217.277	0.500757	721.391	1.75271	45.2106	4005.66
ENSG00000133872	180.977	181.769	100.244	318.412	205.218	165.379	97.2222	249.938	201.271	172.521	226.597	294.128	193.96	145.232	266.958	211.255	183.31	249.912	318.769	37.9154	4000.99
ENSG00000138869	133.386	240.87	168.855	120.899	145.762	128.412	135.363	213.428	288.947	163.964	212.62	170.187	381.968	171.996	181.165	166.585	207.053	144.982	391.614	232.004	4000.06
ENSG00000105854	168.747	105.907	93.1714	150.152	169.582	103.078	500.341	165.356	96.4352	65.912	460.388	149.372	363.118	54.8414	450.386	111.583	228.513	159.68	308.46	59.372	3964.4
ENSG00000157131	159.036	292.827	184.695	167.764	58.3282	357.357	38.935	381.651	109.662	305.715	34.8485	352.247	98.7505	358.302	385.89	289.538	57.7904	143.698	28.8642	156.844	3962.74
ENSG00000072080	250.278	531.152	228.022	145.968	101.036	182.139	2.94396	318.301	178.752	267.824	36.2863	239.349	21.4755	335.499	48.6155	472.726	35.1264	306.075	157.117	87.3711	3946.06
ENSG00000106803	251.336	145.468	228.566	224.753	162.463	168.972	154.304	222.76	154.947	140.093	446.974	191.81	242.367	81.0782	149.959	137.052	247.777	178.308	298.005	99.6333	3926.62
ENSG00000224550	308.631	154.723	95.1683	167.791	196.055	105.652	146.187	189.949	376.783	170.041	304.878	159.895	135.843	160.244	270.55	153.484	335.526	168.001	246.418	74.3046	3920.12
ENSG00000129596	337.745	198.238	126.358	114.264	348.694	282.03	24.7094	202.45	345.994	262.214	80.258	191.945	184.721	186.202	313.601	191.145	128.868	144.736	166.303	82.7749	3913.25
ENSG00000170509	8.20919	290.311	128.07	82.8763	1.84871	321.251	2.29877	639.204	341.764	333.334	4.50807	234.412	323.655	323.675	72.7511	240.812	1.47845	232.971	228.305	83.777	3895.51
ENSG00000176153	728.617	122.011	60.9342	154.008	788.517	135.483	70.3474	31.7612	15.5803	52.1861	164.38	44.9973	378.948	18.8196	268.629	86.3796	305.828	140.389	275.827	39.5927	3883.23
ENSG00000116209	235.61	155.711	140.786	284.581	345.481	193.08	106.601	216.159	196.598	164.482	182.608	234.575	341.17	147.763	211.806	186.406	125.035	226.997	134.65	50.8769	3880.97
ENSG00000180432	5.22678	320.209	77.3781	107.474	210.114	109.431	6.74208	97.4226	696.267	186.727	14.4876	207.027	251.219	235.928	179.593	194.928	258.438	150.31	486.403	69.1538	3864.48
ENSG00000170421	246.165	270.94	262.223	405.859	298.712	50.6968	223.558	138.76	85.1611	91.7597	210.083	121.865	288.36	64.7124	95.9747	224.311	274.417	143.924	229.739	135.557	3862.78
ENSG00000165795	238.713	283.928	158.323	226.236	200.241	151.222	29.4492	224.417	271.121	171.686	61.9386	224.454	84.3135	266.105	159.624	272.193	88.2696	187.058	377.262	185.592	3862.15
ENSG00000160014	213.211	147.544	107.637	278.449	175.483	93.7834	484.27	173.004	212.279	78.7556	261.372	118.157	292.81	152.037	168.816	199.337	237.327	206.743	193.064	65.1859	3859.26
ENSG00000198721	222.872	229.975	100.049	157.4	371.295	143.297	123.918	181.054	212.692	200.511	138.171	140.9	242.838	170.831	213.052	218.522	244.266	168.693	308.477	62.0356	3850.85
ENSG00000180817	224.752	153.12	100.315	246.255	261.104	140.238	454.268	179.889	171.389	96.4382	292.565	128.858	242.387	46.1866	249.609	169.443	64.138	180.138	395.668	32.384	3829.15
ENSG00000160870	251.242	484.18	47.8341	107.379	28.3627	42.4405	39.2352	73.5663	536.678	91.5031	394.625	73.6323	706.16	101.874	17.3032	392.956	100.183	309.683	4.47819	25.8009	3829.12
ENSG00000143742	167.865	117.814	124.862	229.699	335.644	147.413	228.143	158.767	229.51	129.507	371.142	181.188	257.055	89.735	152.291	131.353	216.945	187.931	318.237	46.6666	3821.77
ENSG00000116288	113.712	151.864	129.832	237.599	310.455	183.222	223.015	213.797	167.285	144.772	204.567	172.929	327.874	155.116	157.201	175.021	319.983	175.482	145.956	108.751	3818.43
ENSG00000114391	123.018	127.675	252.458	347.89	227.377	185.646	490.691	191.185	147.229	138.594	283.272	248.193	78.203	112.115	107.498	149.109	132.384	161.109	132.448	173.622	3809.72
ENSG00000159377	194.351	133.744	143.829	192.177	376.545	102.257	250.673	150.547	203.731	92.6981	472.202	119.886	239.121	109.888	174.788	141.471	280.837	152.511	174.751	100.939	3806.94
ENSG00000179010	323.052	139.164	141.947	285.29	218.554	143.938	212.934	251.217	191.197	125.262	317.985	207.027	260.011	99.1128	136.706	151.808	110.559	175.914	251.794	63.0093	3806.48
ENSG00000145741	163.283	182.008	177.263	266.741	205.633	167.996	346.616	224.788	122.008	129.543	362.217	176.195	159.163	111.676	212.991	159.498	144.816	227.691	185.522	80.011	3805.66
ENSG00000111229	161.67	129.403	179.639	275.219	281.331	179.731	352.233	221.314	112.633	85.2328	376.145	152.693	212.204	75.5964	167.435	155.179	158.542	232.341	199.316	90.4448	3798.3
ENSG00000228499	222.805	106.128	249.22	460.965	137.518	124.83	468.037	217.366	71.6111	41.9981	337.409	103.057	160.683	43.5702	123.691	153.103	154.899	367.605	154.003	98.2104	3796.71
ENSG00000158710	228.249	153.493	169.366	435.831	348.562	51.646	149.758	108.732	334.049	25.6944	586.332	89.9919	227.391	38.7292	96.5005	107.674	154.757	242.781	200.357	35.0965	3784.99
ENSG00000163902	221.835	150.055	84.3585	157.586	326.86	110.442	295.026	244.779	169.142	99.3889	248.173	190.344	238.566	103.951	154.876	133.422	224.302	133.352	437.624	58.2013	3782.28
ENSG00000196975	149.392	161.201	488.772	822.135	101.373	73.5265	56.8601	215.945	58.3378	102.453	133.297	140.573	90.3933	75.3803	108.35	156.188	88.9562	538.615	180.149	38.5101	3780.41
ENSG00000130303	70.4673	287.587	160.221	381.399	226.733	103.907	50.2641	109.072	230.314	70.3005	17.2046	175.231	34.6297	237.2	402.503	251.06	338.127	182.491	337.256	113.377	3779.34
ENSG00000102265	119.674	207.968	269.409	654.807	49.4875	197.253	344.491	207.422	35.7397	103.711	103.88	176.878	97.0442	102.093	289.197	275.771	8.79314	389.055	10.2301	134.465	3777.37
ENSG00000141505	351.082	278.819	223.506	128.414	198.35	152.162	94.5157	253.591	115.277	163.774	144.075	159.15	109.604	273.617	146.411	265.209	147.174	147.375	153.169	268.54	3773.82
ENSG00000119655	130.202	93.8868	125.293	280.452	389.2	144.279	285.131	174.643	160.427	62.8476	215.074	106.912	532.495	94.0252	101.618	152.832	107.725	257.459	289.809	49.7897	3754.1
ENSG00000197111	229.119	173.24	125.244	242.319	224.296	146.226	279.466	202.045	117.521	130.552	191.192	174.923	286.995	183.201	128.508	154.059	266.643	203.528	213.897	76.5453	3749.52
ENSG00000189043	278.503	149.02	113.295	183.105	217.504	125.701	127.567	175.312	364.03	151.254	267.176	155.618	121.443	144.568	275.167	153.218	319.01	154.237	198.715	71.0409	3745.48
ENSG00000181524	164.394	166.062	191.276	309.135	246.114	154.943	410.832	221.205	36.7978	134.474	305.227	152.169	106.923	151.409	121.675	169.307	159.109	236.215	156.603	145.958	3739.83
ENSG00000100652	126.146	247.404	74.9554	79.6382	250.783	151.542	6.77652	202.117	560.647	277.809	2.06971	165.226	82.0393	313.601	195.163	257.064	29.7467	178.598	420.047	114.755	3736.13
ENSG00000111057	221.464	219.952	238.393	295.556	234.057	88.1506	241.901	196.194	131.497	101.393	192.038	147.463	236.953	76.526	125.506	267.274	140.334	152.118	271.611	152.695	3731.07
ENSG00000165828	169.443	169.682	147.483	122.14	349.882	73.2228	156.951	78.5464	664.539	68.8445	39.7171	58.9446	254.604	178.58	376.815	174.007	197.554	121.896	162.529	155.379	3720.76
ENSG00000186910	187.764	486.23	100.294	167.152	142.767	178.187	23.7309	336.161	106.475	321.938	81.4126	303.314	53.3188	284.843	215.633	332.197	8.95389	195.037	104.455	77.7298	3707.59
ENSG00000143870	155.217	103.1	59.9211	140.834	272.252	84.8111	342.149	144.936	146.223	83.4678	281.028	160.336	383.604	73.4756	294.809	135.494	252.183	118.484	437.806	30.2111	3700.34
ENSG00000115306	265.266	239.031	91.132	215.827	198.37	65.5161	189.561	129.957	152.415	66.827	150.926	98.0736	317.88	96.8018	330.598	139.533	321.511	166.503	422.472	40.1909	3698.39
ENSG00000198668	141.517	163.109	144.691	286.755	163.529	184.366	236.333	285.479	146.254	172.729	154.928	237.677	173.143	144.528	176.311	173.658	157.433	256.293	192.01	96.086	3686.83
ENSG00000113719	155.971	221.576	80.2205	168.09	137.017	104.869	134.576	316.174	265.242	103.831	231.588	224.781	356.62	174.249	284.645	198.19	97.7385	140.634	237.93	47.4818	3681.42
ENSG00000165678	231.267	170.061	77.0712	186.883	168.495	136.857	157.176	212.791	238.766	166.832	145.93	187.265	363.025	107.059	137.146	174.989	311.438	183.936	259.532	37.1841	3653.71
ENSG00000175061	171.226	179.384	181.353	279.546	221.158	168.349	295.343	192.901	89.958	135.787	293.482	228.448	195.706	141.876	81.576	97.7143	184.467	302.432	110.806	90.8089	3642.32
ENSG00000096087	246.632	29.9438	142.919	93.6726	384.572	134.123	179.787	65.104	209.232	117.285	22.5516	21.4633	229.59	459.026	20.1025	571.898	56.6502	317.564	264.721	73.78	3640.62
ENSG00000148702	411.376	272.635	77.1792	113.857	290.979	122.101	43.8079	89.174	308.279	209.559	63.3815	110.187	278.293	242.494	322.797	197.738	1.1634	145.572	278.803	59.6445	3639.02
ENSG00000069275	115.76	138.482	107.882	190.003	265.054	120.625	237.057	182.638	174.666	145.088	181.621	150	119.944	122.736	136.771	146.666	626.636	179.84	152.156	143.925	3637.55
ENSG00000135390	199.733	155.239	174.967	242.642	250.445	126.25	447.193	182.541	182.302	133.553	232.434	128.421	185.252	218.444	74.3859	156.705	120.495	154.534	160.499	101.536	3627.57
ENSG00000218227	193.517	151.426	148.149	232.122	204.332	118.988	355.128	191.033	96.1476	96.6243	219.064	125.992	230.451	143.017	139.682	142.655	229.02	270.238	203.997	131.41	3622.99
ENSG00000128311	304.301	236.203	158.818	136.853	232.043	117.025	60.1003	149.936	208.875	150.251	149.606	133.959	208.05	227.156	104.727	257.671	163.479	149.729	271.175	196.144	3616.1
ENSG00000233328	237.82	144.173	157.493	350.636	206.774	98.0626	302.392	144.58	107.563	83.4871	253.212	171.436	229.349	108.562	80.2575	159.521	213.397	222.631	215.041	126.338	3612.72
ENSG00000118705	199.868	114.416	52.4754	129.008	393.117	73.1349	430.047	143.346	230.218	76.2399	394.57	150.116	234.08	78.035	175.766	113.982	193.844	103.563	286.189	29.4945	3601.51
ENSG00000126432	185.559	125.759	133.502	186.42	253.178	97.161	211.378	156.584	227.906	109.613	272.827	111.013	277.13	158.486	109.963	152.11	84.1435	115.273	465.582	166.957	3600.54
ENSG00000065978	186.311	135.055	125.481	248.591	235.295	109.05	483.573	177.696	139.809	102.561	313.116	140.758	265.433	99.1813	125.361	168.192	223.424	167.697	95.1987	57.2502	3599.03
ENSG00000105835	215.334	62.7183	32.0512	90.3285	97.4182	275.284	79.6566	139.116	204.133	57.1022	337.225	217.345	174.62	26.187	734.482	79.7174	43.6902	102.316	608.437	20.666	3597.83
ENSG00000117242	125.253	161.296	93.4592	201.439	330.239	116.552	195.021	192.073	226.217	130.005	208.92	157.4	366.965	128.091	206.705	156.907	226.66	147.48	142.821	79.1476	3592.65
ENSG00000150540	163.852	166.735	105.033	173.912	164.311	154.793	95.3916	245.788	156.165	126.066	96.8898	135.811	473.58	129.171	288.445	156.617	72.5537	191.065	439.1	54.7556	3590.03
ENSG00000138293	233.412	188.106	73.6995	172.754	327.36	105.538	235.068	176.484	195.499	124.211	152.325	160.209	187.545	104.691	149.739	201.93	254.518	195.694	315.354	34.267	3588.4
ENSG00000146701	197.436	162.644	59.2372	134.697	134.108	92.8889	220.438	198.22	231.382	84.5039	287.831	123.191	427.076	114.937	283.218	155.692	378.14	118.867	117.894	50.9938	3573.4
ENSG00000140416	144.18	114.386	180.127	363.8	497.325	48.7594	95.2688	131.236	242.266	60.0727	77.6789	89.3325	118.12	30.5737	162.062	65.0777	76.6804	224.412	796.286	48.052	3565.7
ENSG00000114023	167.169	178.188	138.942	144.868	161.953	116.611	285.259	137.523	283.526	247.225	143.203	144.529	296.018	167.252	87.4298	193.014	58.2626	157.251	308.896	147.98	3565.1
ENSG00000132840	175.493	220.442	90.4704	101.871	194.389	116.888	76.8144	126.241	379.618	191.111	133.831	177.672	388.337	197.51	199.066	181.615	106.35	140.206	259.761	100.012	3557.7
ENSG00000164825	192.224	166.998	313.726	400.603	522.489	38.1195	8.89673	98.2309	525.148	106.139	77.8658	41.699	55.5179	132.87	69.7849	172.692	1.36645	540.24	0	91.7914	3556.4
ENSG00000127948	309.871	192.015	82.1229	91.8476	148.601	79.464	67.9342	199.125	324.28	92.288	137.185	208.245	188.366	131.474	214.377	262.755	438.296	96.3479	164.278	124.184	3553.06
ENSG00000175003	13.1634	334.159	118.902	143.11	5.809	246.735	0.641516	208.554	396.539	301.922	8.80674	249.364	80.6589	596.549	144.001	320.517	4.18669	138.943	64.5785	171.656	3548.8
ENSG00000057608	140.687	149.268	91.7141	215.295	210.891	131.773	298.45	234.829	124.814	105.217	287.084	151.83	217.716	90.006	144.799	156.418	228.195	210.855	312.892	45.4888	3548.22
ENSG00000104823	562.931	210.802	119.054	158.596	136.715	103.653	199.008	234.391	75.7224	140.595	121.256	108.6	230.768	199.125	88.6427	212.765	195.494	142.376	142.927	127.678	3511.1
ENSG00000101608	159.315	174.263	202.98	387.963	149.97	170.707	150.178	291.926	108.492	86.9543	200.442	199.809	244.196	68.9861	103.607	169.878	142.288	275.468	165.59	47.3533	3500.36
ENSG00000170540	165.557	165.782	129.437	203.142	157.371	210.615	329.381	187.203	152.627	153.152	120.098	209.766	101.503	127.545	93.5315	158.005	342.577	184.339	257.963	37.4484	3487.04
ENSG00000166797	346.435	105.542	72.7128	145.187	195.684	153.748	106.675	150.893	204.48	149.686	158.074	154.495	271.907	125.997	213.039	142.517	201.638	128.776	425.276	23.8256	3476.59
ENSG00000188257	89.9432	118.708	59.3375	153.992	139.358	763.62	3.11785	27.1644	58.71	6.95826	16.1377	852.294	1.44465	0.141796	903.106	95.7922	2.67209	118.752	0.650196	53.6961	3465.6
ENSG00000170345	6.76444	59.8894	533.875	570.551	4.47333	152.344	25.9324	415.933	2.06014	33.3908	24.6035	826.706	11.5369	189.27	65.7846	65.4855	1.96838	350.667	2.61253	121.747	3465.59
ENSG00000143153	366.589	177.673	120.401	249.143	180.281	108.771	135.874	174.464	227.882	117.177	348.372	168.447	189.684	75.2486	161.919	165.159	124.066	205.834	108.372	54.9598	3460.32
ENSG00000140264	200.845	100.554	185.056	135.027	160.772	140.089	256.674	167.414	216.787	76.8188	127.044	139.203	152.969	168.89	202.397	160.708	202.238	159.895	299.43	194.12	3446.93
ENSG00000129559	160.758	115.968	100.426	219.701	279.904	110.975	247.099	183.232	180.543	94.4789	217.265	140.358	258.975	120.515	119.72	139.155	216.29	175.443	267.18	77.2312	3425.22
ENSG00000129824	0.357181	0.147664	1.57085	0.695762	18.1295	205.7	725.381	261.764	133.427	136.097	714.445	234.686	26.3175	155.593	81.5846	178.954	112.108	294.914	5.33486	134.985	3422.19
ENSG00000086061	243.01	141.226	85.4226	166.952	108.233	127.799	158.151	223.629	187.924	96.9863	366.387	146.869	247.783	75.7918	178.257	193.625	370.776	150.176	109.777	40.9263	3419.7
ENSG00000009307	176.663	126.579	78.4856	226.649	240.38	108.91	245.056	181.105	190.763	95.8405	238.867	146.886	241.34	116.102	169.735	134.64	245.177	213.749	206.966	35.4688	3419.36
ENSG00000235957	90.7415	114.262	185.004	238.149	206.339	185.798	191.419	183.597	291.293	168.867	437.305	143.9	117.622	131.051	190.848	166.397	113.026	105.704	82.0308	66.8445	3410.2
ENSG00000164924	94.7006	74.569	101.634	247.785	115.983	84.9169	726.763	130.177	68.7104	46.7584	528.339	110.447	252.073	30.4434	106.773	86.449	187.807	175.46	211.625	27.7345	3409.15
ENSG00000105640	133.457	195.886	176.866	283.428	197.926	94.5567	258.804	174.834	91.561	86.4427	244.423	135.486	60.4933	232.462	133.711	173.919	255.548	176.739	111.424	186.905	3404.87
ENSG00000110958	186.7	112.142	100.801	229.7	228.305	127.659	280.873	204.518	71.5457	91.7917	277.77	168.342	265.355	69.4206	162.399	126.787	199.002	170.788	282.614	33.87	3390.38
ENSG00000235297	132.812	129.286	185.004	256.99	224.672	109.145	243.412	152.868	85.9391	111.995	184.347	128.124	181.709	119.818	96.6375	122.77	126.046	183.165	356.545	253.326	3384.61
ENSG00000143162	100.501	130.526	95.0751	178.224	156.208	184.231	67.1994	181.705	244.338	164.089	306.564	233.009	142.031	93.2839	180.268	175.093	82.407	200.918	421.318	47.1643	3384.16
ENSG00000198189	174.431	146.906	92.2371	145.05	84.7482	150.554	154.094	266.724	248.906	144.942	285.23	301.638	207.257	153.659	198.432	115.136	94.7662	152.093	202.01	50.1109	3368.92
ENSG00000163347	273.628	170.349	149.05	267.889	166.796	109.903	106.185	164.388	82.2128	134.433	260.098	134.678	134.382	103.242	101.378	157.508	169.283	169.176	469.925	43.4906	3367.99
ENSG00000163399	215.12	116.77	107.335	292.036	182.266	58.5687	180.829	132.593	180.706	54.0592	506.493	118.249	232.807	75.1567	273.773	109.343	114.622	193.601	183.386	35.0912	3362.8
ENSG00000142541	124.16	112.571	176.775	380.137	285.937	135.898	311.21	212.85	87.681	106.345	250.281	130.876	150.275	156.405	120.629	142.518	101.696	192.903	69.4946	110.308	3358.95
ENSG00000169439	156.444	119.607	58.1145	91.715	238.574	117.083	379.803	97.9974	131.438	111.208	259.149	118.934	208.943	112.048	97.169	107.334	351.591	98.9479	460.605	34.8925	3351.6
ENSG00000135506	195.654	141.91	89.2369	184.287	224.61	102.082	170.545	156.227	244.237	124.171	185.485	175.802	179.918	177.696	172.462	158.12	113.876	146.423	335.107	67.7905	3345.64
ENSG00000176046	21.426	75.2453	101.147	88.2031	535.647	69.5114	242.408	42.4612	318.126	54.064	113.152	34.772	377.749	125.797	69.9114	57.9376	360.713	82.3265	426.727	146.155	3343.48
ENSG00000129562	141.722	103.717	131.46	244.284	255.112	110.161	205.815	187.009	152.007	87.0089	286.207	180.497	235.783	75.9821	152.531	117.023	177.811	176.296	271.949	46.3125	3338.69
ENSG00000162496	189.148	263.577	98.0867	142.552	257.748	131.742	65.7097	180.761	198.107	115.761	97.9961	129.156	299.37	179.882	163.767	184	199.446	133.587	146.8	160.896	3338.09
ENSG00000235552	0.48657	162.332	255.888	0.947804	0.201672	203.485	525.112	291.727	137.282	167.992	375.607	242.608	194.165	147.721	135.448	0.184195	204.675	0	134.636	153.513	3334.01
ENSG00000226360	123.579	57.3096	146.228	330.161	244.959	127.666	383.193	210.512	85.7012	127.55	3.479	167.945	149.059	140.342	146.562	157.059	177.513	308.357	175.225	62.4182	3324.82
ENSG00000184500	131.024	142.661	73.7536	166.463	99.9506	198.529	211.407	228.394	162.842	164.762	165.95	277.012	110.821	143.1	201.213	169.822	124.663	173.548	324.336	48.8517	3319.1
ENSG00000228474	114.822	128.471	152.152	150.362	304.358	131.213	257.406	147.3	136.204	102.481	195.201	106.711	232.387	140.959	189.249	132.882	299.045	170.361	89.7333	130.737	3312.03
ENSG00000135047	178.21	141.275	82.8131	147.608	105.27	254.244	275.131	280.231	111.113	88.1452	245.356	277.587	216.026	184.906	156.88	159.552	85.5736	146.322	95.5533	66.1831	3297.98
ENSG00000100911	183.19	163.99	164.679	200.149	256.438	121.114	157.014	185.096	171.104	101.165	106.278	108.11	172.249	99.5239	260.963	189.807	141.101	148.493	245.374	121.577	3297.42
ENSG00000120708	123.43	150.408	68.2237	172.124	203.243	79.39	103.812	137.44	158.756	104.667	151.768	41.612	513.918	143.808	232.691	169.554	152.519	176.559	349.586	49.4981	3283.01
ENSG00000169562	231.031	264.489	90.7373	109.753	178.597	95.8286	134.413	154.614	179.267	122.972	109.217	135.553	237.017	234.877	223.627	164.934	232.304	109.771	162.651	108.559	3280.21
ENSG00000101182	119.881	103.85	92.347	145.068	376.858	100.642	203.907	172.121	227.355	88.9406	313.531	146.976	246.972	92.6001	126.624	120.123	297.248	107.202	138.285	55.9497	3276.48
ENSG00000136930	177.421	138.55	122.474	175.356	224.666	121.219	147.791	169.744	156.545	98.7556	235.691	118.7	356.388	126.484	168.732	141.295	233.599	143.661	123.808	92.591	3273.47
ENSG00000139547	113.809	309.79	101.105	95.3881	17.2546	241.098	3.61282	134.814	103.99	495.7	6.14131	57.0716	29.9536	478.028	110.763	416.807	13.6072	167.912	232.146	143.082	3272.07
ENSG00000184117	194.285	198.442	58.6155	124.387	124.491	84.7113	226.888	172.1	149.965	142.508	233.302	127.882	367.045	206.822	103.69	206.674	130.735	121.811	241.351	50.5295	3266.23
ENSG00000224916	118.901	282.428	261.744	159.631	158.22	147.149	8.3808	161.817	308.193	249.659	6.4583	183.727	86.626	361.604	47.7802	206.3	180.895	96.916	11.9503	225.016	3263.39
ENSG00000134538	186.488	243.616	107.27	123.491	77.772	156.353	84.2458	211.957	189.484	245.364	86.0716	143.485	391.506	175.52	88.1019	202.812	114.734	202.905	191.844	38.84	3261.86
ENSG00000134294	85.3206	247.802	223.096	247.554	55.6832	273.431	136.29	196.476	28.9334	61.3098	256.877	249.188	129.016	77.9012	98.7565	258.297	121.975	270.34	166.077	69.8004	3254.12
ENSG00000136240	144.952	104.948	78.3203	147.795	163.868	111.992	116.753	165.943	209.924	112.858	436.026	152.775	97.4864	77.9675	246.401	115.085	352.942	135.008	226.119	56.4213	3253.58
ENSG00000003436	188.654	109.247	77.6187	101.689	73.1783	164.784	106.736	176.749	233.152	87.1469	428.676	208.605	264.664	84.6141	306.851	77.1755	40.4299	113.751	345.534	59.8337	3249.09
ENSG00000119318	197.725	179.386	81.9291	139.137	196.533	121.342	154.11	198.782	219.88	98.2703	257.234	172.585	223.814	101.877	146.348	136.634	268.942	137.255	180.443	33.1048	3245.33
ENSG00000198959	218.265	77.7824	25.4901	58.6025	301.042	125.172	74.212	144.84	328.969	42.6104	484.69	89.4503	130.532	91.175	488.941	106.444	22.8723	89.1981	302.148	34.9675	3237.4
ENSG00000163479	110.495	80.3713	95.5642	190.426	417.76	90.7031	243.518	161.757	175.399	66.2004	555.095	96.6955	139.343	66.3391	130.594	97.9998	133.933	133.747	189.424	57.7303	3233.09
ENSG00000147677	87.1959	107.159	83.4063	196.141	144.667	91.0697	629.28	139.118	75.0212	80.1722	361.634	115.718	159.418	76.9318	77.9704	97.7436	257.279	166.399	245.958	39.7868	3232.07
ENSG00000178719	76.8475	130.576	46.4778	98.9195	158.036	67.2664	102.2	99.6452	239.045	71.3677	333.411	105.082	522.773	147.498	216.742	114.093	364.836	82.7932	182.048	69.5646	3229.22
ENSG00000214530	28.5425	125.046	53.5012	56.8294	13.9297	47.2532	38.6308	50.7209	155.127	65.659	56.8384	55.5117	179.149	120.119	48.3369	96.8492	1657.79	67.1927	133.116	177.437	3227.58
ENSG00000060762	257.34	190.839	192.645	198.324	57.4047	229.157	79.1097	416.652	88.0268	114.107	140.589	202.578	97.0731	91.1834	252.041	209.922	25.4529	156.204	81.5633	146.985	3227.2
ENSG00000143612	148.811	114.337	76.4211	143.937	292.439	101.65	225.107	156.92	175.178	99.7698	446.6	146.783	221.152	94.1555	120.358	110.882	168.912	129.846	190.23	53.1962	3216.68
ENSG00000198734	218.082	154.585	45.6999	78.0389	257.88	79.5682	104.795	102.72	240.632	109.823	264.821	140.275	152.016	112.639	260.488	129.861	243.197	124.622	349.857	40.0426	3209.64
ENSG00000161960	200.851	145.454	101.983	235.354	123.194	111.706	440.533	181.551	78.642	80.8639	313.384	144.701	144.582	90.3752	119.172	197.541	142.547	178.55	120.692	53.2404	3204.92
ENSG00000010256	259.936	165.23	77.9184	107.673	169.06	80.2335	170.776	139.732	197.638	115.319	170.827	96.5355	357.722	168.644	117.563	161.63	279.086	95.9752	167.363	100.639	3199.5
ENSG00000108107	345.026	65.1903	249.862	392.156	96.7306	148.805	114.435	51.0302	34.7834	29.261	369.193	167.671	59.5898	56.8613	69.4747	234.665	69.0422	307.943	41.064	294.098	3196.88
ENSG00000196177	73.1432	176.104	67.3993	70.8898	27.4149	189.163	105.841	205.055	305.537	181.622	72.9191	265.221	146.904	452.387	139.452	197.94	228.641	122.666	110.768	50.8364	3189.9
ENSG00000174021	168.942	157.495	147.123	223.566	231.213	134.434	200.502	169.243	119.373	89.9536	319.586	156.595	208.456	80.8567	126.686	136.342	80.2502	197.007	176.041	65.197	3188.86
ENSG00000086232	181.846	82.0475	53.4796	122.253	176.369	77.488	101.112	192.27	213.954	74.4569	365.872	107.645	147.099	90.2278	261.909	110.346	409.887	117.807	261.511	39.915	3187.49
ENSG00000198242	79.7708	115.792	135.381	250.915	244.907	118.897	481.239	204.278	61.9176	98.423	304.684	142.332	103.299	111.667	110.518	124.003	185.768	139.757	90.938	81.5873	3186.07
ENSG00000134075	111.899	120.216	81.9055	236.429	220.867	78.8073	263.218	162.584	186.013	93.5133	243.473	139.157	274.589	104.655	120.354	134.885	186.42	172.883	220.908	32.7342	3185.51
ENSG00000166228	161.109	155.411	128.496	122.03	253.539	160.585	79.3517	193.292	292.329	173.837	96.1422	239.105	202.343	238.088	102.211	161.555	61.5976	115.176	110.684	137.37	3184.25
ENSG00000117448	133.258	189.977	154.698	179.545	347.831	110.364	97.5316	151.508	243.516	152.076	132.306	125.157	276.827	164.236	121.27	186.968	92.7759	132.788	99.8841	70.7915	3163.31
ENSG00000172831	32.8043	187.758	69.9703	111.122	263.559	80.9804	10.758	185.256	530.567	137.321	65.0616	160.092	230.898	170.501	204.188	158.228	288.095	108.105	70.5769	96.6266	3162.47
ENSG00000138760	87.1968	171.521	76.8966	224.507	101.475	107.305	115.086	187.545	269.227	99.5685	157.013	194.958	257.318	123.493	178.174	144.667	125.209	220.513	289.462	31.2465	3162.38
ENSG00000130770	62.9045	142.707	185.44	157.102	241.098	167.377	213.745	137.816	170.997	137.533	160.672	157.678	244.088	151.076	127.356	136.739	140.73	150.373	122.086	151.729	3159.24
ENSG00000113140	101.571	102.434	82.4377	374.903	177.074	167.918	491.69	238.863	122.479	40.8441	253.881	107.138	120.025	85.2124	217.893	81.966	87.5272	219.81	53.8884	29.8622	3157.42
ENSG00000036473	170.999	214.247	61.5148	133.248	243.196	89.8353	79.9012	98.9512	248.465	160.138	9.31444	120.916	203.362	121.709	117.143	223.148	313.485	144.285	369.391	29.9891	3153.24
ENSG00000177556	140.186	112.66	73.8224	125.781	205.536	77.626	182.207	171.684	343.283	97.4218	163.829	128.36	263.595	124.974	260.253	122.752	198.441	116.448	157.995	82.8832	3149.74
ENSG00000143321	159.144	141.967	78.01	145.961	219.847	80.3044	231.572	176.975	159.836	113.992	313.863	148.485	190.298	110.236	99.6286	146.363	238.083	120.014	201.657	71.0932	3147.33
ENSG00000105379	300.212	145.423	105.423	107.477	136.597	88.7499	121.747	166.221	167.509	129.444	216.797	128.971	255.875	221.62	149.905	201.535	137.918	100.472	108.856	154.885	3145.64
ENSG00000170458	190.444	204.672	125.503	107.228	87.9627	218.217	49.3204	242.923	195.01	105.969	45.6375	169.06	118.012	253.956	331.377	233.027	20.9661	138.925	114.458	192.68	3145.35
ENSG00000213585	169.362	126.72	99.0011	144.207	161.022	91.1336	231.344	162.578	232.291	103.151	347.015	135.922	197.432	59.8745	223.348	123.724	124.239	132.593	224.388	51.0481	3140.39
ENSG00000123416	213.43	74.3847	128.935	223.558	351.161	71.1211	411.206	169.987	76.4581	39.0788	242.671	83.974	257.791	53.9284	51.1667	82.8961	315.429	104.426	149.66	37.5315	3138.79
ENSG00000171236	174.924	130.971	85.6045	100.153	149.322	343.753	28.862	360.888	72.8717	140.623	218.026	152.908	52.0353	86.9017	626.397	101.844	19.0978	68.0997	146.408	76.0347	3135.72
ENSG00000111843	133.744	91.9617	109.364	223.79	286.636	101.103	230.301	161.176	149.331	87.3638	269.764	143.235	175.827	100.527	117.237	99.828	221.574	138.093	250.954	39.9222	3131.73
ENSG00000123131	121.263	121.337	65.1016	144.862	120.167	131.755	214.986	224.405	69.3377	161.811	264.336	326.487	196.409	119.645	138.124	168.427	187.3	109.926	215.644	29.7437	3131.07
ENSG00000105220	351.314	163.568	50.9458	106.796	182.813	54.7105	212.153	159.562	176.65	72.0014	229.699	98.172	365.464	89.3775	191.771	107.663	139.266	106.286	216.855	48.5952	3123.66
ENSG00000167815	84.5883	157.955	84.5402	135.137	197.164	74.2154	157.019	129.293	249.161	102.862	306.714	100.103	149.035	172.839	153.545	170.399	276.752	108.505	235.185	75.0689	3120.08
ENSG00000104805	285.197	130.193	62.5878	115.021	206.499	93.951	104.896	136.181	228.852	89.8034	143.904	159.189	232.056	174.507	367.848	135.689	92.1459	98.5823	178.426	78.8537	3114.38
ENSG00000165280	162.701	116.702	54.7401	154.473	156.962	85.9776	179.302	132.948	196.101	69.6137	312.344	123.273	360.944	82.3221	174.975	149.556	304.89	123.391	136.366	26.5698	3104.15
ENSG00000075785	164.017	141.87	85.3984	172.584	193.325	86.9568	200.078	176.61	180.767	87.6266	200.241	127.841	292.147	99.9797	130.491	122.566	194.559	166.024	223.824	39.6392	3086.54
ENSG00000100201	168.192	110.18	272.794	260.097	131.713	142.519	132.345	201.997	132.276	115.47	276.649	157.364	109.514	84.1092	102.284	101.534	81.8723	255.161	153.855	95.7578	3085.68
ENSG00000140093	214.939	156.914	75.4457	98.7332	117.262	267.576	70.109	200.178	207.653	148.939	103.448	160.705	132.401	137.999	353.659	197.207	48.5126	109.194	195.558	81.1433	3077.58
ENSG00000000003	160.803	107.746	85.1159	139.251	195.749	106.46	187.197	102.968	122.357	111.418	127.908	127.648	190.133	93.5333	185.942	110.895	310.074	131.796	426.762	42.7238	3066.48
ENSG00000113558	170.349	106.627	80.4609	193.297	196.788	92.5163	185.606	157.229	190.303	76.0807	279.518	157.052	241.463	70.7674	216.995	108.063	113.198	165.233	237.073	25.5759	3064.19
ENSG00000147604	59.8705	82.0944	124.634	268.959	163.198	119.378	614.195	197.676	57.6501	98.533	345.827	159.726	108.294	61.9326	80.8484	97.1715	113.709	164.075	90.3688	52.4385	3060.58
ENSG00000092010	168.393	150.597	124.3	228.851	240.105	114.008	127.458	178.399	133.095	102.755	102.287	96.6584	203.287	114.969	242.618	157.635	117.503	174.332	197.926	74.5723	3049.75
ENSG00000110243	115.54	258.674	103.17	97.6959	22.2422	126.271	5.15757	431.82	287.782	138.548	30.6566	354.032	70.2867	249.276	18.928	362.226	46.0105	128.666	34.5557	158.16	3039.7
ENSG00000120738	25.8743	195.401	391.144	408.041	2.66016	203.165	17.7475	368.593	5.66389	56.7419	26.8794	422.957	9.15995	287.042	47.7004	62.2309	7.5685	346.204	6.01053	134.772	3025.56
ENSG00000163541	200.174	133.963	70.1592	109.288	108.813	98.3139	315.449	149.224	231.011	119.519	200.008	111.498	188.37	110.761	193.979	134.475	142.714	130.612	197.976	70.268	3016.57
ENSG00000204287	84.7782	210.185	0.161458	0.284666	0	0.407693	0.210766	0	0	0	372.498	205.002	705.223	266.763	0.199416	0.0968127	58.4047	1111.29	0.439533	0	3015.94
ENSG00000143384	161.838	157.552	232.725	229.33	158.72	223.21	118.845	155.386	56.8243	63.3386	256.124	198.033	175.497	59.3564	100.625	208.243	32.0801	221.386	140.115	61.5269	3010.75
ENSG00000237748	196.944	69.2261	88.898	147.205	106.866	88.4751	502.609	159.077	125.426	89.4959	242.524	117.694	225.708	59.1958	97.1858	80.6773	153.813	201.524	211.481	46.2992	3010.32
ENSG00000173221	80.2784	81.5176	82.8996	110.14	232.244	231.339	121.884	91.9927	193.084	103.437	359.772	157.502	224.247	110.525	298.159	116.002	16.1663	112.196	239.39	39.4936	3002.27
ENSG00000178772	125.842	223.854	76.5651	87.1752	146.317	123.615	43.4116	127.089	359.567	114.277	91.7226	154.175	183.437	161.103	221.96	142.086	272.091	108.339	159.138	77.3241	2999.09
ENSG00000101444	171.468	102.238	55.2905	83.0574	335.518	126.321	261.614	125.217	231.927	103.25	217.23	186.149	63.689	160.528	141.093	122.412	133.865	79.232	205.023	91.1846	2996.31
ENSG00000183648	192.036	109.023	172.783	133.757	268.81	177.612	110.88	174.179	206.218	153.087	171.153	165.641	156.982	90.2227	92.0567	128.561	95.9599	107.958	140.538	144.56	2992.02
ENSG00000143761	163.248	129.009	103.746	169.342	217.71	97.3833	206.123	163.096	201.349	74.2302	224.491	114.649	101.161	94.4693	151.001	135.146	237.438	137.579	190.618	69.698	2981.49
ENSG00000160282	51.1612	248.524	218.108	106.444	68.8326	88.9314	54.7217	161.366	238.382	164.203	41.5322	77.6035	0.488292	465.286	147.242	234.666	58.9952	131.679	68.8274	350.396	2977.39
ENSG00000125304	146.738	124.74	67.6623	163.899	102.771	91.0184	196.499	139.929	295.343	94.1699	333.165	193.8	146.007	82.5325	132.228	130.502	101.218	163.234	250.551	16.7837	2972.79
ENSG00000126709	130.518	333.932	148.533	219.063	76.7361	44.8777	66.4948	204.649	257.972	29.9167	18.2347	45.8662	164.661	75.7025	748.254	114.042	19.6739	105.993	55.0867	107.945	2968.15
ENSG00000105373	135.249	128.776	200.951	276.139	209.234	108.865	192.046	173.897	76.4086	91.5135	160.008	132.297	67.4943	171.665	114.347	132.902	110.799	187.594	85.9233	205.153	2961.26
ENSG00000164111	130.686	100.729	168.075	415.373	88.993	119.175	290.939	207.435	43.0791	59.9739	320.244	97.513	226.923	42.4799	81.0721	121.622	134.685	265.421	12.0334	31.0308	2957.48
ENSG00000085871	109.552	166.642	193.634	171.808	148.875	156.087	143.899	186.677	138.991	135.484	182.598	144.357	102.489	126.699	168.67	170.117	71.2548	174.367	137.411	126.886	2956.5
ENSG00000233276	85.9587	109.07	79.7568	126.637	114.128	121.486	160.707	110.894	288.794	50.5429	106.158	124.444	236.699	143.877	74.0948	142.671	497.447	108.857	157.811	116.217	2956.25
ENSG00000109181	65.0954	394.51	182.776	264.866	15.9503	50.391	28.2535	54.754	200.874	379.558	51.3556	95.4501	70.8434	195.177	26.6728	441.527	95.742	209.826	75.7939	56.1912	2955.61
ENSG00000173369	21.9922	117.407	61.7936	186.477	77.7	211.425	205.93	274.567	48.0093	29.9813	225.177	142.426	220.543	203.62	94.6526	454.145	28.6506	280.44	14.8434	50.4853	2950.27
ENSG00000182774	445.57	0.272492	0.624193	0.917095	0.819579	583.52	0.271606	2.02833	0.54139	0.346376	0.340115	1.30458	515.349	0.494095	694.36	0.249517	0.258639	0.380415	700.458	0.534589	2948.64
ENSG00000123562	144.449	102.635	117.825	179.141	171.072	116.46	165.128	179.862	93.9335	91.4941	199.234	134.696	179.291	56.3711	229.939	124.311	218.145	164.673	217.518	62.458	2948.64
ENSG00000188428	119.332	107.796	71.5841	205.645	366.303	90.3005	265.338	156.504	109.323	55.9391	263.547	125.848	204.025	57.6158	162.358	121.294	102.646	143.276	171.42	30.5797	2930.67
ENSG00000065361	210.096	124.292	80.7312	83.0171	340.834	61.7307	239.462	143.197	201.713	84.2882	147.453	111.289	161.104	113.689	175.773	107.195	116.703	106.68	244.118	73.5713	2926.94
ENSG00000198074	89.8588	57.3629	14.0084	73.4799	1.33165	0.746926	33.1805	2.98664	9.40121	4.00987	1270.53	3.87503	1232.81	0.978413	4.7756	3.19263	16.5467	44.8506	57.2883	3.33866	2924.55
ENSG00000126218	118.089	142.845	85.631	67.4827	130.576	83.8298	51.1803	105.711	541.101	96.4522	123.191	135.311	47.6074	145.559	285.653	131.506	103.985	83.912	285.913	154.443	2919.98
ENSG00000147140	182.046	113.217	82.4356	173.361	222.079	70.8806	226.898	123.922	85.1547	73.605	155.302	94.9028	220.809	86.8855	214.255	97.6226	221.985	173.202	249.052	50.7965	2918.41
ENSG00000112335	115.523	82.329	67.8294	156.84	139.96	100.708	158.092	120.468	121.28	68.5958	237.937	103.153	215.733	67.9882	179.953	91.3894	380.962	139.396	333.027	32.4316	2913.59
ENSG00000226313	58.3537	137.054	273.012	123.945	112.636	156.69	111.981	104.244	128.393	187.251	109.243	100.386	92.1737	155.214	66.7139	128.273	191.589	248.28	60.2387	362.277	2907.95
ENSG00000162244	98.8049	156.724	192.662	192.016	174.692	88.1182	280.351	126.629	65.076	81.8176	147.208	100.819	92.5661	159.354	97.8764	125.375	204.065	155.524	70.986	297.195	2907.86
ENSG00000065518	181.455	133.921	135.509	154.872	171.365	109.689	167.359	148.029	170.798	127.994	210.829	114.794	186.016	91.9746	115.139	122.629	179.438	151.467	121.395	109.637	2904.31
ENSG00000122786	144.523	133.141	103.474	216.116	108.231	99.7704	122.141	202.85	194.127	72.0473	148.658	135.987	226.959	64.5119	198.712	85.1968	153.104	201.02	243.082	49.329	2902.98
ENSG00000166825	113.363	199.814	75.1926	107.632	102.869	108.189	59.2762	122.978	305.857	130.748	133.402	144.554	229.744	287.74	205.038	154.677	67.481	162.709	107.404	82.7422	2901.41
ENSG00000178982	261.487	113.666	94.9415	159.598	145.764	85.0327	223.445	144.744	181.472	77.0204	301.136	117.871	173.423	91.7378	157.247	116.473	115.45	113.975	140.01	79.4935	2893.99
ENSG00000049860	135.177	87.9667	54.1488	143.158	241.833	68.0741	160.1	107.232	173.044	58.9167	259.146	91.4321	377.501	50.0346	238.835	104.638	90.6284	123.098	291.44	24.0297	2880.43
ENSG00000114942	81.9611	131.479	109.195	222.635	141.209	116.769	344.257	226.426	72.1145	100.32	244.664	192.023	85.8714	113.478	110.922	133.852	119.098	114.666	130.528	87.8893	2879.36
ENSG00000069535	133.63	166.167	94.3318	146.376	112.563	115.87	51.5837	175.722	172.821	152.762	78.617	134.889	202.278	150.281	271.63	164.763	207.856	157.453	132.761	54.766	2877.12
ENSG00000140284	90.9621	135.415	40.2123	70.3247	57.5262	108.325	76.8117	250.367	331.997	172.451	61.9111	243.098	194.195	110.388	206.098	214.105	86.431	124.847	255.528	37.7479	2868.74
ENSG00000128641	107.61	114.988	88.9432	113.95	107.428	124.119	70.8871	147.001	236.563	123.848	182.668	158.577	120.859	94.4951	298.643	115.517	207.666	112.198	298.136	43.7973	2867.89
ENSG00000136371	128.739	88.5046	118.263	85.8386	169.37	202.348	51.112	145.595	160.396	103.76	56.5403	99.2505	158.978	116.023	275.495	106.779	64.8483	109.783	539.679	86.3763	2867.68
ENSG00000180879	193.87	108.74	137.237	201.539	142.434	86.4111	134.213	166.494	90.1943	91.1898	156.932	218.649	117.78	133.908	233.641	136.75	107.602	122.487	155.07	131.577	2866.72
ENSG00000118640	120.717	96.9802	120.562	222.969	173.251	105.437	160.374	209.511	118.617	90.4828	194.925	159.022	136.07	84.4268	164.844	131.89	120.382	186.29	174.473	86.7902	2858.01
ENSG00000112972	362.887	44.9158	27.8361	48.3327	80.2695	19.738	467.394	31.4966	468.028	142.859	314.341	39.5389	281.126	33.5612	79.8751	108.379	26.1675	56.0222	197.332	16.9394	2847.04
ENSG00000009724	81.9596	215.749	118.688	78.0134	27.313	122.62	64.6069	197.806	217.78	122.312	20.8918	189.158	174.537	269.619	281.473	153.721	164.387	99.3299	43.599	203.325	2846.89
ENSG00000146278	196.242	113.56	158.729	224.968	63.6255	251.847	85.5022	132.139	86.091	70.7874	149.621	138.685	115.285	58.1097	239.283	132.31	117.95	181.243	280.354	48.9737	2845.31
ENSG00000113790	155.599	210.32	76.2181	109.658	87.4543	111.883	52.9695	186.561	138.065	218.387	47.4044	166.653	271.26	165.468	102.389	243.102	130.984	128.946	176.7	49.5049	2829.53
ENSG00000216490	58.0808	64.0304	68.7409	129.041	129.161	79.998	319.749	98.9775	135.867	35.8123	111.889	61.6679	273.54	63.276	114.974	185.042	425.061	147.494	260.511	61.4272	2824.34
ENSG00000139112	122.539	179.399	75.6685	144.357	35.2273	145.778	25.1128	259.865	411.622	186.931	57.6802	271.079	158.824	131.883	77.6096	164.588	90.4402	143.395	87.6088	52.7643	2822.37
ENSG00000136238	129.858	100.256	113.02	198.577	160.11	118.081	137.15	165.784	130.606	79.8204	294.507	124.494	104.096	64.8115	170.006	98.9351	262.645	166.446	136.273	65.2158	2820.69
ENSG00000140740	134.917	162.238	63.3559	157.085	80.6548	88.7922	210.656	184.231	164.226	122.833	148.697	120.541	204.64	116.096	118.753	161.788	167.927	153.972	214.537	31.364	2807.3
ENSG00000138095	147.192	102.813	57.8482	113.146	193.353	78.1011	396.438	102.594	133.048	71.4474	235.156	83.1046	210.321	59.0997	144.698	84.6247	241.894	119.457	202.314	29.8858	2806.54
ENSG00000004142	192.498	152.139	58.2864	106.996	163.875	71.8668	130.261	115.708	162.1	90.7772	140.184	92.0828	251.412	129.323	166.348	130.065	264.913	101.935	228.059	52.7985	2801.63
ENSG00000140612	117.373	93.8996	87.3923	184.5	189.005	98.4108	243.925	131.004	117.077	73.7399	180.472	119.425	160.853	80.5127	143.533	98.7973	164.755	165.725	295.886	52.6725	2798.96
ENSG00000205364	92.8446	40.9421	33.5605	26.343	6.94184	489.495	6.60145	156.487	19.1398	100.642	8.51708	895.035	26.7643	202.244	374.19	27.0149	47.147	157.184	23.3616	48.1343	2782.59
ENSG00000163468	131.444	72.1675	56.7881	97.5066	218.016	55.697	433.871	91.4073	105.546	43.1728	471.532	71.6508	186.273	52.1073	133.152	73.8582	211.839	68.9716	165.254	37.8457	2778.1
ENSG00000152795	105.041	127.548	209.952	249.085	80.1059	122.603	240.363	197.067	93.5747	113.8	216.589	165.934	86.1842	82.5617	82.114	141.687	60.8165	216.114	122.074	58.6183	2771.83
ENSG00000115677	110.559	109.094	54.3256	98.3896	85.4167	78.3187	209.287	159.63	145.485	74.6761	314.393	121.853	85.4799	111.2	234.542	113.92	228.959	103.563	284.161	48.5308	2771.78
ENSG00000002586	77.2753	115.377	81.8779	139.721	98.8709	87.1514	218.637	129.42	124.886	81.265	165.432	122.732	78.5858	110.873	287.503	127.284	249.774	171.961	210.15	91.6117	2770.39
ENSG00000117118	104.596	169.488	87.1024	122.2	152.141	137.09	121.445	198.617	165.951	140.288	109.922	148.93	280.821	123.497	136.115	149.571	116.307	133.035	92.2119	74.3711	2763.7
ENSG00000214253	126.142	117.901	77.9813	124.814	129.414	67.498	137.216	129.76	211.98	70.3862	170.523	107.453	208.377	151.275	207.874	119.601	249.187	110.359	165.167	77.797	2760.71
ENSG00000166562	188.564	110.952	60.3654	132.238	130.968	82.2103	140.353	111.76	59.6606	108.904	188.884	190.737	197.84	55.6792	196.952	125.987	187.113	118.185	338.066	34.6144	2760.03
ENSG00000221857	241.578	106.826	153.056	106.493	156.413	140.678	5.03132	99.6013	185.553	164.466	119.488	99.5784	156.693	293.071	44.1345	165.836	2.9812	76.4048	201.534	232.98	2752.4
ENSG00000100129	121.464	119.674	96.2883	232.971	186.499	116.02	272.275	165.058	104.082	105.813	183.016	133.912	133.97	133.99	85.8739	130.208	89.0976	162.022	129.269	49.7846	2751.29
ENSG00000101084	117.742	66.2396	52.5725	91.81	244.011	71.0437	172.836	117.803	261.885	69.4406	298.832	118.257	232.606	38.687	116.579	85.3256	260.956	87.5463	205.216	40.1886	2749.58
ENSG00000073060	282.384	103.742	26.614	46.9882	399.742	48.4105	169.269	52.7903	210.502	46.2133	124.012	50.16	223.077	79.9664	200.01	91.5377	68.3715	62.9873	429.205	32.2907	2748.27
ENSG00000185787	134.741	85.9706	101.185	224.991	170.857	114.702	219.213	164.744	141.415	71.4175	185.352	132.335	171.113	65.7218	120.034	111.121	130.183	165.861	207.627	26.5917	2745.18
ENSG00000100714	249.029	183.52	70.7374	114.939	68.6319	147.801	41.3754	194.104	260.061	171.452	27.5086	186.914	109.664	172.951	144.119	225.641	113.07	104.826	84.8238	73.2408	2744.41
ENSG00000213002	114.516	66.0127	124.943	243.625	211.517	101.478	162.036	90.3332	59.0858	72.2147	388.503	132.429	170.299	29.1384	71.6873	72.6584	111.896	148.011	329.132	35.7125	2735.23
ENSG00000111481	130.864	104.712	65.6677	157.14	188.409	76.5225	247.387	157.558	150.44	77.2006	232.273	100.608	187.067	65.8996	110.254	109.051	158.84	129.139	241.663	31.4352	2722.13
ENSG00000089597	136.781	120.505	66.9533	124.682	188.283	76.5253	302.551	130.208	164.342	72.0987	230.363	110.733	201.969	99.5129	116.889	109.216	51.3504	108.468	269.484	39.1147	2720.03
ENSG00000164904	109.136	149.075	86.5355	111.399	219.767	108.523	104.476	109.438	336.284	160.948	76.3767	98.3924	88.8923	176.459	119.979	149.846	75.8814	114.422	245.968	75.1901	2716.99
ENSG00000115738	117.026	141.825	254.815	168.533	61.2078	133.998	24.9775	126.67	88.8788	114.149	104.87	262.381	94.2217	197.733	183.933	220.2	13.3717	214.568	82.2019	109.899	2715.46
ENSG00000135535	185.851	100.374	84.7855	167.706	80.8207	153.05	179.73	119.728	143.224	103.66	218.321	132.058	140.233	58.9102	240.632	114.054	90.1898	158.696	210.35	25.3857	2707.76
ENSG00000182220	162.708	89.5763	61.1595	198.47	148.623	81.1471	202.368	119.277	128.966	65.6543	194.173	127.615	215.013	70.2427	179.49	109.638	147.677	154.912	230.835	19.8594	2707.4
ENSG00000124942	185.26	92.3673	122.382	213.793	126.574	64.978	176.793	139.873	90.5747	47.2296	185.151	108.231	180.459	74.2126	176.379	81.814	75.1573	176.078	342.436	44.9676	2704.71
ENSG00000204525	281.23	134.648	5.31199	11.9235	633.907	402.013	7.98119	9.12443	268.268	165.329	7.70762	7.34278	251.578	175.572	5.08722	1.65236	176.958	145.636	7.01635	6.16869	2704.45
ENSG00000173531	160.138	148.053	170.425	67.9652	135.352	123.076	51.1481	171.218	182.709	153.611	62.6251	167.957	70.457	233.014	150.43	147.874	57.0241	72.5637	151.42	225.843	2702.9
ENSG00000126522	105.589	142.009	63.8469	73.235	119.7	63.1563	64.1965	108.158	504.515	102.899	111.875	231.214	112.165	184.315	208.54	148.79	73.5614	76.0516	123.42	83.7089	2700.95
ENSG00000141522	232.895	141.515	81.6925	158.68	186.637	68.5157	154.52	162.141	116.211	54.9045	176.498	116.031	209.981	97.6389	145.175	129.994	132.077	121.77	145.753	67.5891	2700.22
ENSG00000100342	113.811	173.661	72.4846	141.877	396.992	84.8174	31.4231	108.268	129.48	89.0911	100.779	89.1825	208.871	94.8887	174.951	185.833	48.1938	160.534	228.672	60.7831	2694.59
ENSG00000181192	203.745	217.185	43.6111	84.174	112.399	94.3535	51.8354	131.833	254.279	121.597	75.6236	144.285	170.765	200.592	81.5913	163.493	183.992	92.7466	220.047	35.3224	2683.47
ENSG00000119711	166.643	175.152	26.5236	73.727	157.453	154.151	69.4305	169.95	373.084	172.968	42.4412	197.707	43.3554	239.747	103.872	167.552	92.9914	89.476	151.274	15.7773	2683.27
ENSG00000112081	122.417	100.912	134.588	193.853	157.29	111.583	229.825	176.363	112.967	72.2586	209.876	121.442	106.307	60.8613	122.734	112.669	154.782	167.26	157.472	54.1789	2679.64
ENSG00000163466	102.283	84.2048	73.3345	212.021	93.4659	88.0471	248.98	148.431	87.97	48.888	285.388	95.9347	202.783	48.8488	116.955	120.634	169.299	175.429	236.819	31.8247	2671.54
ENSG00000114786	174.047	192.955	74.7694	97.1616	167.488	52.4338	76.3418	88.6944	227.214	109.852	75.6036	99.1004	187.049	170.147	92.2352	198.837	190.79	107.767	187.388	101.125	2671
ENSG00000164713	97.1686	112.242	83.5128	94.0707	213.385	89.3836	113.223	94.0184	177.229	60.0739	197.61	81.6155	273.807	139.558	63.0339	119.007	238.864	93.3111	254.242	75.1667	2670.52
ENSG00000143183	127.985	86.761	59.3345	118.951	171.099	66.5068	161.912	89.5842	139.741	60.1044	531.333	89.0353	199.934	46.1161	100.853	82.83	163.845	106.839	237.996	26.2962	2667.06
ENSG00000105707	266.89	202.021	100.428	67.9344	104.419	93.3115	23.76	151.995	171.025	100.506	136.426	158.976	93.3065	301.291	142.788	163.031	38.3075	83.6894	110.147	156.426	2666.68
ENSG00000211452	132.022	176.931	52.0491	70.6379	430.199	66.9584	42.0618	35.2301	386.542	119.915	9.79406	19.2049	551.324	69.7651	24.1371	99.3624	76.3262	110.257	164.287	27.6973	2664.7
ENSG00000136938	125.137	105.147	101.387	215.976	92.9906	100.164	194.666	188.799	68.9194	105.755	215.72	152.913	150.102	83.7996	89.7861	109.828	178.884	186.018	126.977	70.8121	2663.78
ENSG00000159352	110.154	86.1719	67.4675	108.734	276.042	65.8945	248.209	103.13	147.278	54.9155	291.517	82.9643	207.188	71.2622	115.872	85.4645	240.358	89.6634	142.702	67.1784	2662.16
ENSG00000184110	63.2737	111.232	107.717	223.272	105.381	60.3587	343.688	128.407	108.86	59.9342	158.705	98.8065	90.3312	67.1903	124.635	94.2604	212.934	148.498	272.014	81.7689	2661.27
ENSG00000125991	149.07	97.8298	74.7655	145.926	247.965	69.8726	239.164	107.425	152.61	71.5302	259.981	91.2869	189.248	107.769	125.242	111.5	133.966	82.5795	141.612	60.5742	2659.92
ENSG00000149547	150.316	124.755	30.3469	104.177	180.574	60.4204	172.04	134.02	209.361	110.26	147.526	160.139	161.684	129.599	87.0983	160.484	114.878	116.679	288.266	11.8674	2654.49
ENSG00000005893	86.5564	118.091	84.6282	340.779	81.5926	87.1201	50.5995	128.636	216.822	73.9708	89.8902	111.897	259.251	58.646	175.47	97.4737	249.361	168.265	151.969	23.2784	2654.3
ENSG00000137563	199.261	56.7537	43.6061	72.6372	62.4204	114.39	311.174	76.3587	43.6741	56.1103	203.645	92.2011	207.352	58.6206	196.753	70.3486	390.06	85.3071	265.354	27.9662	2633.99
ENSG00000172057	194.129	172.393	74.7515	107.98	165.42	100.713	97.8756	170.049	139.281	84.5955	132.683	139.37	131.232	135.206	198.809	125.517	91.0033	92.6818	194.881	80.7996	2629.37
ENSG00000150459	99.0628	122.644	131.582	187.82	89.6485	135.516	198.065	149.981	183.765	94.6546	230.501	119.666	92.2214	83.115	77.7173	116.945	96.5564	156.95	193.537	62.1742	2622.12
ENSG00000145826	178.39	253.028	209.506	210.543	62.005	93.0591	16.8789	80.9886	131.287	177.975	3.88011	65.7984	3.82541	131.611	95.2412	269.449	129.982	213.624	168.685	123.138	2618.89
ENSG00000167085	233.705	87.5932	53.2487	109.459	162.955	49.2802	222.155	99.5356	121.318	54.7787	206.649	78.5996	177.346	82.599	125.622	90.7541	340.81	68.0644	212.928	41.0907	2618.49
ENSG00000088832	98.1493	65.2888	85.1241	194.442	131.259	90.898	251.174	138.745	86.9764	50.6527	303.959	85.3515	302.549	50.7913	99.3094	77.4543	180.953	158.601	129.925	35.5801	2617.18
ENSG00000106028	157.853	84.1384	65.3416	126.669	115.833	72.0111	213.753	127.804	140.665	70.6924	271.255	84.0027	196.189	44.8387	137.989	88.507	169.071	143.247	260.773	46.2992	2616.93
ENSG00000115310	74.7989	127.94	68.1987	126.629	141.01	144.127	77.2539	78.9321	248.991	171.401	108.517	99.2821	180.568	97.6789	38.9195	185.166	217.042	110.504	285.495	29.6737	2612.13
ENSG00000215030	142.246	253.512	12.0835	27.8755	0.641333	208.601	736.34	305.485	0.206426	0.264139	227.208	1.7995	1.73592	1.92826	1.80982	281.609	204.727	3.59492	197.395	1.89844	2610.96
ENSG00000139684	151.795	131.651	106.368	182.965	119.021	119.18	243.827	162.015	79.1229	124.71	208.721	121.837	106.535	92.3553	90.3612	134.658	90.928	165.702	137.773	34.6293	2604.15
ENSG00000102024	126.099	104.477	58.1404	147.822	150.304	101.835	156.553	118.387	126.044	96.1752	133.973	92.1614	175.512	71.7192	238.639	131.093	204.544	124.851	223.595	20.5086	2602.43
ENSG00000203875	33.5137	144.406	218.323	322.332	18.3708	60.1184	85.0576	41.1147	62.7249	155.826	94.4442	64.362	28.4511	54.9825	168.688	221.919	208.357	329.064	117.806	168.179	2598.04
ENSG00000109062	235.178	114.493	63.7805	99.0458	226.204	58.5543	109.917	87.793	133.852	51.8599	155.849	92.3475	233.815	66.7816	135.603	96.0315	213.978	96.1209	266.676	59.9486	2597.83
ENSG00000089248	124.812	164.544	90.7235	151.941	162.382	104.728	166.433	125.062	116.313	122.805	172.379	150.71	162.013	140.952	76.9671	132.298	77.0326	109.738	159.329	81.6901	2592.85
ENSG00000124145	183.967	129.121	85.9099	143.151	227.888	100.491	97.964	107.734	154.225	60.5673	194.555	176.382	107.282	88.7847	87.5789	137.29	132.216	110.277	192.822	65.5143	2583.72
ENSG00000154723	78.6806	103.525	95.1359	122.853	124.764	100.294	127.287	176.578	187.2	127.094	172.779	149.865	218.155	87.7168	103.261	113.152	139.361	123.056	169.425	62.8539	2583.04
ENSG00000176974	106.27	155.633	90.5682	85.212	177.646	139.698	14.5534	146.512	129.633	112.142	30.2517	170.997	358.779	266.36	126.019	179.75	50.6918	86.734	63.4257	89.1873	2580.06
ENSG00000187446	160.135	160.023	70.3255	131.069	102.348	97.716	71.8596	138.17	209.571	142.924	72.8257	181.1	120.986	131.318	138.141	143.833	90.9535	115.556	231.333	65.5815	2575.77
ENSG00000176340	212.907	109.697	96.7232	102.32	142.711	54.7217	211.652	108.548	204.195	87.9802	185.276	82.9458	161.94	130.711	103.698	106.666	138.331	73.6548	190.739	68.1495	2573.57
ENSG00000151552	150.184	117.691	84.3855	109.937	84.3576	157.052	68.2432	140.792	271.551	185.491	68.0173	205.077	136.679	216.756	71.6253	119.016	28.6355	94.3156	207.17	53.6397	2570.62
ENSG00000131507	122.386	86.9537	61.1228	119.487	137.325	105.244	64.7611	137.29	257.971	76.6941	160.33	115.473	214.108	90.078	260.791	97.8813	85.7348	116.245	226	32.0336	2567.91
ENSG00000064601	110.844	80.3067	36.1819	73.9034	418.235	49.9429	106.177	63.5266	149.848	36.9612	131.698	51.9905	483.914	57.4348	122.158	73.6514	203.079	83.5705	185.659	46.3297	2565.41
ENSG00000112308	112.639	97.894	106.759	181.278	264.11	111.216	96.1243	141.434	105.802	89.8306	191.594	107.746	160.864	51.1017	149.824	103.198	119.362	129.887	197.502	41.1017	2559.27
ENSG00000143106	149.619	105.225	71.6762	126.639	206.624	103.688	155.153	135.948	106.63	75.6889	247.461	89.3881	201.677	64.6371	167.218	100.947	117.796	106.167	191.737	33.0246	2556.94
ENSG00000168374	109.532	88.0552	82.4476	167.372	191.048	93.9282	171.369	164.994	86.2657	54.612	373.191	92.6209	162.863	26.3351	108.285	121.016	116.274	148.726	175.973	21.0344	2555.94
ENSG00000106682	116.868	107.859	78.4234	149.785	125.513	89.856	149.569	155.571	151.755	80.5482	243.358	124.429	150.357	97.0139	141.266	108.986	183.596	117.696	145.33	37.8564	2555.64
ENSG00000072210	191.893	158.496	82.6431	149.907	105.507	105.919	58.408	108.164	71.4537	132.633	73.2253	81.9382	299.99	125.255	134.421	143.102	278.05	144.816	60.7715	48.1894	2554.78
ENSG00000111639	154.629	92.8049	81.4765	142.07	114.832	85.8169	231.843	136.023	127.397	87.8538	159.661	107.172	164.572	86.0914	111.71	102.37	202.19	121.634	186.937	54.928	2552.01
ENSG00000143653	114.022	101.6	42.2999	69.7618	333.705	81.5913	126.327	104.189	189.935	75.1057	127.321	114.905	79.6459	72.6683	138.472	82.0897	182.646	88.8041	384.363	27.6557	2537.11
ENSG00000079459	262.483	98.1807	40.0613	89.6445	214.227	28.3365	412.585	52.5639	183.945	67.0263	248.512	47.5022	216.432	47.789	78.9625	65.7382	99.748	68.5239	190.48	20.8256	2533.57
ENSG00000182871	150.719	164.171	106.548	100.75	138.634	70.2754	70.9724	99.4638	203.538	88.4206	47.8072	85.4865	108.852	250.474	199.519	148.666	127.25	88.9661	151.912	130.329	2532.76
ENSG00000107562	4.94572	187.63	193.516	652.742	4.26634	249.567	49.014	247.561	21.0886	48.1048	16.7323	99.4561	12.7008	143.036	22.3087	147.45	1.58606	386.247	1.19117	37.0732	2526.22
ENSG00000120915	109.648	126.15	89.4733	88.9955	154.899	122.467	28.0436	130.245	176.678	116.819	66.1608	143.637	81.9511	255.145	110.111	146.599	129.386	96.8789	277.17	74.5594	2525.02
ENSG00000147123	177.253	94.6461	97.3222	119.257	206.706	81.6865	168.839	125.619	102.605	88.3499	140.86	102.436	111.449	115.217	147.046	100.857	244.741	81.6321	127.971	90.3888	2524.88
ENSG00000143543	108.556	84.6536	80.1716	125.974	272.914	111.497	134.441	132.189	129.086	83.3612	345.4	122.397	99.3846	102.067	75.5388	97.5496	128.471	90.5515	144.877	53.6002	2522.68
ENSG00000168906	116.053	66.4625	136.743	121.608	292.237	82.5017	184.539	95.2055	118.663	68.0167	186.38	98.0567	70.5599	68.4265	114.895	72.7564	134.503	134.631	311.149	48.3783	2521.77
ENSG00000228589	147.868	77.4323	58.087	124.359	169.661	74.5841	184.537	143.01	110.659	0.246685	247.312	119.081	197.629	54.3668	105.601	94.5381	51.2074	113.519	411.457	36.5499	2521.7
ENSG00000131051	107.45	87.3516	194.107	187.26	129.609	107.024	143.973	122.494	124.254	92.3559	280.944	110.818	79.4389	62.2779	90.4909	92.3249	129.735	143.833	131.203	100.735	2517.68
ENSG00000155957	134.801	116.309	82.5462	182.443	208.705	60.3708	154.469	136.05	113.376	92.4808	199.348	159.558	143.403	86.6475	100.365	94.7997	53.4311	139.38	223.801	32.9977	2515.28
ENSG00000145494	164.975	90.9373	80.6909	78.0276	83.4065	59.086	232.829	95.1505	334.05	57.1619	217.135	81.0339	134.707	66.8172	180.238	99.5121	119.037	76.3815	181.408	76.4593	2509.04
ENSG00000124107	18.1756	53.4823	53.4931	69.917	227.331	121.865	4.62594	111.863	544.248	46.3524	163.485	148.922	71.1922	81.348	287.828	72.65	4.19531	88.5484	282.058	57.2314	2508.81
ENSG00000104870	159.88	147.004	99.0743	128.577	205.822	99.5523	106.832	153.702	101.004	98.232	138.399	97.0299	86.4727	238.468	117.347	181.047	35.8276	115.261	102.215	89.8352	2501.58
ENSG00000184840	147.331	97.0556	79.2512	122.549	165.409	67.8026	208.516	118.289	145.236	57.525	316.688	95.8395	165.408	65.0268	142.888	96.5173	71.3196	89.0058	202.465	43.4608	2497.58
ENSG00000126005	108.484	104.877	97.0576	124.803	310.643	55.5783	153.968	91.9943	156.383	66.2622	210.663	79.5176	153.112	111.188	98.6818	101.93	185.039	95.218	107.835	81.6023	2494.84
ENSG00000185825	138.639	85.4084	59.6014	107.646	138.598	49.0708	138.088	104.647	91.4369	59.7274	158.048	80.9911	347.843	76.6351	104.653	82.0182	377.642	101.254	125.982	62.6339	2490.56
ENSG00000126247	165.801	109.832	88.0671	177.857	149.902	66.9373	149.3	112.901	122.201	46.9556	215.474	83.6688	212.632	66.0051	112.231	102.625	184.584	131.912	131.806	58.046	2488.74
ENSG00000116285	71.8966	266.092	124.526	90.0105	86.9205	181.765	19.9615	130.568	26.0643	107.895	244.814	166.137	100.199	199.454	29.8439	121.171	54.0578	190.99	139.227	132.953	2484.55
ENSG00000158769	181.912	106.084	49.7714	103.543	235.707	76.4473	91.5643	105.927	370.651	88.8105	124.416	118.492	94.8067	75.363	212.972	112.617	46.9259	88.1395	166.349	32.6447	2483.14
ENSG00000140526	177.18	131.043	30.9187	104.551	128.272	47.7238	29.0656	91.1115	123.346	34.1087	100.94	117.93	240.602	57.9361	179.968	145.35	102.08	74.4326	544.361	19.3021	2480.22
ENSG00000189060	178.231	99.8143	56.1533	98.2016	125.274	80.961	204.635	122.281	148.48	49.121	87.3295	59.6997	151.936	61.8897	33.5536	64.431	213.878	100.767	508.447	34.5664	2479.65
ENSG00000172955	85.5692	271.622	131.071	130.879	49.3725	147.507	59.5064	149.639	73.3785	242.832	33.4557	100.26	59.4514	278.584	59.7383	233.891	94.4013	150.75	34.8158	91.3644	2478.09
ENSG00000198856	59.7438	90.2266	85.5991	168.353	131.018	114.513	233.154	170.929	105.233	115.538	285.425	144.104	74.0601	74.0324	102.537	127.342	94.7231	122.199	147.571	29.0735	2475.37
ENSG00000105518	83.4277	128.85	105.207	117.278	181.781	77.5351	51.5713	111.202	150.162	109.17	142.1	106.409	90.0617	157.966	177.533	131.034	119.518	97.5016	241.014	90.7342	2470.06
ENSG00000185275	292.673	28.4659	139.603	340.844	204.118	7.42611	44.6295	60.7743	2.39138	8.95041	492.263	48.8852	111.594	5.89269	38.8776	16.3118	1.08532	203.237	411.395	9.79958	2469.22
ENSG00000232112	75.6039	77.0689	147.553	201.741	121.91	111.169	222.488	136.335	99.245	84.5404	184.076	120.372	135.124	76.6007	64.3365	89.9125	216.201	137.48	75.5496	89.8784	2467.18
ENSG00000129084	136.296	95.6298	100.233	150.734	154.671	95.3808	211.256	123.862	103.226	87.4375	255.715	109.215	119.387	50.5163	113.58	93.4378	67.2034	148.219	207.665	41.8395	2465.5
ENSG00000041357	116.401	83.1291	74.0807	142.202	193.316	90.2575	193.166	116.863	110.16	65.6522	118.976	97.5865	179.902	42.3003	167.636	89.3366	109.428	137.846	302.548	34.1656	2464.95
ENSG00000169564	109.82	108.494	122.04	168.807	137.956	103.012	134.894	124.749	106.952	57.2788	133.814	97.5205	79.962	82.4605	141.035	104.608	310.298	118.744	158.937	53.3977	2454.78
ENSG00000183283	147.271	93.8381	75.1369	174.831	216.286	88.5021	149.09	152.041	103.345	75.8257	151.797	123.38	219.994	81.4861	89.6377	98.1229	77.629	148.87	160.85	20.587	2448.52
ENSG00000141504	108.156	130.606	133.423	101.188	171.17	144.259	34.0142	126.159	227.544	214.411	55.3521	97.9842	142.022	243.735	34.9305	135.062	38.4128	99.3681	53.5202	154.722	2446.04
ENSG00000125844	168.399	189.525	69.0052	82.2396	178.55	59.1472	134.662	115.457	99.7773	99.3802	208.142	80.0433	164.474	78.6549	159.032	125.622	53.4783	89.3462	174.094	113.743	2442.77
ENSG00000070831	63.7203	86.4051	77.9489	195.42	279.684	79.2426	201.89	125.682	111.647	62.1682	169.03	109.449	197.379	48.5189	118.452	107.006	145.134	134.684	95.3509	31.1359	2439.95
ENSG00000100003	115.664	147.33	63.3823	66.7245	324.234	56.9103	20.6813	63.7618	395.611	132.164	18.6122	87.4162	73.0372	163.498	63.6895	141.003	191.52	76.0463	161.578	77.0049	2439.87
ENSG00000151366	147.731	92.979	67.9374	91.6024	228.606	76.1911	207.82	119.163	150.128	83.416	121.061	88.3202	102.724	117.741	143.552	106.338	93.8898	96.593	257.966	41.1639	2434.92
ENSG00000132432	106.625	54.215	75.4658	123.106	91.9882	82.3295	237.951	150.631	105.004	73.0133	435.843	117.637	139.267	32.6949	140.665	73.5537	140.19	101.75	117.947	32.1035	2431.98
ENSG00000137204	396.568	199.498	125.793	69.0078	73.3546	79.9392	6.71519	110.006	92.8726	107.119	4.74799	44.3946	168.038	183.69	209.779	161.084	12.1208	105.621	150.002	129.859	2430.21
ENSG00000079739	130.349	192.489	35.7473	103.683	152.724	95.5362	89.8067	173.213	148.743	156.64	60.4587	130.094	129.526	185.456	89.9871	183.448	133.942	100.965	103.195	33.2848	2429.29
ENSG00000161057	124.381	75.5897	65.1018	104.802	185.878	68.404	157.537	97.1072	121.263	47.7216	241.725	79.1694	179.67	41.5353	192.531	83.663	225.434	89.8306	212.719	34.9152	2428.98
ENSG00000214736	83.5801	58.5736	79.6374	121.958	176.503	61.4411	323.755	95.5599	125.199	63.8078	226.752	80.2237	106.915	54.0612	79.9706	87.5449	349.807	93.6615	103.537	55.7825	2428.27
ENSG00000103876	71.3241	106.271	97.4508	95.9698	123.894	81.7887	44.3988	136.464	142.45	153.602	68.6795	85.7322	202.334	110.461	239.374	189.238	144.861	88.9489	146.499	93.5698	2423.31
ENSG00000100567	139.232	103.705	86.9377	133.909	192.519	94.0158	176.18	136.883	98.7097	69.7717	171.003	101.546	197.737	45.7271	113.941	100.081	88.4633	139.193	190.69	40.8117	2421.06
ENSG00000073578	171.831	156.707	60.7633	93.381	78.8615	78.2707	79.6023	131.846	161.135	104.663	108.793	95.2672	212.512	154.302	135.026	148.511	204.112	89.3098	95.1648	54.9088	2414.97
ENSG00000137575	110.397	63.883	65.1779	142.35	103.076	99.4453	141.278	101.508	117.59	51.6544	281.605	101.024	260.379	42.2079	100.756	85.8737	110.904	141.827	278.684	15.0435	2414.66
ENSG00000117335	140.848	74.5806	88.8603	134.26	213.625	86.2867	167.198	116.491	172.718	76.0575	209.543	114.475	120.601	49.116	122.499	92.4523	136.016	113.476	159.908	24.7187	2413.73
ENSG00000173372	25.275	90.0919	87.0112	194.433	60.9397	170.558	147.697	222.689	40.2649	27.8899	185.941	106.408	160.227	177.231	74.3924	331.847	35.5155	196.366	11.8423	61.9853	2408.6
ENSG00000238256	381.153	4.62094	13.4078	9.33128	6.48595	13.0671	5.52709	2.2931	7.34473	16.4468	6.92122	8.11182	630.639	5.86522	0.871575	5.92386	3.5088	857.997	413.663	11.7853	2404.96
ENSG00000105185	175.907	76.2731	104.71	111.108	143.975	113.83	202.772	102.689	87.0387	92.2695	275.06	102.58	139.176	42.3545	127.278	62.1176	134.933	102.177	143.836	64.3078	2404.39
ENSG00000169714	122.662	103.065	97.4741	146.526	121.117	116.622	158.897	178.388	102.192	115.033	143.925	153.933	116.198	94.5064	82.8335	114.385	77.3854	137.762	159.102	61.7274	2403.73
ENSG00000183044	68.0083	176.086	60.2358	81.292	84.7726	203.868	21.0089	169.806	246.649	188.736	48.7223	216.899	67.6848	194.343	126.09	143.191	53.0848	111.727	85.7534	53.2044	2401.16
ENSG00000108294	156.442	96.7059	94.0766	114.476	189.158	79.6347	204.853	88.4014	87.8734	59.3439	176.201	75.9042	158.468	66.0351	150.622	97.552	177.748	87.2278	141.793	96.2384	2398.75
ENSG00000117791	118.617	132.42	88.5057	76.3875	95.1744	125.193	28.465	193.618	189.301	146.215	55.4753	146.65	66.5886	211.915	145.649	122.703	147.214	109.84	132.416	65.533	2397.88
ENSG00000072042	271.291	120.491	37.8525	83.0237	166.23	50.5081	137.034	50.5903	246.425	120.068	135.488	76.5927	238.453	68.7593	93.9782	105.326	32.0486	92.9427	242.451	27.9814	2397.53
ENSG00000106153	91.2238	86.6429	62.8058	118.064	131.358	48.4752	367.156	98.0108	135.486	55.1709	197.69	98.2548	100.038	71.7729	126.628	82.7612	277.263	92.5912	108.802	47.0395	2397.23
ENSG00000131187	97.5879	148.735	99.1383	63.0826	66.1523	61.1009	42.7525	173.558	282.309	103.304	17.1745	79.2061	62.2578	251.682	126.217	246.107	57.9753	68.8842	158.38	189.11	2394.72
ENSG00000134352	115.79	115.906	65.6899	145.842	50.5266	100.47	218.651	133.735	120.627	57.3828	138.36	130.624	94.6757	58.267	314.581	106.414	78.872	167.794	157.563	19.9786	2391.75
ENSG00000116678	261.122	103.308	51.3526	64.4143	100.011	75.8983	56.4302	297.631	49.1551	118.34	29.6037	372.563	20.9091	54.4147	268.369	118.391	127.349	71.813	111.387	36.3736	2388.83
ENSG00000175336	33.165	135.066	84.9526	82.8231	74.9145	324.898	9.16308	300.814	42.1492	217.231	9.77443	332.599	18.8698	275.966	122.709	148.428	1.11867	56.1622	48.2345	69.7516	2388.79
ENSG00000166840	128.529	204.15	91.5563	126.869	25.4478	136.303	22.4644	171.329	174.405	185.4	20.3634	159.28	92.2483	207.4	86.7014	200.237	6.62968	133.435	138.61	76.4969	2387.85
ENSG00000137673	4.00311	25.6516	356.529	1621.7	0.237028	2.73497	32.8733	44.2887	0	4.65811	2.55745	76.7322	8.32564	1.17889	0	9.09243	0	189.287	0	7.53708	2387.38
ENSG00000111666	172.997	82.8207	37.7371	68.9185	223.734	80.7625	73.7245	99.0853	242.215	85.0146	102.918	109.525	235.362	65.7584	99.5809	89.7387	185.158	77.5919	236.666	17.8697	2387.18
ENSG00000158869	21.3401	43.7868	49.2839	113.124	47.8963	111.779	1138.52	132.609	24.7779	19.701	82.6633	54.855	89.544	50.5369	41.2415	139.246	29.0624	153.657	15.8875	23.7916	2383.3
ENSG00000233377	203.247	246.372	313.417	64.6969	3.3544	82.1017	11.5206	89.4307	70.4025	207.816	16.5146	130.755	66.9013	192.895	16.3503	143.715	8.94967	244.587	21.2854	248.535	2382.85
ENSG00000197043	50.9402	112.123	42.7901	124.576	166.142	50.5264	136.252	96.4649	404.818	56.1935	95.0333	114.321	192.907	58.2057	117.881	116.081	128.073	94.1222	190.305	31.0433	2378.8
ENSG00000146416	102.013	147.451	93.7939	122.703	53.0738	124.967	80.9409	142.555	174.442	148.345	89.712	126.278	133.992	126.539	213.413	142.524	68.7203	112.137	95.5755	78.4865	2377.66
ENSG00000107438	125.485	101.288	123.785	231.586	251.812	82.8817	97.2264	127.585	88.19	75.463	104.689	106.11	137.09	75.2692	66.409	82.9632	115.73	139.364	198.2	43.4515	2374.58
ENSG00000141232	236.87	140.357	58.0567	76.2239	94.5645	62.1823	82.3419	144.845	148.828	112.109	101.312	272.476	57.4167	171.437	64.4841	86.7817	156.479	103.13	122.092	76.3511	2368.34
ENSG00000106366	33.2083	127.528	94.7753	66.1133	217.62	78.907	44.6706	85.9308	22.4308	1.7993	241.388	59.3762	254.361	19.7183	67.5335	90.6162	12.7843	90.9938	712.633	45.0957	2367.48
ENSG00000143621	97.638	63.6995	52.12	120.472	212.322	53.083	282.489	110.201	97.6601	37.2298	376.653	66.9274	115.502	44.3836	93.3708	72.1294	218.405	97.8157	129.833	21.1493	2363.08
ENSG00000117519	129.373	76.1322	72.3624	175.46	214.079	84.7715	102.473	107.08	160.165	51.1139	201.7	121.624	110.052	49.7852	159.598	76.573	155.84	123.359	172.545	17.5865	2361.67
ENSG00000130429	124.56	78.5344	72.9011	121.639	131.487	65.9226	215.378	114.09	88.6228	47.0384	270.721	70.8095	204.025	60.682	134.106	76.3806	221.196	100.795	117.229	42.9954	2359.11
ENSG00000173113	89.1671	87.1929	124.788	144.73	182.157	90.6572	219.548	95.1456	67.3441	48.4537	134.282	64.5653	161.552	81.9481	85.8885	83.6034	109.841	110.892	269.173	105.681	2356.61
ENSG00000183291	145.691	84.2394	76.924	186.601	183.225	103.013	159.102	134.612	75.0168	81.9528	158.684	138.352	169.648	62.7269	68.812	72.1928	87.1949	105.819	244.074	17.7365	2355.62
ENSG00000149100	122.154	87.6047	101.188	188.399	142.932	104.417	239.272	147.998	70.7096	74.1238	281.231	106.869	65.3964	49.9832	82.935	89.0009	64.2306	148.185	136.427	47.3703	2350.43
ENSG00000185650	99.1002	156.434	134.149	194.046	126.205	110.384	70.8192	119.861	114.141	66.5853	98.271	161.811	102.918	171.415	66.7969	127.131	70.672	164.642	149.227	45.6349	2350.24
ENSG00000115091	113.123	71.2745	56.5885	166.971	119.201	86.4158	222.635	112.914	110.229	51.8769	201.005	87.8772	169.995	47.8068	134.401	96.544	134.68	150.889	197.518	15.3171	2347.26
ENSG00000100380	91.3652	119.714	53.0818	124.846	133.962	84.5352	161.657	145.468	125.47	93.8979	177.94	102.524	154.303	124.353	98.6762	115.902	131.795	108.526	161.611	36.7984	2346.43
ENSG00000082153	135.098	79.9845	52.0573	115.163	81.5103	90.083	138.118	147.624	86.6788	79.7614	247.879	178.055	150.917	47.3603	134.751	136.623	111.221	123.506	184.418	22.5119	2343.32
ENSG00000176919	161.638	154.204	89.5357	66.1721	185.787	60.7187	14.9846	104.241	233.726	84.094	85.1653	120.474	116.689	188.657	118.715	142.619	52.7652	64.0573	149.363	145.386	2338.99
ENSG00000114902	136.14	81.9251	70.2029	116.652	109.947	71.8638	131.332	99.3399	121.989	64.3432	234.616	127.052	195.775	48.9867	86.7557	82.4933	140.265	119.83	276.757	16.2128	2332.48
ENSG00000168542	9.61943	95.0747	82.3751	418.434	60.5963	194.405	508.474	195.578	105.895	25.7332	116.369	56.6007	33.1521	48.7493	65.1128	68.7712	12.4975	185.454	16.9254	30.3667	2330.18
ENSG00000184232	137.25	147.214	65.1233	68.1168	100.175	70.1031	51.6015	112.593	195.061	109.588	90.2337	107.21	122.171	190.125	126.845	117.439	49.8119	87.5416	280.563	100.311	2329.08
ENSG00000156261	72.6231	73.5068	73.6901	133.994	126.276	86.7738	268.95	124.971	71.8724	50.3371	188.364	75.3036	188.666	45.0187	88.1983	79.9535	228.397	115.025	198.312	38.067	2328.3
ENSG00000169045	118.275	75.7227	195.197	132.285	103.719	113.373	154.656	104.615	103.19	126.22	165.462	159.113	73.9745	61.6028	82.6289	70.2173	69.5752	138.848	184.649	94.4134	2327.74
ENSG00000119013	103.496	78.1139	66.317	111.875	137.634	69.4632	198.294	127.333	138.156	70.2845	250.65	92.0269	169.296	48.346	139.377	78.5624	114.822	104.148	196.415	25.6496	2320.26
ENSG00000058262	100.073	88.4215	44.208	96.1558	201.036	50.3843	132.16	112.078	154.08	47.5022	224.339	85.7655	178.407	49.4213	131.177	81.277	145.145	82.844	277.129	34.4079	2316.01
ENSG00000160200	62.959	166.309	85.442	60.396	207.083	100.44	122.113	97.1571	208.559	118.281	59.2451	128.666	64.6551	234.237	101.192	109.361	78.9528	64.7372	129.159	109.004	2307.95
ENSG00000111897	132.957	122.492	72.8655	156.493	64.7376	112.618	83.3942	140.695	135.225	84.1537	168.54	166.491	176.467	93.4832	130.538	102.851	89.6538	157.446	88.4492	24.2683	2303.82
ENSG00000132475	135.948	77.0071	111.589	204.706	81.2247	99.4849	148.396	143.454	84.1733	70.8514	154.378	121.859	99.0742	70.2152	109.603	88.4226	176.07	140.612	142.351	40.6227	2300.04
ENSG00000171747	67.4122	161.734	80.6974	106.082	379.664	22.5965	7.2152	34.6387	23.1139	8.80711	232.676	17.1218	658.602	32.6265	68.4616	61.9283	32.685	86.3317	192.167	21.8092	2296.37
ENSG00000108848	160.409	79.4641	222.973	180.047	74.7474	84.7282	199.826	94.7063	77.8943	94.8553	197.085	101.891	65.9659	52.9878	83.0491	80.445	68.6208	139.649	152.519	78.8956	2290.76
ENSG00000003989	93.0703	128.244	28.0043	36.4541	44.3241	123.068	144.24	152.571	350.501	106.929	60.8278	217.989	14.9564	178.825	161.483	92.1069	8.89707	50.9822	275.52	19.4286	2288.42
ENSG00000160932	8.7135	294.705	158.05	187.494	7.47971	71.9154	47.7752	106.168	25.6088	98.1469	41.8127	64.0906	17.7512	268.624	209.037	278.631	11.1127	143.462	59.0611	187.185	2286.82
ENSG00000215021	152.598	156.511	57.3584	106.909	85.1085	70.4834	186.409	153.661	116.734	77.6038	108.522	92.131	153.197	126.354	92.6423	134.544	140.384	112.9	114.946	45.2739	2284.27
ENSG00000182492	11.6185	227.724	178.41	429.447	17.7593	132.044	86.122	236.622	59.9649	65.278	31.0693	121.016	15.8361	141.418	41.9466	115.362	7.27339	270.39	6.61761	86.8689	2282.79
ENSG00000082196	55.0381	99.7986	49.9004	70.4821	114.511	31.8596	22.9406	58.964	199.239	95.5668	26.1339	36.3185	139.929	55.1586	63.7086	89.3082	780.806	80.9943	164.162	45.3305	2280.15
ENSG00000119705	116.727	80.0351	101.168	119.064	134.184	110.222	195.415	110.973	99.885	77.3705	181.605	91.098	136.672	60.6712	84.3587	93.9182	106.608	118.776	155.644	101.269	2275.66
ENSG00000131724	111.339	104.251	41.7312	103.008	124.009	103.379	39.6582	121.876	149.786	67.5913	92.058	86.2227	164.32	89.4903	301.163	86.7094	137.294	120.731	194.677	31.6415	2270.94
ENSG00000074696	126.423	100.865	33.5166	85.1036	117.024	45.2607	193.524	74.6976	158.963	72.1387	163.527	75.0228	160.831	59.2628	122.513	105.752	184.297	109.068	266.952	14.9455	2269.69
ENSG00000134825	108.378	81.874	100.173	154.917	170.309	80.3786	259.924	126.366	84.8562	62.6898	213.906	75.4894	112.396	64.5848	74.1732	87.0724	61.802	104.851	201.006	41.1047	2266.25
ENSG00000215895	155.07	53.0949	32.4434	91.0177	124.797	81.9057	113.433	133.51	88.2676	50.5532	286.07	83.9453	256.438	23.8527	180.67	79.9303	99.0483	102.548	210.647	17.9386	2265.18
ENSG00000134389	334.254	50.8734	28.6076	41.822	953.672	117.932	26.9604	94.1778	32.2533	58.3727	17.1817	90.1705	30.6369	45.3606	87.672	49.1935	91.1644	52.0439	45.7685	15.3054	2263.42
ENSG00000186010	202.224	88.4736	87.6296	105.444	119.935	61.5843	97.628	92.1835	145.085	56.3556	164.767	121.807	120.395	121.938	125.73	107.483	119.194	81.0807	127.937	115.766	2262.64
ENSG00000100345	126.347	115.431	82.1377	201.535	149.91	60.2875	118.008	110.07	117.154	41.9417	120.2	87.937	168.219	83.0202	114.229	95.5295	149.888	133.482	144.225	42.4585	2262.01
ENSG00000156411	139.41	115.275	83.9225	123.924	170.621	87.1121	182.259	133.781	130.447	99.6846	137.54	109.392	148.807	79.2497	70.7292	94.546	67.9788	111.617	102.419	69.2733	2257.99
ENSG00000090266	97.5542	60.1148	76.8674	95.166	116.959	86.1481	130.078	101.483	184.163	80.2451	208.368	89.7869	156.097	94.753	106.351	91.5753	188.385	80.445	163.802	46.7092	2255.05
ENSG00000140479	130.314	114.211	34.4496	49.4626	126.032	81.2952	44.1706	103.551	349.46	103.444	63.3424	98.7272	57.8115	106.387	225.752	104.305	36.0405	73.3837	317.092	34.5337	2253.76
ENSG00000120438	140.608	70.2296	69.0575	117.838	76.8406	71.9809	218.814	111.867	107.621	62.2092	255.036	85.8209	206.857	45.2494	155.337	73.5867	189.797	83.9765	81.785	26.2765	2250.79
ENSG00000119335	109.543	72.9455	73.6346	183.245	177.301	81.665	169.65	136.863	91.9097	53.945	198.142	119.538	131.016	45.949	83.0114	87.6945	165.003	137.963	104.109	27.3184	2250.45
ENSG00000108588	168.438	89.3245	37.7688	94.3943	133.489	63.6879	181.775	104.097	119.927	57.8734	183.485	112.627	195.45	58.1293	126.089	84.4905	136.508	90.8639	186.527	20.5355	2245.48
ENSG00000112378	107.52	117.188	78.0706	206.946	36.3861	70.9455	130.135	103.377	68.2647	76.0287	202.589	123.068	252.558	39.727	132.51	94.1734	172.275	128.607	74.8362	28.917	2244.12
ENSG00000158864	188.223	133.281	45.5795	59.9017	160.506	36.7404	154.957	95.4469	155.239	60.6387	203.437	71.7251	254.892	83.1203	82.5196	118.695	126.897	76.4609	106.344	26.0038	2240.61
ENSG00000149925	54.5972	85.7654	45.9545	157.137	173.991	56.4047	198.695	64.6899	197.249	22.399	264.001	67.2539	167.004	61.9159	84.0059	111.392	170.12	114.468	111.857	30.7231	2239.62
ENSG00000196419	108.047	82.0259	57.4282	132.935	168.756	55.5415	234.184	90.1938	90.6225	46.8422	214.301	84.2937	160.426	56.5668	82.1554	92.433	226.579	78.3756	143.558	34.0991	2239.37
ENSG00000065548	92.5673	65.3675	66.3514	81.6282	122.427	68.4761	197.432	112.168	100.343	51.66	254.043	90.583	179.31	35.3464	114.928	82.49	111.183	124.586	260.854	26.8034	2238.55
ENSG00000159199	261.956	79.4084	57.1515	73.3929	79.999	32.541	340.992	64.7902	154.184	54.0612	243.771	58.8714	150.407	60.626	54.7132	84.6158	158.325	62.5393	109.332	56.865	2238.54
ENSG00000052802	159.913	101.684	60.3202	81.4816	87.1963	57.4451	98.2305	67.331	217.809	233.693	175.607	119.388	208.771	84.2313	66.5149	173.43	23.8206	81.2911	110.928	28.3772	2237.46
ENSG00000226549	410.025	199.682	1.6772	9.85686	151.982	4.7056	102.084	8.17511	12.0013	29.3684	105.186	9.78771	639.237	15.5996	4.02792	52.3366	69.167	69.8197	341.417	1.19702	2237.33
ENSG00000044115	142.598	93.0565	57.8289	144.255	144.596	55.9108	113.256	98.882	123.736	38.44	229.704	82.2785	154.446	48.6416	151.632	89.4493	123.659	113.85	203.716	21.885	2231.82
ENSG00000078369	63.9114	81.1614	55.4567	163.108	204.901	58.5008	156.372	121.565	125.124	40.9638	153.111	93.902	235.564	62.9055	129.425	83.4983	176.673	110.344	88.4121	24.0549	2228.95
ENSG00000100528	164.384	100.211	60.1176	105.48	198.334	96.2527	128.721	95.0157	117.32	74.3596	128.18	103.265	178.571	54.6809	111.751	97.0408	73.2036	108.016	217.251	15.1493	2227.3
ENSG00000100028	170.539	92.1302	92.7096	121.584	117.164	78.9942	159.218	108.473	74.7363	61.3772	168.005	92.8852	183.684	70.8857	63.7254	96.3049	134.487	117.838	166.811	54.8495	2226.4
ENSG00000122034	104.843	90.6046	93.7744	114.855	81.4277	88.5384	219.808	162.986	110.184	87.825	252.209	104.761	87.0718	53.3378	46.4109	95.9876	164.354	99.4784	100.511	67.0514	2226.02
ENSG00000140107	99.3741	248.241	83.2229	75.2939	24.5939	102.604	8.07667	290.384	28.7752	135.955	16.8565	79.8395	152.535	166.602	46.1297	344.261	22.9267	115.757	28.9234	153.125	2223.48
ENSG00000126067	67.0392	109.31	55.9896	108.687	165.052	59.1472	169.917	102.219	130.944	67.7486	147.557	78.8455	205.314	64.6714	169.3	93.3771	183.193	106.159	102.922	33.0292	2220.42
ENSG00000134308	124.929	57.1194	58.9151	143.961	204.159	64.0694	99.3866	111.259	62.1769	45.8161	283.79	107.409	194.479	68.4569	110.47	76.9339	121.236	106.605	159.236	18.7112	2219.12
ENSG00000143416	44.3658	152.223	77.6806	76.1309	101.509	60.0758	56.6835	65.1459	450.727	113.84	66.5664	150.172	70.6364	211.369	36.8315	146.021	96.1372	78.3078	55.977	108.524	2218.92
ENSG00000129625	97.3467	95.0177	74.9748	137.533	112.48	87.1315	101.81	136.713	130.442	83.0567	189.551	140.196	177.667	67.628	152.119	93.8656	57.5901	123.355	121.573	38.6436	2218.69
ENSG00000125868	60.0649	65.0392	101.56	225.828	92.9394	101.318	77.6513	148.25	167.709	77.5851	202.538	133.275	162.523	48.245	92.8396	76.5051	83.9535	175.011	100.883	22.6594	2216.38
ENSG00000113269	131.64	92.6719	67.5338	121.187	95.9969	111.583	59.4897	125.409	188.497	113.611	114.835	132.379	114.619	128.684	166.204	121.692	59.5467	117.997	104.944	47.6937	2216.21
ENSG00000108946	147.572	76.4059	63.4579	130.079	82.3764	88.5269	166.433	117.855	110.703	48.3952	169.855	114.691	97.7044	58.827	100.064	85.8531	164.676	128.642	237.247	24.6632	2214.03
ENSG00000072506	87.3254	109.244	68.5813	80.5513	115.835	76.8184	58.8343	80.7988	221.755	91.0848	67.772	157.728	130.396	145.549	124.667	129.818	195.993	71.1927	123.234	75.3823	2212.56
ENSG00000104964	77.9695	114.007	117.4	167.817	129.5	88.4427	45.5713	129.942	139.648	66.8345	179.539	111.897	77.0852	109.74	99.0044	104.442	125.845	124.383	100.019	102.176	2211.26
ENSG00000106105	74.9448	70.804	31.029	74.1084	170.282	42.3911	140.933	79.5146	153.977	34.6404	308.473	56.1266	176.174	24.898	212.122	51.4269	181.232	66.5179	238.44	20.7673	2208.8
ENSG00000123124	128.454	72.1528	35.1474	84.1586	73.2275	62.7817	304.005	85.8989	61.7619	41.9004	165.326	70.2477	162.483	50.8768	162.796	73.1695	263.35	92.7517	197.239	19.8451	2207.57
ENSG00000132507	161.31	128.766	99.4519	119.167	66.628	81.6744	170.506	142.183	61.5021	98.4926	140.474	98.9169	106.323	91.44	58.3849	127.434	143.373	94.7105	78.8461	136.768	2206.35
ENSG00000152700	115.825	90.1442	47.8078	67.17	104.417	80.3955	80.4874	100.719	239.351	67.836	96.6277	96.4235	165.093	63.0603	217.25	93.7563	52.2705	75.0398	327.668	23.9951	2205.34
ENSG00000132465	1.25051	60.0637	229.885	1082.75	0.659666	52.9189	86.7575	84.5436	7.75023	6.8105	2.03359	29.1385	9.00787	12.8681	0.797807	135.562	0	383.569	0.130255	18.8095	2205.3
ENSG00000130741	83.4594	71.2055	86.7672	183.359	122.847	74.1735	196.514	95.7753	81.5583	54.2606	126.014	78.7176	138.339	67.8767	160.416	86.5193	187.046	118.908	158.546	30.9314	2203.23
ENSG00000121310	86.5923	147.496	124.068	78.061	55.3066	122.274	22.5194	113.626	199.053	121.285	49.1554	99.5971	94.8973	211.079	104.712	109.926	65.9914	108.749	36.884	251.24	2202.51
ENSG00000168036	142.765	93.2231	69.4098	140.795	128.866	67.6979	253.964	116.075	87.6943	54.5197	167.784	89.73	151.21	58.6029	81.0262	83.7803	118.263	113.819	149.548	30.3971	2199.17
ENSG00000166136	192.393	98.4376	96.934	107.919	106.803	93.3554	137.098	116.451	135.682	75.67	70.2885	84.3139	161.934	109.376	70.3048	88.7332	134.622	89.1282	121.203	106.859	2197.5
ENSG00000145247	43.3092	114.391	119.793	141.693	142.246	93.3237	26.1424	132.017	152.233	105.517	144.689	88.4937	235.792	104.634	89.8963	90.7955	38.8117	112.868	160.628	57.7522	2195.03
ENSG00000089693	128.674	126.197	92.3425	117.314	79.1945	79.9872	105.545	104.695	106.602	92.9281	125.562	94.3833	166.474	115.874	68.3715	129.56	118.166	101.425	179.402	61.7625	2194.46
ENSG00000136521	156.237	81.7472	57.5308	123.019	107.321	95.3071	140.315	128.193	144.632	99.2799	167.149	110.348	178.898	53.6183	101.358	96.0935	79.0886	113.155	132.207	26.4305	2191.93
ENSG00000187145	89.2241	91.3562	128.934	87.8606	175.662	42.0918	182.439	103.653	84.0754	65.8118	243.262	74.5351	120.572	71.557	89.0823	87.8976	132.221	117.025	92.509	111.379	2191.15
ENSG00000123144	56.0929	103.953	134.548	151.2	105.241	111.94	84.921	113.453	67.0156	86.6759	127.392	103.133	75.3723	105.714	111.61	107.437	148.209	128.684	131.965	134.059	2188.61
ENSG00000204370	141.091	92.0985	78.6232	115.788	105.353	107.254	88.7892	126.37	154.785	107.09	132.542	129.829	170.488	78.3882	56.195	116.223	26.4637	112.275	217.73	26.4607	2183.84
ENSG00000004455	57.0814	94.2664	80.4212	123.685	130.841	71.4525	145.485	132.093	184.462	86.3544	160.732	92.8429	157.811	76.4493	136.762	118.766	91.0341	94.5343	92.1285	47.5551	2174.76
ENSG00000079246	106.846	64.8775	54.0137	119.612	68.1167	57.4786	212.925	87.7108	70.6436	47.7764	303.092	95.5092	157.128	63.6746	128.01	78.7145	138.617	107.325	179.313	25.6612	2167.04
ENSG00000077147	113.559	91.4324	50.2386	125.288	99.7317	68.1032	148.411	117.696	118.678	54.4458	140.033	112.113	205.149	42.1947	98.0843	85.1745	92.6378	137.491	250.076	16.1766	2166.71
ENSG00000181061	156.469	97.4441	45.7194	94.3281	92.4426	69.2191	86.0303	144.126	177.486	70.3358	123.583	130.764	213.495	41.7533	68.0366	97.3973	110.028	93.8996	233.892	19.8914	2166.34
ENSG00000138823	75.5545	167.455	71.9345	69.5536	88.4889	84.3711	164.492	150.487	159.72	118.856	80.012	124.304	102.182	106.949	125.015	147.732	49.0688	107.875	130.509	41.6693	2166.23
ENSG00000002834	158.54	81.3677	61.2688	138.605	164.91	45.5078	202.626	94.4626	95.5312	49.3514	224.634	68.5314	185.503	52.9058	96.1911	89.562	107.687	94.8541	122.108	29.4903	2163.64
ENSG00000147403	67.6391	97.1161	78.0543	165.572	134.231	68.5717	178.516	124.919	64.0696	68.1677	122.426	105.671	113.412	113.664	146.197	101.909	163.237	89.4482	74.4802	84.7235	2162.02
ENSG00000084623	69.8485	107.647	65.3362	119.868	170.983	66.0961	133.694	87.8197	236.434	79.2047	146.566	74.2643	140.736	80.3097	113.636	89.0869	183.793	86.3866	63.696	44.8272	2160.23
ENSG00000161203	121.515	91.5798	65.5559	114.228	180.236	68.1221	144.264	88.7897	91.1805	50.4634	134.938	76.6093	185.366	76.9434	78.6933	91.5396	188.544	101.231	170.004	38.5744	2158.38
ENSG00000182117	101.302	80.2483	52.4662	111.578	200.885	65.757	189.47	91.156	112.354	58.6539	113.622	65.7335	148.827	62.2963	100.512	83.1267	170.903	96.627	205.032	46.4925	2157.04
ENSG00000205352	99.7608	89.0041	82.8337	142.445	182.258	87.3351	244.918	102.51	89.6739	68.8292	127.335	97.5483	165.484	58.7302	61.2396	87.6007	43.3136	130.154	159.957	35.4501	2156.38
ENSG00000159189	18.4325	101.595	52.7524	150.464	57.7774	146.049	141.749	208.577	39.7949	26.0973	147.368	96.6488	160.767	146.432	72.2904	318.149	30.6396	191.714	13.4208	33.6119	2154.33
ENSG00000116791	67.6883	118.531	105.321	141.399	112.273	104.471	102.252	94.1437	105.476	104.756	96.5389	123.043	181.883	65.1142	103.923	112.269	91.148	127.636	166.009	28.6637	2152.54
ENSG00000159461	84.5892	124.727	57.1311	112.93	195.587	54.993	66.0925	92.856	136.904	77.2561	76.0924	91.0043	138.757	84.5815	85.8812	129.604	148.44	108.331	247.024	38.4705	2151.25
ENSG00000134363	89.2658	128.205	37.9818	30.4397	61.9428	35.3528	990.732	151.347	19.4997	21.3102	95.5918	55.3174	26.403	45.1232	54.7209	128.439	21.8826	24.7808	81.7362	47.4262	2147.5
ENSG00000144224	125.977	89.1911	89.7874	103.37	111.219	74.3221	68.0842	111.009	112.54	76.5438	154.65	100.657	136.658	54.2851	176.548	86.1442	112.035	129.33	197.266	37.256	2146.87
ENSG00000067064	272.373	48.5316	28.8372	49.7718	123.818	26.5898	119.719	27.2107	238.762	90.2699	296.934	42.9015	242.46	40.5953	33.0472	92.7112	50.5296	61.8767	246.013	11.7293	2144.68
ENSG00000120533	63.7297	54.3933	71.3842	82.0933	100.333	70.4615	353.042	89.3588	73.2421	68.6014	298.087	71.8848	141.061	49.5068	76.7448	66.7338	172.429	79.7925	128.374	32.7221	2143.98
ENSG00000211895	1.95843	128.547	246.144	910.543	0.749286	28.0185	12.788	64.5935	7.42434	8.23337	1.55472	14.362	7.19092	20.3273	0.704817	223.782	0.472911	415.781	0.345219	48.2629	2141.78
ENSG00000169100	74.5044	95.0448	96.5096	190.824	77.6105	59.3695	260.209	119.567	84.6161	40.2438	185.924	78.1461	64.2401	106.606	129.419	110.707	127.513	138.092	36.5517	63.8122	2139.51
ENSG00000130005	57.8424	169.06	133.063	84.0354	21.566	73.8878	89.3584	121.32	30.9126	110.679	69.2851	80.9455	64.6215	221.678	115.189	172.138	146.937	71.3059	51.0925	250.77	2135.69
ENSG00000107798	79.7171	46.8548	26.0999	86.8295	93.7283	40.7455	228.145	127.18	74.3297	23.7976	137.495	87.9723	363.925	67.7013	95.3158	155.761	75.2055	150.19	163.47	10.0103	2134.47
ENSG00000144908	107.826	137.39	63.3723	65.5253	27.6283	73.5113	70.1854	160.033	230.98	117.968	95.9056	146.927	113.122	234.833	63.2196	117.421	139.347	50.6285	53.4824	62.0844	2131.39
ENSG00000146425	63.0481	82.5489	116.437	213.398	74.0697	96.7115	139.564	105.076	47.99	51.0473	204.798	76.0051	132.967	58.35	140.128	120.3	118.772	182.754	67.2559	38.0168	2129.24
ENSG00000160221	86.304	104.588	82.4737	105.548	101.417	77.5993	89.3192	185.197	127.227	89.8583	89.6206	122.741	135.168	122.196	46.2541	110.014	132.678	86.359	117.1	108.89	2120.55
ENSG00000165475	88.1295	136.183	56.9397	95.3512	98.7106	80.8537	37.1092	119.957	312.004	100.369	146.431	138.377	66.5833	143.115	44.679	127.451	68.749	95.7372	120.055	39.8618	2116.65
ENSG00000067167	95.0777	64.5868	24.676	121.811	151.169	39.8338	175.135	80.5967	75.929	35.8392	259.036	86.5673	162.494	30.2445	89.8232	57.1886	117.389	101.545	337.516	7.25116	2113.71
ENSG00000108679	15.0509	191.77	83.515	180.297	189.391	54.1608	52.062	69.2018	52.3339	68.8155	98.3754	51.0288	17.1236	96.9988	409.74	180.558	11.9856	128.322	109.058	51.3804	2111.17
ENSG00000229833	71.4054	79.9311	160.556	137.259	108.822	99.2381	87.8193	106.487	115.496	103.335	191.031	96.7565	61.8755	104.583	67.2431	83.5883	94.8341	102.078	108.247	128.301	2108.89
ENSG00000196620	45.7749	246.321	106.342	193.11	1.11604	85.5323	4.06837	61.9919	142.222	204.468	46.4943	32.396	152.663	167.925	85.1509	224.194	66.4472	183.293	22.7959	35.4881	2107.79
ENSG00000100024	67.1067	164.08	82.1561	57.0506	102.009	86.8244	4.24995	169.306	102.875	117.628	35.5299	103.401	220.394	193.184	71.3751	136.788	16.577	94.7472	151.73	127.118	2104.13
ENSG00000162368	108.185	85.4822	61.0842	141.077	122.913	96.7964	114.642	143.749	102.645	78.5203	133.909	156.435	166.188	45.122	144.762	90.4417	66.3387	127.431	91.538	22.0858	2099.35
ENSG00000183255	30.093	87.5805	102.15	188.516	172.372	90.5636	100.288	159.29	118.444	68.8371	126.603	96.0437	110.484	37.1804	80.5903	100.747	164.181	115.276	98.8654	48.8338	2096.94
ENSG00000234741	42.4114	52.1751	122.026	242.872	169.064	58.7149	313.062	105.556	45.9782	45.7196	374.781	61.982	54.6506	43.1263	35.6441	45.5581	54.0883	124.199	43.0032	59.9168	2094.53
ENSG00000103485	59.2867	143.713	38.0528	56.8054	134.387	38.944	128.038	56.4412	233.538	74.544	91.0454	41.0982	146.924	169.948	84.7302	95.1158	124.76	63.3755	237.419	75.878	2094.04
ENSG00000135486	73.1525	84.1858	145.914	238.422	130.307	86.3937	199.394	127.744	64.7901	61.8526	132.073	108.823	80.9577	45.1426	76.6736	90.2935	70.6454	163.883	61.6915	51.5362	2093.88
ENSG00000054219	132.936	105.833	59.6404	104.149	72.5203	138.192	59.405	142.779	65.0562	73.278	60.1087	170.754	58.3795	59.9265	380.435	98.0928	39.8046	108.2	127.117	33.4595	2090.07
ENSG00000013441	74.1884	77.3012	192.463	220.135	78.2102	126.766	100.377	111.994	70.909	84.47	141.909	118.986	37.8207	51.0189	91.4433	84.2726	55.0715	163.285	126.102	82.5973	2089.32
ENSG00000101294	109.1	65.8621	40.4682	74.4599	204.197	34.6148	152.931	82.7139	115.769	36.324	301.027	77.0737	156.717	36.6786	113.584	59.2782	157.567	57.1369	176.334	36.7169	2088.55
ENSG00000150753	85.3218	61.5378	52.0567	97.3254	54.8477	52.4189	409.491	83.1825	116.896	33.7327	238.074	62.2099	165.351	32.4872	119.74	65.7913	109.473	75.2943	144.525	25.016	2084.77
ENSG00000166340	79.0418	69.8762	36.8667	85.0806	325.218	68.1098	143.772	90.9579	128.514	47.0264	102.84	76.1389	139.045	60.9095	96.4616	84.5022	78.4664	113.76	235.772	21.7225	2084.08
ENSG00000122705	95.5248	74.3311	65.5291	139.461	127.17	75.5259	108.537	108.077	88.0428	54.4198	266.548	86.5908	212.451	55.1834	68.8927	72.6133	148.453	91.9302	108.67	31.6679	2079.62
ENSG00000169908	85.9759	40.1725	141.186	277.026	30.2888	55.8736	310.881	99.9664	40.1054	21.3778	307.053	77.8125	89.9696	36.4988	35.661	39.8888	165.847	135.665	68.784	18.1695	2078.2
ENSG00000197408	52.4676	168.402	55.7123	37.2192	49.487	77.8812	5.50676	95.9406	402.21	190.619	1.95243	74.5311	95.2796	201.931	10.7283	218.833	2.8844	148.341	45.992	140.767	2076.69
ENSG00000004799	48.2719	127.935	39.55	65.7067	43.7834	65.5195	13.023	224.974	139.359	218.909	34.3285	113.351	165.528	102.163	78.7916	112.1	267.086	147.621	31.0026	36.0612	2075.06
ENSG00000004779	70.6653	97.3802	56.7531	100.061	78.9015	83.7866	177.289	161.491	129.51	96.2482	92.0279	116.475	118.172	66.4855	86.7761	96.9947	176.37	97.3835	131.639	31.5809	2065.99
ENSG00000149124	53.8273	156.656	140.356	92.2275	38.8621	130.917	1.71268	97.4814	158.93	208.307	1.86688	116.452	82.1105	224.48	36.4674	164.286	31.026	112.328	99.9672	114.636	2062.9
ENSG00000186115	34.9329	223.399	71.2063	69.3279	26.9936	92.3829	5.07723	99.721	240.832	145.793	13.6939	97.3247	74.908	192.947	129.863	161.047	27.0431	108.857	182.596	63.3638	2061.31
ENSG00000131236	103.83	61.2573	53.5456	152.153	187.978	72.9131	168.51	125.931	78.9491	41.2273	145.023	88.3596	182.924	42.702	124.838	84.7714	112.648	124.761	86.2774	20.9611	2059.56
ENSG00000221983	134.605	85.5034	96.4152	143.799	132.239	65.606	119.386	99.9106	81.0726	63.2573	147.079	76.2357	63.6995	85.4745	87.3865	92.6626	162.353	119.962	115.017	83.8775	2055.54
ENSG00000215472	64.2785	65.9938	76.5098	199.415	93.668	69.4015	319.399	163.644	30.3749	38.8792	135.375	100.453	62.0236	94.6081	87.8257	80.2003	188.813	80.9717	63.0768	38.1183	2053.03
ENSG00000133313	111.596	127.744	56.1974	118.354	45.0371	58.3594	67.5959	119.125	75.8657	61.5027	84.818	106.649	194.326	78.9792	168.189	130.244	95.142	94.1704	211.995	38.5717	2044.46
ENSG00000138030	204.898	103.37	54.7682	50.7687	229.316	54.2222	24.6506	112.097	111.413	88.9918	37.3332	52.4404	319.037	139.889	102.155	101.635	32.465	54.4955	93.6527	75.6779	2043.28
ENSG00000123384	149.308	121.145	36.703	34.0517	112.009	40.0313	106.481	64.0974	179.013	45.92	80.666	58.6049	161.193	160.787	181.891	107.801	118.53	74.3662	163.015	42.5687	2038.18
ENSG00000100632	114.541	80.5162	77.9826	144.932	121.416	83.3456	177.612	112.375	76.707	75.9216	171.752	96.8963	118.492	55.6458	74.5322	70.1016	93.8057	116.552	139.697	33.34	2036.16
ENSG00000143198	79.0114	93.2227	92.4808	122.153	85.0862	62.5877	107.585	114.815	123.831	87.4878	169.115	93.7035	143.475	91.972	96.5302	105.37	97.242	98.6176	111.83	58.1408	2034.26
ENSG00000163463	94.2636	73.0988	87.0498	100.2	198.991	72.8024	168.642	92.7885	111.329	49.2285	242.398	83.5324	115.981	60.1284	78.753	49.8692	91.4377	62.8522	107.334	92.8358	2033.52
ENSG00000087191	154.789	77.2779	70.8798	111.097	132.283	72.7069	161.957	98.7834	100.468	61.0578	148.147	100.992	139.931	63.8844	94.338	74.6464	82.3704	94.349	130.699	58.5705	2029.23
ENSG00000168509	118.234	69.9545	40.5682	50.5454	228.986	74.3488	32.5839	44.4606	259.606	160.516	55.8013	94.5304	151.129	98.8332	131.565	100.067	24.1699	60.2	179.499	48.77	2024.37
ENSG00000109332	67.2079	98.1317	87.4824	150.71	65.8581	128.655	93.9191	150.551	113.192	90.8277	119.503	142.36	85.9408	67.6119	105.546	117.613	62.7806	137.901	98.5807	38.5919	2022.97
ENSG00000143278	204.106	130.728	30.9516	43.1349	91.0219	83.3654	97.6233	91.7771	280.754	144.048	40.1291	67.9955	96.5654	94.0385	123.005	116.813	41.304	58.671	167.939	18.8288	2022.8
ENSG00000089063	106.659	72.8661	64.925	106.458	114.462	85.9659	137.671	114.873	101.792	60.2283	157.918	100.561	204.675	55.281	81.377	73.2702	111.559	92.0188	141.367	37.7291	2021.66
ENSG00000140350	86.2189	66.6877	68.3237	115.501	141.657	62.5248	178.223	110.789	127.102	52.4191	108.206	82.0668	115.286	53.7798	110.358	81.2224	105.053	106.53	201.376	45.1932	2018.52
ENSG00000170348	95.2392	87.3614	40.5399	117.394	105.308	66.6037	75.3737	119.187	129.132	69.5169	136.773	129.297	128.019	51.925	83.2607	85.4006	79.2554	109.935	286.071	18.0904	2013.68
ENSG00000145703	81.7741	99.2958	42.3707	66.7168	78.1131	69.3156	89.7428	99.0339	126.202	76.0537	119.567	91.5164	118.838	84.9291	188.278	112.653	133.053	96.4656	204	32.5625	2010.48
ENSG00000164344	62.6698	149.948	151.496	114.868	23.155	111.075	19.5429	135.3	43.6469	156.116	58.7136	160.415	60.6043	192.789	56.9698	250.779	8.24129	103.274	42.3227	106.369	2008.29
ENSG00000160752	189.649	75.8082	32.8341	46.6303	93.9808	18.5101	167.656	34.2524	250.933	65.7637	346.645	23.9829	196.482	64.7511	45.1423	52.8247	83.2181	41.5385	138.034	36.5607	2005.2
ENSG00000176894	87.2088	116.219	48.1924	59.8017	121.917	88.6015	65.9029	130.387	156.148	102.244	73.274	149.742	73.6653	208.711	58.0681	116.645	96.0874	70.6958	138.403	42.1115	2004.03
ENSG00000100097	24.9186	57.0164	146.79	194.077	76.3372	45.9109	306.753	70.1929	35.6553	37.0988	89.4548	43.6618	131.938	73.2595	21.0496	80.1396	257.128	115.479	129.198	65.1791	2001.24
ENSG00000233762	63.2917	92.5408	125.744	152.642	140.502	72.2052	126.719	83.6287	68.7274	52.9909	146.873	61.6916	63.8357	101.859	75.283	85.2797	144.242	110.618	81.5315	148.489	1998.69
ENSG00000183978	91.0682	71.1625	76.8347	94.6413	108.659	61.1274	145.469	88.9255	81.819	89.3623	201.732	96.1045	106.436	85.6066	100.423	92.458	168.289	74.3298	86.4357	77.2418	1998.12
ENSG00000161547	134.26	69.0939	153.875	129.518	77.5	79.1127	181.654	91.9698	78.5587	82.1147	177.238	97.6505	70.7699	53.515	71.6042	91.469	76.451	113.424	106.688	61.5003	1997.97
ENSG00000092199	74.0131	86.0822	87.5433	163.333	113.318	86.7714	223.955	116.356	72.0385	65.254	138.598	81.2139	92.2471	55.7501	94.5823	81.8276	107.974	110.207	95.3158	46.8541	1993.23
ENSG00000172115	138.798	56.8851	40.1719	60.7605	85.2735	50.0402	125.041	76.6081	240.992	42.0014	321.552	94.9047	105.33	21.9294	148.217	71.3772	76.7111	67.2897	148.05	20.08	1992.01
ENSG00000161013	99.3733	103.482	57.9955	67.6511	149.444	43.3719	58.4765	91.7028	145.738	58.2344	130.54	51.5687	251.856	83.3273	159.965	64.3667	63.8505	72.3366	185.524	52.6936	1991.5
ENSG00000233088	390.849	182.006	87.6397	86.7019	6.59693	74.4438	22.7076	92.9522	6.78327	124.436	2.45355	5.37422	67.8741	217.518	225.854	185.872	17.7348	84.2346	68.6447	40.6754	1991.35
ENSG00000151632	40.631	63.8515	38.7913	35.6688	4.87668	17.882	151.204	17.5631	37.0919	23.3608	208.443	43.2991	253.323	43.1464	6.09556	44.59	519.781	44.3389	361.232	30.6262	1985.8
ENSG00000146731	71.6031	38.4521	51.7993	85.945	102.19	40.7541	426.385	65.7134	74.8138	29.3663	265.442	50.6646	149.514	20.1469	97.2277	47.8021	162.771	65.234	118.197	20.5937	1984.62
ENSG00000173486	133.302	82.4981	102.448	75.5271	108.283	72.2765	98.0171	74.3524	92.1717	63.0458	92.3324	95.8422	130.979	100.588	62.012	93.4304	30.7115	75.5169	235.921	165.044	1984.3
ENSG00000130724	173.42	78.9243	74.103	98.4402	150.004	66.6868	188.384	85.6944	96.7824	62.777	145.388	77.1712	85.5267	86.7201	98.8181	86.3803	76.2203	75.6739	88.2502	86.9399	1982.3
ENSG00000224754	79.9191	81.6275	82.6087	143.903	124.055	95.7613	98.7968	133.415	99.7524	68.3498	134.498	112.691	170.543	41.7014	58.0409	84.2366	78.0924	117.574	147.229	26.0546	1978.85
ENSG00000125971	66.4442	72.7486	120.124	154.922	187.981	45.8638	124.066	78.8605	97.3021	41.9796	190.048	76.2564	131.54	43.2894	63.4531	65.4016	133.697	102.198	126.291	54.796	1977.26
ENSG00000130811	62.7535	108.834	74.2801	141.268	120.8	62.8128	131.025	97.9539	86.8915	52.2263	180.851	85.0285	78.6505	80.5592	113.402	51.7012	127.527	105.555	159.425	50.8143	1972.36
ENSG00000189403	56.6628	64.8365	117.135	274.305	52.5868	81.1264	112.963	96.0864	98.8194	66.9384	265.658	110.685	43.4731	46.1814	48.1128	72.3025	99.3317	128.235	92.9631	43.8938	1972.3
ENSG00000102317	116.079	66.4954	64.8466	121.643	46.7287	36.1098	188.373	98.0579	68.1469	46.0109	219.729	69.1882	156.424	20.9252	115.484	52.9074	177.079	129.296	134.952	43.4785	1971.95
ENSG00000067113	96.2778	40.6423	36.0026	89.2504	101.438	52.1314	210.955	105.747	85.7166	26.8128	89.8961	96.5607	84.7824	28.7311	101.934	56.6071	377.252	107.768	159.526	23.5655	1971.6
ENSG00000236552	78.717	105.683	73.5399	190.708	185.844	56.0689	230.956	107.965	58.3498	49.4095	153.995	69.2686	29.4212	131.369	100.401	102.033	119.701	46.8481	28.248	51.8975	1970.42
ENSG00000128309	122.77	104.951	124.944	61.8402	142.445	74.6349	65.2623	80.5425	94.7951	84.7568	97.9795	75.421	99.9272	164.92	58.3345	105.052	80.2751	51.1889	100.48	174.878	1965.4
ENSG00000135926	97.1305	75.0956	44.0369	107.578	86.676	42.6274	106.369	82.477	136.182	34.6996	234.321	77.8066	212.722	39.2083	96.3829	74.3712	98.3348	90.7418	201.077	25.2918	1963.13
ENSG00000115944	87.1095	67.4047	75.1947	131.074	117.764	61.6886	161.55	91.4515	138.026	67.569	150.627	76.8296	162.549	61.4792	80.8799	79.5334	80.9354	111.801	120.181	39.4109	1963.06
ENSG00000165507	209.327	97.798	53.6003	151.022	121.035	242.459	142.417	112.115	30.5407	27.0192	64.4461	23.8444	113.526	34.6104	280.845	60.8395	32.5952	48.2787	93.963	20.6076	1960.89
ENSG00000132341	86.6799	59.2737	51.1953	140.205	82.0936	60.6228	343.759	109.322	77.4685	34.349	170.461	66.2003	145.046	38.1966	50.5136	76.1299	125.358	88.9099	133.648	20.1308	1959.56
ENSG00000139194	75.9148	99.602	92.6951	81.251	31.6724	114.549	19.6631	122.368	274.771	99.9537	19.6294	110.132	98.2764	203.49	64.3992	104.341	17.4149	93.5989	103.995	130.72	1958.44
ENSG00000159423	101.565	139.472	44.3131	76.0634	122.798	84.5637	57.4844	74.8595	142.874	80.3322	82.8642	80.8855	202.192	149.901	94.4104	129.159	139.289	61.1634	46.3777	42.6551	1953.22
ENSG00000148218	116.908	126.498	93.7368	92.9637	63.6738	57.942	20.9682	78.8677	213.052	117.236	32.7984	64.5502	161.149	138.168	46.934	113.88	156.458	107.159	80.3844	68.1922	1951.52
ENSG00000071537	103.748	88.2129	26.1701	77.7436	58.0061	45.8962	101.06	71.2477	193.429	52.3558	106.426	92.7453	151.3	63.4584	112.589	93.8991	76.2032	92.7347	330.22	13.0099	1950.45
ENSG00000164754	76.5918	48.3199	50.3059	85.7089	59.0372	57.7314	374.943	58.9126	38.1661	30.8106	285.525	47.9902	164.306	26.266	49.4361	54.6715	180.403	80.8519	162.279	15.8502	1948.11
ENSG00000166033	268.353	51.4921	43.0251	122.059	161.576	61.138	38.7564	80.4314	157.993	53.7977	36.0047	90.2574	97.4568	39.0548	233.57	52.5734	68.9561	73.8876	194.779	22.1363	1947.3
ENSG00000132837	98.3639	146.09	33.6097	55.4322	67.1666	64.3697	11.4532	81.3448	309.385	136.055	27.1492	69.5198	87.5138	197.878	112.257	148.272	42.4777	71.2085	161.077	26.1664	1946.79
ENSG00000235646	102.016	68.5745	118.488	68.4794	52.128	115.248	122.102	113.431	61.5658	122.362	72.2644	95.3707	181.214	85.6677	35.0679	52.7694	80.2142	164.051	77.4045	154.428	1942.85
ENSG00000182199	50.9792	122.402	51.1015	70.1537	148.359	61.7656	163.003	103.747	96.6097	65.884	133.884	94.9631	155.451	129.088	70.3133	96.0521	84.6706	50.6388	133.326	59.129	1941.52
ENSG00000166913	85.6545	62.7772	50.3961	144.825	193.877	61.2993	107.562	101.653	120.131	31.427	248.752	72.9365	136.881	31.9329	80.1867	71.0029	84.0354	109.116	121.151	20.5091	1936.11
ENSG00000182054	126.242	143.944	61.47	107.038	145.772	126.789	28.2222	104.621	137.825	95.4259	47.2166	78.0064	115.835	88.3198	46.4044	118.984	105.102	116.769	106.15	35.9563	1936.09
ENSG00000164258	126.026	61.3874	47.0223	83.6944	118.386	51.2632	352.901	103.807	103.321	54.4236	179.027	62.9446	93.6766	55.1234	112.467	66.7736	40.0813	80.2418	125.976	16.8759	1935.42
ENSG00000185885	35.2716	126.69	128.884	213.512	133.619	163.863	48.1222	164.017	37.2224	33.3169	46.5825	90.6131	22.1641	73.5442	254.419	88.4909	24.8488	94.8276	67.9016	87.3848	1935.29
ENSG00000163527	89.3119	57.7496	38.5483	99.3446	93.2819	52.0138	168.163	88.3264	95.3772	42.6421	158.617	82.8552	175.986	38.9264	99.445	64.0655	149.261	92.3046	230.169	17.2289	1933.62
ENSG00000117305	56.4409	140.248	79.3404	97.2446	131.665	110.259	49.1195	136.773	73.8513	103.263	43.6738	84.9638	203.232	137.305	71.8589	132.95	77.9274	89.541	49.3703	64.1439	1933.17
ENSG00000175482	111.852	80.6515	77.1156	92.3573	171.554	88.8306	47.1693	114.197	100.615	68.9575	81.0372	101.942	127.437	80.5763	65.0389	75.8331	33.551	69.0874	247.917	96.2376	1931.96
ENSG00000106588	72.2344	93.1074	79.3568	134.701	83.5374	80.4899	52.3095	80.7535	101.652	111.219	146.376	96.2173	96.1626	52.9395	114.062	121.465	112.503	116.122	164.054	21.1624	1930.42
ENSG00000168306	126.17	128.989	67.8169	43.2182	149.776	59.6368	100.247	78.0813	87.2575	123.448	37.8158	89.8863	86.1112	174.266	53.3219	114.472	79.5418	81.509	155.903	92.4934	1929.96
ENSG00000166681	146.192	45.9291	60.3594	120.097	194.159	44.1682	105.834	88.7397	126.621	51.2126	101.878	53.7609	53.4686	46.6819	86.5187	61.1231	182.262	96.8142	231.53	32.5842	1929.93
ENSG00000110090	238.75	86.7343	44.4747	73.3477	60.5564	65.9961	19.3873	197.804	78.2421	93.1382	101.039	90.5268	156.886	55.057	108.984	165.74	20.6217	99.8929	137.321	35.4052	1929.91
ENSG00000130175	80.2281	106.406	61.6225	94.7608	126.899	47.1134	117.705	89.8851	90.4367	62.3424	155.927	77.6758	96.9808	99.6404	109.457	93.2484	123.754	81.3435	151.587	62.2133	1929.23
ENSG00000086696	97.7099	168.865	117.671	120.742	54.183	98.6278	22.7975	176.313	10.994	120.045	76.6647	164.436	20.8708	96.3226	71.4065	206.225	9.97915	141.498	31.0556	118.42	1924.83
ENSG00000141485	281.663	120.325	46.0769	37.53	151.552	119.949	59.8675	158.723	28.1529	94.7697	48.7395	81.0158	22.0776	136.389	219.9	88.5843	22.3173	72.2769	39.0003	93.5083	1922.42
ENSG00000197635	66.4332	38.0526	16.9193	50.0541	85.7445	16.1507	12.7836	28.0018	140.441	29.5011	60.6729	21.1482	320.667	44.6728	42.6989	62.9077	696.063	56.4768	119.072	13.8587	1922.32
ENSG00000115866	75.6454	64.5817	63.5706	116.804	81.6997	74.9835	131.246	100.018	60.1309	67.6611	194.594	93.6088	107.653	48.3684	110.663	68.2755	119.23	105.03	208.471	29.7467	1921.98
ENSG00000142484	249.917	59.1728	120.153	48.6255	82.7181	51.3456	147.916	111.852	78.6239	37.2525	99.6413	70.9727	152.376	58.8936	174.278	40.3386	70.6927	56.028	74.2384	136.046	1921.08
ENSG00000116690	71.6171	141.053	33.2652	43.8206	5.15193	70.1106	94.0763	60.2318	135.727	91.7766	101.382	58.4527	98.6716	104.907	212.184	119.98	2.29094	106.518	331.774	37.3097	1920.3
ENSG00000005471	94.9524	144.099	83.2606	103.139	73.4865	32.3817	13.1148	65.5403	384.045	81.3137	17.3097	59.535	120.517	37.7531	93.3601	157.332	112.222	71.0459	133.147	36.8283	1914.38
ENSG00000186468	74.6073	69.4333	81.3692	171.789	120.69	76.7248	170.531	126.311	67.3491	63.0859	195.555	91.2923	71.4551	65.013	94.3989	71.2202	70.5646	124.469	67.6119	40.4188	1913.89
ENSG00000141498	0	100.765	90.0855	0	117.269	76.8005	119.364	154.219	65.392	80.4561	135.778	90.3023	133.59	95.0281	69.003	108.497	150.672	152.691	97.8844	73.0144	1910.81
ENSG00000060566	72.564	76.8559	96.6189	52.8306	149.895	253.857	39.0704	113.235	30.0042	93.1989	39.6796	74.6686	64.2583	54.7686	292.117	87.1895	81.3923	44.7341	65.581	125.928	1908.45
ENSG00000182934	91.756	106.78	53.4964	94.1679	136.063	74.7276	105.491	119.799	118.95	66.6364	119.518	108.434	113.261	85.6717	65.4791	99.6311	47.3655	88.1361	172.164	40.6525	1908.18
ENSG00000100612	110.369	85.0789	73.8697	127.707	45.2404	49.3406	75.2368	65.4112	59.8728	91.9347	189.738	92.3416	377.431	67.2939	26.4129	86.8028	49.6063	114.337	102.125	16.0682	1906.22
ENSG00000023330	104.473	153.499	46.9359	66.978	125.801	42.2034	55.2856	73.979	125.923	60.4409	98.7038	98.6322	109.622	85.8283	52.3118	151.872	191.076	144.269	57.7491	58.2751	1903.86
ENSG00000004059	101.237	84.888	75.8847	109.892	107.722	55.6239	110.229	80.5338	126.611	54.2495	137.31	64.0403	104.927	72.2761	107.312	91.52	196.323	76.0785	81.1302	65.3913	1903.18
ENSG00000135441	70.1388	89.1841	97.3829	107.621	132.962	82.8573	113.536	84.5579	95.9405	59.9133	102.184	71.3472	116.311	107.25	69.0723	99.4361	124.562	75.4779	80.3633	122.612	1902.71
ENSG00000147676	51.3101	49.7293	49.3652	105.412	23.6118	28.9479	505.655	41.3718	72.0633	31.1723	416.26	40.3907	133.974	32.9684	59.9591	64.2807	8.0502	67.464	108.054	9.76398	1899.8
ENSG00000078668	130.652	58.7301	69.7005	106.455	115.349	60.153	178.564	92.0199	100.606	69.8332	174.389	87.1554	56.5959	47.6269	105.451	75.2038	120.178	93.9984	117.657	39.3721	1899.69
ENSG00000137491	125.64	113.064	31.7416	48.6735	78.211	57.7819	43.8657	83.8056	326.947	63.4763	45.8933	109.41	137.942	152.156	93.8543	112.567	15.2481	70.827	164.414	24.1387	1899.66
ENSG00000001630	196.64	63.9296	31.1935	41.7261	81.6778	18.1353	105.169	28.7222	281.555	79.9335	214.71	36.1943	270.093	33.6926	61.5071	55.0043	53.9932	48.3287	178.138	19.2405	1899.58
ENSG00000188612	125.95	58.3305	95.4499	173.677	95.9339	78.4468	160.992	90.7853	52.7178	54.7742	168.777	77.7837	84.2474	41.7075	88.995	74.0944	117.867	130.508	97.2936	30.7422	1899.07
ENSG00000184076	114.057	77.4739	69.8247	82.0488	119.691	67.4814	94.1899	82.6508	124.015	81.2452	151.352	76.3587	172.581	77.731	69.4087	83.3316	105.043	76.717	107.964	65.2178	1898.38
ENSG00000139344	246.383	101.023	38.8993	40.4166	87.3188	160.404	11.4145	105.746	156.868	136.597	30.7505	200.066	50.1014	128.629	73.9055	91.2579	10.1644	39.0607	131.328	57.745	1898.08
ENSG00000125037	119.849	76.1402	39.8465	83.2956	150.75	44.3053	104.435	70.2449	130.973	56.0025	131.185	72.2333	184.531	50.5736	74.9169	72.743	130.17	80.3712	192.14	30.8642	1895.57
ENSG00000114353	57.1957	89.6709	65.404	167.073	124.185	74.8298	115.243	102.211	111.499	42.5887	73.2165	72.4678	109.476	86.4571	69.9448	107.326	180.393	125.092	74.131	40.7703	1889.18
ENSG00000140990	74.7594	107.699	80.063	91.7661	74.1384	77.0152	106.782	110.088	113.581	71.5835	97.1906	86.239	74.6537	114.833	63.1223	104.869	149.736	93.4419	100.634	94.2989	1886.49
ENSG00000222037	4.28822	58.1745	149.608	519.725	0.125413	26.4479	287.89	119.984	8.02094	9.05047	1.60649	24.4017	94.9982	11.9543	0.851875	246.526	0.178832	278.14	1.15576	38.3348	1881.46
ENSG00000090273	59.4456	92.5287	63.5325	98.6067	109.649	74.9535	126.563	123.8	73.3462	45.8386	112.895	139.689	158.714	82.9327	78.8781	83.5309	104.695	75.1216	108.835	64.5447	1878.1
ENSG00000152620	138.169	141.696	72.6405	96.7764	73.1475	90.5402	84.4016	90.514	83.5454	131.796	89.5211	84.8522	127.54	66.5183	52.7451	140.948	105.04	95.3892	67.5914	40.2946	1873.67
ENSG00000106049	62.9372	96.511	48.8945	92.9899	67.8969	80.4981	32.8596	125.423	199.514	80.2282	65.0542	86.9006	43.9058	94.269	132.908	119.658	190.806	108.33	114.008	27.9188	1871.51
ENSG00000099622	38.142	86.1803	164.584	240.454	105.554	60.1796	52.6018	131.353	87.5684	80.5286	98.2964	88.5509	48.6766	96.5152	92.3188	86.943	25.413	158.48	57.0751	68.2215	1867.64
ENSG00000206503	274.657	227.85	69.2165	141.804	0.354654	0.545628	3.89327	2.10651	5.20088	0.989248	1.97217	0.999222	77.652	42.2035	587.505	406.746	8.79994	3.02065	1.4392	10.2401	1867.2
ENSG00000170027	76.096	65.3976	38.2439	83.5958	73.8093	44.7152	139.589	68.8276	160.934	32.2049	175.876	56.3444	173.479	43.2723	128.037	65.8136	209.004	76.2315	139.886	15.2348	1866.59
ENSG00000179091	142.123	74.6605	36.3915	46.7969	68.8248	35.2671	100.131	61.704	92.3027	42.936	262.237	43.83	262.649	90.0865	88.5539	70.8679	171.922	40.1356	97.0983	37.744	1866.26
ENSG00000124299	53.2528	85.4874	37.8543	55.2323	76.4415	44.2075	48.0331	76.2454	337.538	52.2828	95.5513	97.2102	175.762	117.484	63.629	105.545	157.771	55.5716	96.6066	32.9598	1864.67
ENSG00000101577	254.17	101.118	42.7044	64.1208	108.396	97.4672	38.8703	111.291	148.146	77.1214	58.8966	81.9677	106.297	101.997	88.2583	83.9546	73.3173	76.0769	134.039	14.5801	1862.79
ENSG00000228236	53.8523	120.79	91.5073	98.2047	143.896	63.9304	119.453	122.82	87.5247	57.2017	192.153	83.9094	149.31	30.0619	88.4508	67.2311	184.788	71.4199	33.4769	0.929303	1860.91
ENSG00000144028	115.873	69.6775	57.0686	99.6575	87.0463	42.0422	172.473	76.1412	106.029	39.8129	100.825	59.6695	115.268	65.8962	110.63	66.2686	210.263	81.1103	137.206	41.6324	1854.59
ENSG00000104341	56.8091	22.9947	16.4539	45.7135	69.5707	18.0974	301.491	29.063	42.7241	8.42218	522.505	38.8961	175.678	20.1663	51.8849	23.463	168.411	36.4213	195.333	10.108	1854.21
ENSG00000226509	104.586	4.89477	474.657	306.961	0	4.19438	2.43943	5.06038	5.6729	10.3699	1.69708	12.0426	385.246	3.69809	2.30806	2.24104	6.19455	417.976	96.0912	7.2021	1853.53
ENSG00000226630	78.8098	66.7574	63.336	126.592	124.183	71.455	125.051	106.171	84.0649	80.1943	112.957	91.1026	63.8176	57.9205	61.603	79.6791	250.652	105.111	72.5039	29.5734	1851.53
ENSG00000108828	73.0263	44.462	37.7128	86.5832	199.284	34.9944	155.909	53.2525	107.465	26.9604	87.9211	38.2676	258.79	42.1183	35.263	56.0577	201.95	65.5809	223.971	21.0388	1850.61
ENSG00000124767	82.1869	51.9842	35.8916	74.7266	155.187	60.5024	114.071	78.1279	245.553	73.2295	205.872	66.8114	142.289	44.7852	82.1349	54.5282	86.7154	72.573	101.156	19.1539	1847.48
ENSG00000105819	114.06	82.0095	60.9811	95.3431	74.2812	66.0843	119.157	99.2469	87.4908	64.6367	164.509	69.4201	154.997	50.5512	130.449	75.8288	123.245	90.4567	86.7178	37.6133	1847.08
ENSG00000113328	112.532	71.0636	55.1195	109.416	114.179	68.1065	59.7198	70.8101	132.88	80.6389	124.691	80.2988	70.0886	57.1107	144.363	67.5228	87.2025	97.6282	223.744	17.9695	1845.08
ENSG00000118418	65.796	63.645	157.046	194.121	23.1457	100.199	124.883	111.974	59.8025	68.5845	130.74	83.0404	70.1645	55.2743	111.691	75.2635	45.9027	147.889	82.2698	70.1931	1841.62
ENSG00000130988	105.995	136.891	100.052	98.4164	81.9949	112.59	21.0502	92.1684	111.577	122.961	27.7578	118.049	58.3031	133.949	46.0362	110.942	88.181	120.77	80.7457	68.0203	1836.45
ENSG00000134153	124.031	68.4102	50.9847	88.9582	101.679	58.6213	87.7775	76.4296	125.405	55.09	86.9071	61.8749	131.499	37.693	125.705	69.7947	100.089	86.8863	257.162	32.3785	1827.38
ENSG00000169242	175.784	62.3731	59.3426	58.3912	151.038	168.224	93.0685	113.69	52.2715	67.5522	155.938	79.684	61.3564	108.12	113.386	55.5176	56.8542	41.3664	79.1731	73.8599	1826.99
ENSG00000173436	69.0789	59.1813	88.2692	121.186	118.738	74.5038	131.299	112.019	117.673	70.2199	131.924	75.2825	159.532	44.9857	64.4931	72.9496	131.01	95.0632	47.0414	42.2729	1826.72
ENSG00000175390	82.5705	78.0844	70.9408	171.522	99.9496	73.665	198.01	119.276	72.1768	69.5324	149.972	95.4997	55.0823	71.1715	60.1518	80.1993	51.5234	110.176	72.9083	41.5742	1823.99
ENSG00000143314	103.827	69.8601	74.0295	69.9408	148.744	42.0658	175.461	69.744	80.2867	52.0697	260.913	62.7498	101.096	55.1796	62.5218	77.9531	113.481	59.3341	90.041	53.1249	1822.42
ENSG00000168385	71.2528	55.648	85.607	182.264	62.5709	70.1379	134.793	105.74	77.7472	34.1971	209.231	77.726	101.385	43.9233	85.4415	68.1979	76.517	128.811	117.002	32.4209	1820.61
ENSG00000115255	28.6591	199.779	92.0917	71.1277	94.7385	50.7636	32.1642	123.684	187.757	68.9356	57.9108	76.153	95.9767	153.79	80.7585	123.48	12.8877	70.7345	60.4678	138.664	1820.52
ENSG00000091140	123.467	76.4746	35.3179	89.018	75.351	51.9474	107.383	78.9863	121.978	57.0372	159.216	67.8209	228.444	41.2079	107.652	82.8663	105.793	85.1592	111.554	13.3956	1820.07
ENSG00000157916	55.4553	87.8941	62.7863	95.206	117.35	76.669	89.2732	105.65	104.688	70.266	103.539	96.9718	129.459	88.9453	96.5623	90.587	138.617	88.6268	70.473	50.7907	1819.81
ENSG00000077809	85.5507	62.554	79.3553	140.865	99.7739	50.1788	90.9422	82.2689	130.542	41.8037	153.011	70.2704	160.597	32.0043	134.305	50.7746	111.129	107.992	100.422	34.1019	1818.44
ENSG00000167283	105.002	71.0787	73.6992	104.817	106.694	67.6944	152.154	89.04	109.062	63.9252	157.254	99.0949	111.557	56.2741	78.889	72.1563	38.5245	88.5884	120.446	52.3406	1818.29
ENSG00000197956	78.5677	36.2887	192.227	507.184	15.3507	33.8045	323.313	94.7219	8.19039	10.4839	65.1621	48.9364	41.7056	17.4162	6.47364	40.7655	9.31126	169.819	74.2576	44.0918	1818.07
ENSG00000122378	105.822	67.7127	48.3906	81.8137	127.729	32.1187	93.5767	80.5563	253.981	57.9459	100.815	59.8959	228.755	42.3646	55.3295	54.7749	58.8416	69.3822	162.319	35.0754	1817.2
ENSG00000154582	66.3756	45.8016	53.1517	72.5247	81.7244	52.6474	289.603	61.8278	49.3078	34.1114	256.29	52.2438	135.585	28.1709	109.032	52.6558	118.545	67.3219	159.093	30.8756	1816.89
ENSG00000051108	52.2389	89.8341	79.6411	130.655	111.034	117.432	69.288	113.023	75.0508	65.7204	104.814	80.8851	88.7605	57.3976	52.3767	88.7121	61.594	113.942	236.365	26.8093	1815.57
ENSG00000121858	180.7	114.274	59.39	118.26	110.632	94.6078	42.7937	123.855	53.5454	59.0553	39.4272	49.2182	97.0199	105.482	200.873	88.0997	17.3946	109.731	120.321	30.3317	1815.01
ENSG00000135624	89.2282	67.9654	41.7619	103.778	100.705	51.0874	202.885	92.5504	70.0151	43.9515	143.211	70.674	75.3278	53.9169	121.144	71.9054	186.701	71.3822	122.738	32.752	1813.68
ENSG00000030582	56.8622	67.3885	49.4561	81.0615	171.274	33.2375	118.617	62.4528	70.5574	22.7391	107.045	49.5129	194.147	98.8357	112.21	81.4298	211.796	72.5513	123.36	27.5023	1812.04
ENSG00000136450	113.803	70.0684	84.2596	111.615	61.017	67.4236	155.082	91.5393	83.3865	44.4415	169.737	70.4696	75.2066	53.7225	79.918	69.7892	119.013	95.0733	163.657	31.3161	1810.54
ENSG00000162882	95.7399	129.838	75.8437	45.8704	48.7904	87.1193	26.4974	94.3539	119.698	119.034	15.0883	66.2075	86.645	290.31	71.0316	111.457	52.8987	54.9893	35.4126	180.178	1807
ENSG00000184752	145.719	66.7402	60.5468	93.1096	136.694	60.3046	134.364	96.7342	98.4653	57.3974	109.237	79.6175	124.87	56.5141	76.6507	62.1215	81.3267	75.3381	150.174	37.811	1803.74
ENSG00000197157	96.6756	59.7921	31.9878	67.9006	82.1739	33.7782	167.455	73.6553	108.362	35.9294	215.437	57.9826	103.005	39.1906	143.221	63.5391	221.709	53.9209	121.624	25.1412	1802.48
ENSG00000111540	121.589	72.3967	45.428	111.201	138.999	47.3666	116.82	78.3796	120.874	46.266	110.907	68.6626	177.711	65.5127	67.4888	64.3307	75.0377	87.493	172.721	12.2089	1801.39
ENSG00000104388	71.368	58.6982	40.1445	90.8104	70.3876	58.7593	111.295	67.328	69.8212	44.4331	286.372	73.0874	134.342	39.462	94.8647	65.7026	103.943	81.4318	222.372	15.6471	1800.27
ENSG00000063046	76.0889	82.2088	59.3134	153.997	109.597	81.541	192.833	110.538	63.4747	71.5013	87.1807	86.5071	80.785	88.0102	67.3778	85.405	68.0928	119.441	79.7222	35.6688	1799.28
ENSG00000112304	48.2777	86.3078	91.438	81.2122	122.584	101.461	106.279	85.4358	92.1688	124.794	68.9747	63.4157	98.821	99.2778	110.222	101.258	83.4558	82.8374	55.8137	89.4236	1793.46
ENSG00000100902	100.656	70.6388	55.5061	103.914	170.355	55.1383	113.551	96.7167	87.3971	52.4058	126.161	81.4217	118.188	42.9668	81.2733	73.7386	78.7503	86.6027	162.137	32.7559	1790.28
ENSG00000125743	143.277	55.972	63.1318	121.263	116.872	39.8495	243.637	62.8325	66.8893	34.6112	153.13	43.8544	108.77	46.188	64.7705	57.299	159.76	77.8902	81.9423	48.2424	1790.18
ENSG00000141367	132.326	59.9383	29.0964	76.6402	110.545	42.2353	135.784	81.7965	124.958	36.4121	162.56	72.9342	148.056	36.6646	106.895	65.5532	103.384	76.3028	176.264	10.6223	1788.97
ENSG00000106263	78.3291	36.8629	24.8697	50.0619	68.8166	27.4595	427.451	58.2637	80.2506	22.702	236.247	42.5493	55.971	32.696	88.9578	45.3587	250.287	38.8705	97.2301	23.4139	1786.65
ENSG00000124713	9.1379	67.5038	33.4795	20.0093	18.1301	112.399	1.60495	37.0323	399.029	135.874	12.4709	262.893	1.71611	468.267	5.1396	79.165	2.93907	29.3957	6.52227	81.2818	1783.99
ENSG00000165272	144.38	68.5857	73.7909	80.1754	15.8619	129.045	23.0376	92.353	89.8055	77.6331	313.159	127.925	109.889	110.002	76.1738	120.342	20.8439	51.6857	13.2967	45.16	1783.15
ENSG00000143149	50.7646	96.7403	46.3385	82.1974	78.2802	81.8784	68.2356	124.935	153.291	124.852	112.918	78.4154	122.744	83.8726	60.5229	111.286	66.6336	88.6345	123.509	24.32	1780.37
ENSG00000157399	105.315	145.731	78.1352	106.3	54.3062	54.2083	124.275	76.1474	117.49	75.7517	111.025	74.9986	87.3538	65.5968	100.53	72.1169	89.1583	60.5889	139.738	40.1985	1778.96
ENSG00000158019	71.9275	52.0552	48.6349	114.691	142.166	55.9882	151.456	94.4467	75.8783	48.5897	102.366	70.2989	180.127	49.8755	95.9764	62.9597	159.922	92.2576	88.4281	20.4598	1778.5
ENSG00000090512	139.557	152.273	58.623	50.9901	122.769	54.7733	16.9528	65.3665	178.757	141.937	4.90874	46.6261	50.5343	150.548	191.043	130.225	22.5681	70.5748	82.5681	46.2389	1777.83
ENSG00000134910	85.422	57.6162	32.6531	75.1527	195.415	36.7865	152.877	74.6373	79.25	39.0763	187.515	66.9102	120.69	41.5494	62.5177	46.239	44.0807	66.4811	293.1	18.9624	1776.93
ENSG00000002549	163.644	122.971	38.0099	106.411	42.3996	50.4763	87.5684	101.028	67.0814	60.7172	49.7486	66.3103	130.72	65.5576	221.138	126.663	30.225	107.274	121.656	17.1616	1776.76
ENSG00000104549	65.2936	5.26159	6.212	16.3095	27.6612	1.81864	987.461	1.70045	49.897	17.3669	223.547	2.80481	182.609	3.44742	11.3835	16.8021	40.2884	13.7034	99.2588	2.08184	1774.91
ENSG00000131495	107.925	67.9997	86.4214	77.2492	139.746	73.7565	78.1367	72.5892	153.729	72.6531	115.046	70.1222	79.8169	81.1076	103.117	79.6429	80.4101	54.562	87.9691	92.4085	1774.41
ENSG00000108179	76.6347	92.4734	59.9288	71.2819	50.3213	62.1123	66.7137	133.066	204.606	100.037	66.5721	63.6408	250.167	91.5898	62.8852	115.298	30.7092	81.2677	49.8543	43.455	1772.61
ENSG00000177156	78.3748	71.3998	58.9055	88.1703	121.19	59.7699	182.427	83.4303	84.5649	56.809	155.482	71.2789	78.3842	69.2668	67.2348	76.9747	115.34	66.2542	136.101	48.5359	1769.89
ENSG00000168288	113.706	84.971	56.5424	101.525	73.5888	93.6082	61.8628	148.203	62.6042	73.3869	123.996	102.518	120.178	56.7476	109.481	89.2533	65.5604	85.4951	127.47	18.7073	1769.4
ENSG00000131871	95.5014	63.7854	45.9232	80.0806	119.276	50.834	93.124	99.5376	98.9324	41.677	108.133	71.5118	110.116	34.3524	74.853	71.4756	115.982	89.2456	280.435	24.3092	1769.09
ENSG00000168028	64.8727	50.8303	88.3342	169.692	155.85	64.0152	316.119	85.6761	46.5931	45.0819	140.374	64.8409	65.1738	43.4654	28.9046	54.7957	120.479	56.0131	66.4731	36.9422	1764.53
ENSG00000124226	70.2458	68.2717	52.0397	90.2931	176.255	67.3694	111.029	97.1566	135.617	50.1629	131.931	71.7174	110.068	62.2301	80.5415	79.7097	78.8242	90.0857	106.649	32.248	1762.45
ENSG00000229644	123.217	33.8545	23.7627	34.5359	56.1828	223.321	19.2301	84.1303	99.9536	37.8885	185.931	72.3788	107.919	27.5953	350.555	24.5498	23.152	56.7302	162.596	13.7166	1761.2
ENSG00000137700	98.1046	90.8515	52.8386	45.6697	128.816	79.9746	58.3952	114.01	110.82	82.7808	92.5694	101.398	89.0801	148.334	66.107	73.2816	6.37333	64.5431	192.555	64.0672	1760.57
ENSG00000117362	95.629	63.6482	45.1591	90.3831	175.228	50.8113	115.052	69.3983	109.924	43.7772	166.37	88.0565	101.377	74.4094	71.7146	67.4914	114.798	66.9388	118.54	30.2594	1758.97
ENSG00000104267	49.3139	97.8896	58.3299	97.822	33.8802	52.5115	334.462	62.9844	52.0893	120.196	22.575	69.3108	34.1636	107.735	74.8859	102.203	78.1551	96.6806	197.539	15.1737	1757.9
ENSG00000114354	117.981	75.7808	64.8209	90.8421	110.677	60.4914	119.384	68.2049	71.5754	42.9901	168.047	60.1931	162.879	30.2814	78.256	64.5133	101.32	88.3447	150.247	27.7773	1754.61
ENSG00000131795	94.3401	64.5574	53.5817	89.0364	125.908	50.0865	163.114	84.3405	68.2939	45.3342	200.195	69.2764	106.242	47.1328	85.6357	73.4655	102.227	83.0492	116.724	31.8391	1754.38
ENSG00000099341	124.891	70.9614	33.7681	72.3787	105.622	33.7773	129.683	64.4536	93.4164	44.1081	166.364	50.3651	157.676	65.4976	105.899	64.179	152.61	68.2937	118.135	30.9618	1753.04
ENSG00000143420	73.7188	60.7025	78.9526	106.235	207.204	68.3666	103.164	84.5136	84.4255	71.5392	223.24	96.2634	75.5158	66.3475	49.1981	63.3928	40.3495	74.3447	69.9466	55.1972	1752.62
ENSG00000169223	131.031	85.0985	45.3577	69.8159	109.849	43.419	101.872	58.8309	129.064	39.7273	116.907	68.9106	99.3385	75.3852	183.924	71.4463	67.5497	56.2271	154.433	41.9146	1750.1
ENSG00000143549	85.0969	55.5906	53.7115	112.65	119.951	58.6411	166.725	87.4671	63.2237	34.6308	214.276	68.8931	112.052	41.1165	72.4472	71.0128	91.7005	97.3938	106.323	36.3	1749.2
ENSG00000084110	117.371	63.5322	18.6777	7.85009	109.747	95.5159	69.8302	105.091	136.599	54.4276	117.485	183.041	103.299	100.656	74.13	57.2503	1.19885	22.7468	277.012	33.6587	1749.12
ENSG00000186298	75.6789	68.7387	57.87	113.409	135.642	51.3654	243.57	72.3151	69.2193	30.4812	127.76	58.1114	101.438	43.8276	75.973	62.1538	82.8723	104.876	154.944	18.6288	1748.87
ENSG00000031698	73.0449	85.3869	33.977	81.8173	191.738	44.2829	98.462	73.8045	72.546	43.2379	152.869	60.9567	191.24	53.2435	104.616	53.6478	53.7686	62.7094	194.228	21.452	1747.03
ENSG00000136003	87.4625	88.3474	82.9067	159.25	70.3922	76.1279	94.5527	98.1158	82.2992	67.0865	65.6398	74.6097	140.917	52.6885	73.7504	87.8877	74.0111	138.309	86.2364	46.4062	1747
ENSG00000114867	88.9915	94.0629	32.1891	63.1553	75.0549	40.8004	113.708	80.2761	117.954	44.3536	109.716	75.0634	178.463	60.6376	101.768	95.8232	165.39	62.1458	117.058	30.1	1746.71
ENSG00000103811	30.7763	44.5869	80.2073	157.206	123.328	69.0481	94.9015	70.1456	57.0747	20.0542	62.9856	65.4948	177.205	48.9365	110.848	72.399	139.517	107.066	171.865	41.8641	1745.51
ENSG00000147065	30.1794	57.6572	60.766	169.593	19.7903	63.2689	130.507	89.0179	60.8881	19.1711	97.8024	48.3565	234.44	32.2416	196.06	70.6316	120.613	129.887	92.1728	21.6973	1744.74
ENSG00000109919	137.943	85.5412	39.1665	70.713	150.952	59.7914	113.082	97.4505	102.462	72.0424	140.497	95.0006	93.1341	41.8086	70.9491	85.6045	47.1592	79.6137	135.054	25.7993	1743.76
ENSG00000109180	108.165	88.1339	69.7134	108.896	78.1186	83.8366	119.448	99.0813	77.6321	82.3244	132.761	97.071	95.8113	48.916	56.4769	72.962	37.3662	99.79	149.392	32.5301	1738.43
ENSG00000225295	92.6734	71.5941	126.767	58.9364	46.8498	86.0553	88.3337	51.3714	51.6114	79.9378	55.6293	59.8291	138.181	66.7507	27.5548	64.5832	97.7989	204.762	84.4636	183.543	1737.23
ENSG00000105968	98.5489	50.4969	40.9396	84.0267	85.7156	46.669	111.865	70.0982	144.761	42.5076	114.869	77.9563	111.089	39.0829	101.111	54.8973	226.143	75.7341	131.865	24.0984	1732.47
ENSG00000114054	107.587	96.1685	31.0411	64.7816	50.8374	56.0934	84.8904	73.3013	142.433	109.649	80.1439	57.1159	175.471	90.8212	70.6312	108.341	106.562	73.3327	125.794	25.0843	1730.08
ENSG00000077549	53.6719	64.1941	61.3058	118.367	112.734	73.8858	127.753	96.9054	112.237	51.9755	106.373	89.434	140.223	52.1205	66.5533	71.9062	133.508	91.2503	65.5234	37.7863	1727.71
ENSG00000167553	106.253	64.1672	52.531	98.1839	125.149	37.9256	283.098	80.0739	83.9416	23.8103	160.764	48.1347	88.9597	23.671	52.945	53.3739	185.868	56.7899	74.8657	26.169	1726.67
ENSG00000100906	119.011	76.6285	119.083	137.584	85.3711	90.1429	44.4985	94.9607	86.0156	57.8211	53.6861	118.518	44.8225	86.2292	53.165	94.7417	30.4388	146.211	117.882	65.5639	1722.37
ENSG00000116761	90.2856	73.9914	35.0169	35.3071	48.7689	65.4441	9.93079	65.1645	531.727	175.628	9.23533	222.459	10.9115	82.8896	20.8701	131.625	23.294	34.1594	26.0901	26.8043	1719.6
ENSG00000116016	104.983	98.9146	54.8623	109.553	86.3094	81.1544	97.2683	120.062	62.16	33.7667	74.1635	88.8702	69.0077	69.728	170.11	98.4711	47.2589	109.762	117.045	22.7981	1716.25
ENSG00000106125	54.2228	81.4531	180.575	467.068	16.0275	70.0691	31.8364	188.945	32.1372	20.4945	17.8662	108.741	17.8803	33.005	28.699	72.2656	9.85585	240.802	3.83882	39.9046	1715.69
ENSG00000170606	79.2943	52.187	30.2474	59.1068	111.545	37.7677	137.669	60.6459	144.996	26.9379	173.958	52.1956	152.793	22.7843	175.689	59.0714	94.2761	65.6097	156.489	21.226	1714.49
ENSG00000129103	99.8718	68.3249	44.6695	97.9103	122.472	44.3721	170.766	74.5104	112.97	46.5197	147.807	79.4106	108.83	52.5835	73.8259	61.885	51.7036	79.9846	140.772	32.8218	1712.01
ENSG00000100664	91.7743	75.7197	48.886	73.035	114.714	92.3789	70.8347	95.194	131.163	70.5357	99.9523	130.179	80.0401	60.3897	109.764	85.8043	53.559	74.0093	124.573	26.9572	1709.46
ENSG00000096696	90.4157	60.1831	33.3869	71.4108	168.643	31.9036	70.1299	54.3416	71.645	28.0672	182.371	93.0756	87.0951	28.558	109.661	38.3526	238.556	118.542	115.026	16.0795	1707.44
ENSG00000119927	89.7433	116.482	85.6582	48.9144	81.3004	29.2804	19.3451	49.5145	61.3996	54.3369	57.3221	45.8655	216.171	50.5129	7.57824	55.7	306.042	118.727	179.716	31.6912	1705.3
ENSG00000237367	175.822	93.2454	49.3344	124.541	80.9714	76.4425	29.2731	80.1564	78.0428	68.1302	146.627	106.04	90.707	86.5352	79.6281	106.225	80.8389	82.0007	55.959	14.4042	1704.92
ENSG00000055044	69.4752	48.7534	59.4859	76.3644	46.907	54.6344	186.092	90.6514	46.3765	39.6016	166.195	53.8675	107.596	23.7287	155.647	66.3549	120.429	84.145	163.282	31.8093	1691.4
ENSG00000126756	73.8375	57.1258	58.0372	119.503	124.533	57.7926	101.315	114.465	67.5968	47.6255	104.133	78.0286	65.2619	69.6495	111.114	74.3844	124.304	83.0453	103.729	55.6453	1691.13
ENSG00000118816	52.1138	94.2178	59.6637	202.601	43.7656	72.4269	102.698	163.431	54.6445	49.9316	66.2522	105.819	74.5857	68.9241	88.9872	84.4657	40.7646	171.506	76.0309	17.9169	1690.75
ENSG00000147853	125.856	108.676	46.4318	81.7394	35.3135	61.3051	34.3726	139.911	88.9559	78.0359	77.2943	82.4547	80.0787	54.018	92.8451	126.457	99.5991	115.392	138.788	22.2808	1689.8
ENSG00000023839	110.375	137.488	98.3787	32.6979	69.5798	34.0761	89.5788	52.7303	115.973	80.2828	95.317	74.9436	190.057	81.5349	57.5866	82.2018	65.2202	66.7582	96.2063	57.1452	1688.13
ENSG00000057593	95.2629	135.425	57.9701	44.0682	75.1015	46.6861	24.2231	57.3281	336.755	87.9618	75.7633	66.3771	14.7878	108.125	93.8423	91.0931	26.8817	58.1517	111.841	77.8138	1685.46
ENSG00000161533	159.221	130.539	50.133	69.4741	126.038	63.0062	41.4	110.003	65.1363	83.1009	52.5385	67.9071	106.972	66.8688	72.214	134.188	54.8652	87.7771	89.837	51.7791	1683
ENSG00000231594	298.957	163.975	66.0284	7.68775	13.0863	6.29156	88.6325	61.7366	56.729	15.5548	12.2189	14.6463	64.0506	15.532	44.6225	38.8446	20.1323	359.892	99.4827	232.868	1680.97
ENSG00000100504	86.4708	110.35	34.6236	49.1942	121.777	59.1852	61.908	66.046	90.4164	102.517	63.1456	56.6767	108.108	68.292	110.762	106.049	159.57	75.1045	117.649	32.2033	1680.05
ENSG00000134884	61.7499	57.6412	186.631	165.391	25.0042	107.09	127.013	92.3962	86.687	60.339	151.166	78.0578	31.3797	39.4655	57.4824	62.9717	26.4834	138.77	76.7713	43.3598	1675.85
ENSG00000100353	84.783	60.0898	58.2268	138.696	103.076	55.3645	181.292	98.6066	51.431	39.9766	174.844	65.5833	99.8116	47.0985	59.4043	66.3619	75.2661	86.1207	101.684	26.6756	1674.39
ENSG00000169813	87.7492	80.3002	52.9988	86.2985	113.56	81.929	114.53	82.9288	70.0857	40.3331	99.2716	68.0012	107.02	57.3577	71.6427	70.9109	153.921	85.4795	121.384	27.9028	1673.61
ENSG00000215301	89.2534	80.4616	73.3202	126.995	87.5999	74.0396	115.538	75.4126	90.4941	40.6433	102.745	87.5172	111.515	37.2149	110.148	70.2673	82.3939	87.841	108.681	21.0097	1673.09
ENSG00000182196	105.871	66.5097	49.7926	72.8449	140.022	59.7172	167.019	69.7701	63.9659	45.1264	86.0922	53.2131	108.656	122.125	52.5366	59.7661	83.3525	56.886	137.906	70.8772	1672.05
ENSG00000126524	58.8936	66.6763	46.5899	102.526	74.6153	76.8729	83.9802	109.64	95.4294	60.2131	161.745	92.0928	73.5533	28.1654	119.192	61.2869	106.325	106.277	119.517	27.2094	1670.8
ENSG00000067182	130.372	83.3056	45.6116	105.176	58.2784	91.3633	64.5294	85.4687	122.025	52.9811	90.9477	92.7791	81.5288	75.4607	82.3754	99.5961	58.4228	80.6742	125.757	43.438	1670.09
ENSG00000147955	83.8306	86.4917	42.4955	46.9248	57.8831	38.1223	86.688	119.376	58.5397	51.565	116.85	82.3877	279.827	68.3433	65.4429	69.1728	135.816	54.0684	70.9448	53.97	1668.74
ENSG00000118514	164.452	137.23	47.8255	76.1894	54.1379	103.289	10.6275	127.175	89.6778	128.468	13.9863	122.597	67.9678	111.777	112.555	120.784	4.44296	78.0027	55.1381	42.0811	1668.4
ENSG00000015479	76.2378	53.8142	68.5325	145.395	101.719	58.4348	117.051	80.2336	76.2272	44.2445	151.483	71.0535	78.7713	37.3042	104.619	60.1435	71.25	111.276	138.659	20.946	1667.39
ENSG00000123689	92.4065	53.4142	60.6519	51.8923	39.1975	129.174	19.8966	96.3243	69.1992	45.1479	4.98304	55.528	71.5271	65.8999	270.562	49.6669	52.7892	87.2538	280.622	70.8956	1667.03
ENSG00000122729	103.2	76.9232	30.9616	56.319	39.1949	58.1801	21.6571	92.6805	345.761	91.6938	35.8965	104.673	94.4505	80.0466	96.8325	95.1804	108.811	51.6127	63.7819	19.0803	1666.94
ENSG00000178952	75.5585	101.081	51.4545	87.3689	60.2674	48.1482	123.587	69.0342	95.7235	72.5182	62.3131	67.0606	103.52	93.3782	63.431	99.337	168.323	65.747	106.912	52.0805	1666.84
ENSG00000198952	93.7268	57.4016	32.262	50.9781	145.261	17.6711	181.203	45.9984	139.47	26.3215	247.768	43.992	160.587	33.0326	52.5209	43.3056	106.48	47.1893	102.343	35.7412	1663.25
ENSG00000105438	120.828	65.8672	54.2471	93.4147	131.392	47.1322	143.658	68.3415	57.6752	40.6764	157.151	56.8583	108.686	52.4059	76.4461	53.9403	112.952	72.7578	110.095	38.4667	1662.99
ENSG00000162511	21.1052	46.2725	48.0887	170.329	41.5722	74.5819	253.067	99.664	23.8775	9.46513	136.716	55.2649	186.014	53.5423	49.3402	146.715	26.1807	177.28	20.7381	21.8238	1661.64
ENSG00000082641	113.658	69.8673	40.7765	68.8108	64.6397	45.6	51.6391	79.1414	180.389	54.2323	98.6293	79.0897	98.707	78.9339	113.953	62.24	87.5798	70.3512	164.353	38.4964	1661.09
ENSG00000090487	78.4713	70.3922	46.8399	75.2087	118.645	60.9725	67.3009	125.646	110.615	44.987	71.3262	57.5696	104.02	49.4148	91.413	60.609	102.826	83.9971	213.514	27.2935	1661.06
ENSG00000181924	58.5157	51.1425	36.0752	48.0855	100.595	40.9029	106.322	54.585	53.2245	36.1163	92.0023	41.3912	98.9781	35.916	48.6904	45.3438	482.804	51.2252	120.817	57.3337	1660.07
ENSG00000236801	71.8261	66.0794	112.62	161.401	121.038	98.1962	2.22327	106.537	57.0572	82.5785	110.667	94.2186	66.6379	54.3478	45.4892	74.8052	56.6331	105.096	66.8417	102.562	1656.85
ENSG00000114378	105.539	101.666	49.2808	48.8037	90.6332	58.7556	83.2805	82.1973	120.66	90.9225	54.5769	90.8455	125.121	103.38	45.8791	88.3039	74.923	63.574	110.131	67.857	1656.33
ENSG00000238136	125.305	223.528	184.381	22.5141	11.4505	5.24297	190.275	59.7125	49.4352	17.6288	41.0692	12.368	5.65153	28.8451	35.3902	47.8088	27.8755	200.446	20.3487	345.701	1654.98
ENSG00000101076	116.182	82.2644	34.2257	34.2402	149.689	41.9898	77.1574	79.5593	129.281	47.7674	87.3113	78.7954	74.1793	83.7576	89.7602	60.1666	191.469	36.8721	110.211	49.5386	1654.42
ENSG00000175215	118.404	86.1288	54.4822	103.401	93.6784	45.3142	91.5417	100.788	113.451	44.8308	97.6734	74.8616	109.099	108.252	85.6561	67.5983	66.6148	90.6336	82.1333	19.2962	1653.84
ENSG00000172270	40.8364	59.1363	59.5378	86.4216	88.426	31.269	94.4146	53.761	118.471	23.4337	255.665	37.6306	116.194	46.0171	67.9623	65.4041	184.095	60.2603	102.287	61.2961	1652.52
ENSG00000134716	73.5442	95.2968	43.1258	56.2979	151.467	67.3925	56.9921	147.154	56.3154	100.369	23.8182	112.807	101.405	77.6633	108.373	120.121	46.3193	70.5648	91.7144	49.9924	1650.73
ENSG00000182793	146.218	123.098	77.0919	59.4216	171.588	48.7488	59.22	27.781	119.586	153.262	9.61494	13.5708	112.687	134.097	7.20223	122.775	26.6444	82.0408	114.439	40.3769	1649.46
ENSG00000145050	83.3658	33.2403	46.6916	99.1003	91.6718	44.4	135.811	145.587	47.7923	25.5504	139.086	53.2922	205.757	14.8603	94.4763	47.8606	73.3668	63.1054	184.366	19.2672	1648.65
ENSG00000167792	121.731	88.5223	53.6267	81.8835	64.9902	38.1262	103.556	77.4093	111.905	42.6351	80.4454	51.6582	161.127	91.5003	76.1046	83.9142	61.7318	45.8143	148.136	63.3466	1648.16
ENSG00000116251	41.7236	59.8647	88.2247	161.098	101.536	77.1924	148.922	119.663	48.9491	63.4405	100.789	97.914	82.08	49.0426	62.5568	64.3986	83.9675	110.134	44.5543	41.6782	1647.73
ENSG00000179818	91.9975	75.8702	80.6166	89.197	87.6207	56.8323	86.9555	87.0168	84.5817	41.4943	94.9145	68.3201	70.3477	59.8501	89.1777	72.7112	151.543	81.5371	121.088	55.7192	1647.39
ENSG00000168894	73.3547	87.0631	82.5777	94.7787	100.822	48.354	128.499	71.1363	74.544	51.1116	136.204	64.9349	55.961	79.207	79.9227	60.3759	160.909	54.4455	82.7754	57.944	1644.92
ENSG00000124562	64.7706	46.4709	50.4153	76.8593	201.925	43.3355	188.712	71.6405	51.6612	34.6265	156.626	49.0938	92.7076	41.0022	65.8377	40.4054	168.113	61.432	107.065	31.6112	1644.31
ENSG00000116030	92.5234	55.9309	63.1465	101.917	58.3386	78.3838	76.4763	100.875	70.3496	55.2602	122.954	72.0361	120.398	42.1064	106.267	63.4453	89.3433	91.0304	150.501	32.8146	1644.1
ENSG00000233855	4.8769	78.3149	165.588	396.251	0.76124	24.7668	287.522	76.8655	20.7401	9.13808	3.50125	20.9214	71.3437	22.8673	2.017	185.256	0.215409	215.042	0	51.4768	1637.47
ENSG00000126777	100.65	71.3809	39.4508	86.7388	94.8877	72.0655	124.448	97.5821	66.1299	56.5432	110.833	95.5095	128.672	46.2155	73.5113	61.2635	77.456	83.872	127.301	20.674	1635.18
ENSG00000182919	88.4143	81.8941	51.5472	64.8417	66.547	96.7966	47.7402	122.842	98.9511	72.1269	87.7779	137.064	86.7717	83.5582	54.5385	86.3491	23.2556	106.257	153.612	24.0832	1634.97
ENSG00000138279	91.168	70.045	50.1921	103.981	92.1897	69.0466	99.4961	90.9512	104.631	61.6971	88.7875	87.9237	131.463	55.6317	75.2198	74.7304	35.7074	82.9326	153.288	15.4318	1634.51
ENSG00000134248	68.2052	48.7394	73.1902	85.9088	119.656	75.4039	81.9024	85.2728	72.6269	48.2531	164.956	60.7044	157.642	38.9479	67.6212	54.5001	108.24	83.0911	105.857	33.2522	1633.97
ENSG00000156587	120.386	96.8895	45.5196	102.853	140.701	68.623	43.0726	95.9014	116.42	41.0419	38.0236	45.6966	105.901	48.6879	129.383	104.81	12.1952	91.9579	159.592	24.7958	1632.45
ENSG00000163191	14.7998	43.3855	107.537	261.184	22.0831	63.2016	267.893	106.544	17.9028	13.858	263.54	60.7158	76.0387	28.2399	21.6118	57.2483	12.4595	132.319	35.4561	25.5347	1631.55
ENSG00000120742	64.9737	50.4713	52.9856	96.196	109.35	80.838	72.9474	105.271	73.158	51.2824	132.842	83.4551	92.5845	35.2917	54.0833	71.0601	122.473	89.7779	169.509	21.6267	1630.18
ENSG00000104529	61.8461	64.4761	66.8839	104.289	103.971	56.6223	131.848	87.7099	48.4085	47.1111	129.349	67.1239	83.3896	91.0771	88.9123	65.0386	101.262	67.2927	80.1236	83.3193	1630.05
ENSG00000226085	192.196	68.3358	25.4739	53.7004	70.4505	41.4323	160.163	87.9766	89.6594	45.8906	144.839	56.392	160.593	48.6578	73.8692	73.6426	61.0371	62.7755	99.6095	13.28	1629.97
ENSG00000161574	67.5344	83.9407	42.108	64.4073	69.3894	119.492	12.4612	112.576	95.8264	64.674	111.322	134.659	101.646	123.76	61.656	62.5023	44.0325	104.489	101.431	51.6846	1629.59
ENSG00000130402	145.39	69.2794	63.9684	107.287	77.795	31.109	156.705	63.6071	77.087	23.437	127.667	34.6753	144.893	50.4571	83.9208	57.7013	100.719	83.2634	96.465	33.9072	1629.33
ENSG00000182004	75.9653	45.977	60.0675	108.187	167.752	54.9779	144.9	70.92	74.0555	42.7565	189.411	58.8294	96.3594	27.1705	51.3255	58.9243	85.0547	91.6192	100.263	24.1513	1628.67
ENSG00000155463	114.839	72.5795	73.1939	81.972	77.1596	54.3558	130.331	102.237	69.9622	58.152	79.1353	75.1967	116.556	78.2035	125.821	64.3447	55.751	75.2488	70.7411	48.8722	1624.65
ENSG00000082146	68.779	63.488	49.483	57.2511	83.5251	99.3176	80.8559	67.1807	110.809	60.6007	148.411	92.2701	115.38	63.3221	72.4938	71.059	86.7941	76.8659	119.01	36.0657	1622.96
ENSG00000153086	80.0117	59.2922	25.5388	27.4551	42.1776	112.043	57.8554	149.688	141.933	100.417	67.5919	216.999	48.4828	143.479	119.134	67.0549	53.2134	31.7074	39.2393	37.6286	1620.94
ENSG00000232207	64.0702	54.648	94.0987	114.857	92.2459	62.3582	111.164	84.3995	87.5247	44.6562	95.8182	74.307	150.66	43.4783	49.4334	70.465	75.158	111.324	82.6828	57.4344	1620.78
ENSG00000111348	25.3691	55.5371	89.3762	239.148	34.4322	119.441	142.345	155.057	25.696	27.7685	79.1769	81.6486	94.3656	51.7306	55.5529	107.382	20.6315	166.446	15.2113	34.435	1620.75
ENSG00000111237	64.5697	64.506	58.3582	92.7415	156.953	84.0308	113.412	67.4481	77.7272	46.552	102.519	60.8593	109.754	52.216	54.3874	72.5261	46.1422	75.8972	200.393	18.6484	1619.64
ENSG00000116754	88.7319	61.7606	178.162	125.419	59.8818	83.6514	82.8663	105.163	54.6297	82.6666	92.1163	90.6832	52.4889	45.5063	49.8639	57.1134	44.3709	108.657	67.326	87.7827	1618.84
ENSG00000131828	138.986	66.392	47.4246	64.2383	80.2981	42.1607	92.0047	86.3645	64.6719	56.9237	90.5276	55.8389	196.177	45.9984	94.8565	71.6132	122.565	70.5556	86.1347	44.8465	1618.58
ENSG00000138069	94.2667	56.225	44.7646	98.1166	103.215	58.1243	110.19	87.9978	75.2341	41.3304	167.162	65.0638	77.393	24.5804	124.163	70.6308	72.8983	87.2227	142.815	16.585	1617.98
ENSG00000162704	69.2278	49.8747	76.0455	150.899	105.543	64.0976	94.8851	95.5156	64.3558	38.5425	105.783	71.9977	141.207	23.7413	62.2642	68.1272	106.201	109.578	101.905	17.7135	1617.5
ENSG00000124783	86.1069	47.1204	32.0728	70.8623	175.611	44.445	122.834	72.1071	66.3504	35.8865	220.77	62.5255	95.6325	21.8077	81.9269	43.9447	68.7794	69.4021	188.011	11.0003	1617.2
ENSG00000197888	40.3064	202.253	47.293	133.437	2.04434	46.3586	3.17572	54.7048	119.829	141.263	41.3582	26.3634	153.033	158.409	71.1514	159.76	57.095	128.012	18.72	11.6887	1616.26
ENSG00000163959	5.13177	218.197	62.9376	89.5507	4.05425	26.8802	8.83426	39.1926	433.517	74.1758	15.1707	26.5644	136.519	45.39	98.4573	116.219	64.8953	83.0431	33.3068	32.558	1614.59
ENSG00000004864	74.8197	84.7656	37.8112	47.2799	53.7417	45.8034	88.8181	75.5168	91.4196	58.2991	86.2749	57.3899	135.54	53.3063	100.499	88.6373	246.103	64.2749	87.2647	35.9983	1613.56
ENSG00000104853	192.885	76.6693	30.6245	49.9551	101.546	30.5177	84.092	44.2804	105.29	33.9619	121.119	46.8128	164.983	60.2659	83.9884	62.2769	115.945	47.8976	133.477	26.6206	1613.21
ENSG00000140988	18.3254	61.5899	74.88	146.847	87.6292	67.0833	183.749	94.858	45.2954	54.7491	101.507	110.715	30.4535	72.5013	67.2131	67.7021	123.442	79.128	35.5779	89.728	1612.97
ENSG00000115484	83.6163	51.8532	36.7144	99.9773	101.326	45.2145	177.596	88.7248	59.0598	31.6641	146.075	63.3992	68.5781	33.5509	114.427	55.0169	139.512	78.4006	123.093	14.0671	1611.87
ENSG00000100225	106.787	77.0704	44.3767	78.1273	131.931	58.9238	70.0789	98.6293	141.06	67.0181	83.6743	73.6473	115.198	57.6188	64.9948	68.9769	87.8277	71.8982	74.0381	38.277	1610.15
ENSG00000122565	73.9964	54.1519	72.1707	122.155	98.3427	62.3395	102.338	85.5769	50.6989	45.3223	137.631	63.985	61.5028	25.4202	96.7861	60.8748	129.471	97.609	140.883	27.8277	1609.08
ENSG00000168090	74.6777	90.6301	47.2038	75.1406	103.195	42.8896	141.593	69.1678	82.6549	35.6366	112.854	46.2507	107.422	48.1921	107.869	49.8832	163.764	63.0771	101.064	41.7485	1604.91
ENSG00000177697	56.9375	92.3292	81.5003	123.469	97.1583	42.6443	144.891	65.4124	36.5418	35.2876	160.259	41.4327	98.1521	62.9877	51.7872	74.2733	47.6009	80.1133	160.627	50.9927	1604.4
ENSG00000188643	23.3944	66.041	50.7222	88.8248	123.628	51.0955	62.9358	68.0662	118.887	49.107	181.532	75.8577	118.585	70.3595	64.0857	68.594	112.368	62.3	98.7366	48.073	1603.19
ENSG00000198715	95.4099	56.7229	23.1182	41.6624	240.431	16.5378	154.375	33.6049	166.484	39.2446	130.379	43.5076	93.5286	40.9691	69.6298	53.4478	106.761	39.2109	134.277	23.5912	1602.89
ENSG00000114021	69.2926	95.8697	94.1627	90.0081	59.5254	79.9242	55.0339	92.1045	91.622	92.7857	68.18	106.034	85.6	84.9378	49.6187	84.7397	49.6429	88.2588	101.872	61.504	1600.72
ENSG00000183077	83.252	112.481	46.1557	67.8679	207.727	85.1473	54.7195	91.1595	78.8008	87.007	67.3326	74.9055	76.6567	134.214	46.7395	91.3544	42.1656	45.6631	32.9545	74.1499	1600.45
ENSG00000134365	150.043	41.679	43.114	31.7791	5.37025	134.352	1.28838	410.33	14.6329	164.116	13.1003	303.165	6.47446	58.7295	85.6198	42.7121	31.1485	40.8421	3.73712	17.8422	1600.08
ENSG00000183093	155.193	73.7809	44.7365	48.1553	77.2353	37.5138	136.435	79.732	96.0836	41.0025	116.494	57.1942	106.252	61.8505	56.4304	71.4637	147.213	42.0897	90.6169	60.5376	1600.01
ENSG00000146066	106.137	69.3258	84.1194	89.0992	93.862	55.1883	101.458	70.9351	103.407	49.2529	120.166	56.6542	95.5207	58.8646	94.2171	65.3985	71.3674	68.4205	86.4902	57.1146	1597
ENSG00000116717	94.6069	104.886	96.8531	66.4301	84.6828	47.5141	18.7553	120.355	73.4939	150.023	16.7962	47.2341	93.4643	93.9261	50.6004	100.805	40.8996	135.059	97.9981	61.368	1595.75
ENSG00000100600	44.4041	52.6624	33.1372	94.0987	102.897	63.2076	181.494	92.082	74.1818	27.6425	115.82	64.8756	156.694	85.3308	93.2239	110.759	45.5	92.0363	46.4468	17.3681	1593.86
ENSG00000163993	58.9208	33.6875	4.94663	8.89582	0.519603	0	451.753	1.28593	4.11881	0	974.533	7.85733	1.79519	0	25.4158	0	5.41112	1.0853	11.8501	1.77934	1593.85
ENSG00000115128	72.6158	47.4461	69.1624	108.004	126.099	61.8725	112.64	82.1922	44.5622	46.9326	104.3	58.2336	141.037	34.8817	96.812	50.081	98.2556	99.7175	115	23.8628	1593.71
ENSG00000116489	77.9999	46.0919	48.3864	100.976	124.089	61.3122	136.327	72.0054	55.1441	31.4284	192.007	64.0026	109.228	23.2087	82.3668	59.3902	71.3693	94.7691	119.125	22.8607	1592.09
ENSG00000132676	80.1104	51.9859	36.6622	66.0562	131.346	37.3898	180.093	56.0586	91.2574	34.5033	201.892	43.4522	159.834	28.4816	75.2819	52.1627	96.1424	59.4941	86.7639	22.8369	1591.8
ENSG00000104852	144.841	109.295	179.001	64.7009	55.3963	41.1952	96.9967	61.1234	71.0694	53.2707	73.6513	46.3787	53.3469	97.9343	76.8837	50.2519	40.5251	93.4521	49.7604	130.558	1589.63
ENSG00000104824	111.419	63.2325	70.0388	105.635	86.3192	50.6435	134.444	77.2256	65.759	49.2571	125.913	73.816	81.9057	56.6696	61.4245	68.4125	83.6645	67.0805	109.035	46.9715	1588.87
ENSG00000078808	44.682	128.082	65.688	60.573	88.7288	33.1797	109.338	104.171	69.3459	35.4157	100.077	53.4721	174.506	69.0326	71.1498	66.4592	162.216	44.1608	42.5706	64.6008	1587.45
ENSG00000130414	100.396	80.2458	45.7389	80.103	36.2414	38.9655	72.8293	62.7046	106.789	64.3329	100.802	38.9323	133.177	55.3032	105.096	87.2213	124.895	74.8075	142.07	34.8009	1585.45
ENSG00000140564	110.74	85.2393	28.0765	38.9458	79.5943	48.2388	54.2043	70.2894	132.323	43.5253	47.1716	82.2564	75.7115	131.628	176.547	86.5061	10.9835	43.9626	197.115	41.5585	1584.62
ENSG00000157103	196.802	69.8081	29.5276	18.0778	115.85	29.2634	3.35935	55.5925	321.706	56.6846	9.69981	35.858	182.382	103.053	83.875	55.5946	26.4243	46.3489	114.938	29.549	1584.39
ENSG00000106244	90.3773	66.5824	48.8455	77.2307	85.961	35.6788	110.975	80.4745	101.485	36.9656	142.074	58.5458	120.437	47.9898	103.955	55.0237	139.666	52.6702	88.4295	36.1866	1579.55
ENSG00000170515	82.2687	58.9119	51.0335	90.9125	116.374	51.2129	192.556	71.5493	59.3056	40.7456	142.216	59.74	104.397	37.7918	60.5635	61.6562	79.2384	67.0956	120.578	29.6041	1577.75
ENSG00000112299	39.5022	61.7819	58.2524	104.024	34.3656	74.4627	14.7698	141.052	6.8649	36.0982	124.06	50.3264	233.809	36.9054	82.258	85.2526	0.685284	78.1396	291.669	20.707	1574.99
ENSG00000163931	69.5592	34.8642	24.1217	45.5177	74.8893	20.2828	323.295	26.6855	36.988	15.8831	169.851	18.6206	236.609	23.7311	34.0507	33.7695	207.783	41.226	110.475	25.7937	1574
ENSG00000184983	106.739	63.4541	49.9012	69.4069	103.154	59.8789	71.3764	85.9281	117.97	56.3761	143.622	72.115	109.123	53.8826	72.6951	61.6844	70.4074	65.0356	98.6131	40.3269	1571.69
ENSG00000081041	33.2953	26.5075	214.809	83.5171	8.78944	245.094	4.83353	71.4108	4.85229	123.178	31.7547	219.932	13.7036	115.486	47.9643	21.6533	0.841171	62.4327	19.8801	220.327	1570.26
ENSG00000109854	130.34	62.4167	30.0383	63.6647	117.078	42.2868	116.111	58.4483	72.5553	40.0268	143.751	59.3315	96.3184	29.5682	88.0698	53.5303	53.2937	66.2276	228.253	17.6959	1569.01
ENSG00000230202	49.9073	71.3769	72.3836	124.054	121.876	59.4911	160.632	103.424	37.6688	52.0989	113.451	67.299	47.0007	92.0121	48.1187	69.4437	105.592	61.5005	49.8415	60.1694	1567.34
ENSG00000090013	47.7269	72.4243	61.2085	64.8957	42.8216	55.298	39.4879	81.9782	82.554	69.8329	62.0033	54.3938	88.2671	203.859	114.127	94.9422	96.6503	59.8442	80.6324	92.4466	1565.39
ENSG00000115307	118.263	68.2586	65.9715	71.9245	114.355	47.9811	114.078	58.0789	69.616	36.7441	114.125	60.3672	58.4201	61.8291	73.3699	59.692	121.558	62.9025	105.84	81.8735	1565.25
ENSG00000135423	31.6385	125.105	28.172	24.8689	48.7648	103.919	3.36607	78.3697	301.063	127.824	1.61475	146.5	2.90983	294.719	16.7796	103.985	0.669777	28.8504	28.8468	66.4368	1564.4
ENSG00000189343	31.316	62.8615	46.8557	129.156	71.8764	45.4019	200.353	72.2299	53.8232	38.0504	94.8386	58.8176	48.7324	87.7942	79.8908	72.774	151.153	85.251	74.4584	57.4047	1563.04
ENSG00000111716	9.30565	26.9702	61.5518	183.002	14.1046	41.4079	445.05	78.5914	19.0288	14.4772	319.947	40.2363	16.462	18.8611	14.3356	48.0488	8.72718	123.305	68.1508	11.0436	1562.61
ENSG00000123179	78.5094	49.996	85.4878	103.108	26.0103	97.9106	179.982	67.1728	32.9943	87.7409	165.018	95.5551	54.6278	127.242	33.9138	53.6908	83.8344	63.7402	29.4524	44.9927	1560.98
ENSG00000173418	54.5158	47.0334	42.8347	65.9571	104.132	53.5299	68.3672	66.2511	63.6359	34.0967	155.945	60.9859	118.651	31.3163	81.0925	40.2668	194.728	72.6743	174.143	30.0554	1560.21
ENSG00000164096	37.2006	88.0675	51.388	133.44	76.2012	56.9516	62.2099	97.5128	120.479	59.7738	87.8215	82.1601	124.37	72.4365	43.4893	88.6266	72.3337	120.871	57.8871	25.1977	1558.42
ENSG00000139318	47.5942	87.92	161.53	126.534	50.5791	146.585	99.2239	108.93	15.4924	38.4992	73.0668	74.4915	69.1073	37.3579	60.906	82.9058	10.19	118.458	99.5498	49.0461	1557.97
ENSG00000189221	48.9093	66.3391	30.5063	40.5686	123.908	57.4862	35.8437	67.8051	107.235	54.746	87.6496	105.35	91.7721	71.5907	92.3133	51.2059	199.157	47.7565	152.6	25.0871	1557.83
ENSG00000117410	91.2691	63.167	49.5267	64.0394	154.307	42.7592	96.8937	65.6789	86.796	38.6662	105.985	54.8958	190.552	46.1259	77.7597	75.0275	106.519	48.068	60.4483	37.7105	1556.2
ENSG00000143977	77.3911	46.3758	57.6074	94.9011	101.533	56.3416	214.536	97.7542	56.9095	43.4899	128.117	61.9154	41.2603	34.2634	89.9203	53.9757	136.234	58.5464	66.6918	37.0715	1554.84
ENSG00000131586	53.5308	65.9611	59.8925	87.7787	152.002	72.5645	89.6499	83.2082	90.0665	59.5749	72.3807	70.3987	104.264	57.1071	76.8861	79.2776	91.9859	74.2376	48.2613	65.2393	1554.27
ENSG00000132963	75.0381	55.4309	61.9279	95.5041	64.5431	73.7488	124.75	80.9527	100.373	57.2336	196.029	70.4576	88.0291	28.0369	48.1483	71.5944	68.5811	98.1564	67.2451	26.3282	1552.11
ENSG00000087302	80.3758	53.6187	52.4739	111.24	106.251	67.6253	130.851	97.2808	60.267	51.3577	120.444	71.9094	89.2295	39.2547	71.3388	59.9317	65.7065	91.7236	92.9646	37.1628	1551.01
ENSG00000066813	34.6021	110.789	72.8681	53.504	23.6968	60.3257	10.6167	58.9967	208.655	116.408	25.9987	87.4199	72.7466	102.515	124.599	104.869	65.5511	76.326	46.7728	92.1015	1549.36
ENSG00000213619	136.232	71.0708	67.5776	74.5163	89.7764	51.5171	113.017	90.9431	83.035	64.2045	119.083	70.6195	63.6514	69.4323	45.9478	62.4862	68.3059	61.7778	87.9561	57.5843	1548.73
ENSG00000140505	3.42474	125.862	51.7949	48.6183	0.635587	132.66	1.47442	55.5784	31.8246	229.022	1.35397	67.835	1.75673	224.347	2.19218	354.147	36.8256	89.1531	2.45981	87.7242	1548.69
ENSG00000009950	158.154	115.636	92.5304	20.063	55.3041	36.9384	18.2932	50.8879	122.69	52.7113	39.5637	49.6591	83.1864	134.298	74.12	52.4422	114.495	49.005	42.2552	186.106	1548.34
ENSG00000104763	36.8828	37.6109	32.379	86.8891	139.54	52.8857	202.334	86.1774	101.06	21.4007	153.647	71.8812	105.445	31.1757	79.1793	69.9438	38.9644	98.1761	91.8565	10.823	1548.25
ENSG00000229807	218.239	264.602	670.207	381.318	0.213098	0.0440654	9.45682	0.0340247	0.0408676	0.0174311	0.0142634	0.032826	0.0158331	0.0186487	0.0193985	0.223655	0.0195237	0.114865	0.0760108	0.0672569	1544.77
ENSG00000136527	62.3695	63.565	72.5004	109.021	59.9701	69.1319	120.606	89.0372	60.2257	48.237	150.048	80.1017	74.3442	36.387	49.2621	67.801	85.5607	123.805	88.905	32.7307	1543.61
ENSG00000127314	73.7521	50.0471	56.9343	113.835	77.2701	83.1476	112.593	94.0146	53.2702	37.9647	118.066	73.4182	117.861	33.561	71.5953	71.2132	50.6399	113.432	116.74	23.5841	1542.94
ENSG00000137409	88.7677	48.1633	48.4246	84.5548	160.562	40.2918	102.516	73.2968	68.2392	33.7575	131.67	49.8185	147.184	50.3486	56.2445	46.6238	104.069	59.5689	116.247	32.5252	1542.87
ENSG00000172172	45.2155	31.7896	18.8186	39.35	53.8351	26.6286	612.006	44.0171	35.3647	31.3283	159.358	29.166	106.814	16.7313	37.3906	30.1995	100.352	32.5786	81.3399	10.044	1542.33
ENSG00000042753	101.052	65.2168	46.1488	73.1087	100.546	58.2314	120.969	76.1244	73.3416	47.1786	94.925	60.0672	112.888	68.6604	49.2477	81.4793	123.06	57.704	76.8904	55.3573	1542.2
ENSG00000205581	39.2769	58.5859	89.6136	153.208	81.2008	49.9109	120.257	81.6612	61.1576	49.6801	129.537	59.1265	152.931	21.5296	51.6015	64.0464	83.994	94.0204	71.3168	27.8153	1540.47
ENSG00000165637	90.3729	55.6454	56.2926	96.965	93.9598	61.0734	119.923	105.433	85.6052	51.4996	118.767	78.8785	115.904	45.2881	59.6162	63.7276	31.6131	81.2886	109.613	18.7257	1540.19
ENSG00000115268	28.8973	82.3815	74.8758	107.554	99.3116	43.1879	115.852	96.3359	48.46	46.5064	92.2634	56.1029	38.7944	95.8995	68.3029	77.4866	120.006	57.6784	34.8343	154.296	1539.03
ENSG00000156467	67.9847	42.2261	55.8636	82.5479	58.0376	52.5438	264.174	71.8168	67.3541	50.7441	156.745	58.8681	81.6724	35.0521	62.8683	49.58	95.4513	77.7223	81.7131	25.9687	1538.93
ENSG00000184432	76.4622	58.9866	43.9729	74.1936	109.531	48.2783	120.46	81.0588	65.7907	44.2453	149.082	60.1096	119.247	30.7895	89.7326	67.7394	93.4869	74.0725	111.784	19.7302	1538.75
ENSG00000174903	86.1634	72.9063	50.3404	93.5415	122.241	39.9309	98.0773	68.8809	98.646	38.8016	100.452	50.7361	119.968	66.1341	59.4414	74.7159	64.4259	76.9319	120.267	35.6886	1538.29
ENSG00000204219	31.0654	77.3964	53.9833	58.6201	138.448	57.4583	113.985	72.0398	76.1279	99.567	69.2694	66.7625	97.5583	111.357	64.5161	73.9372	91.5884	63.7885	56.3503	63.3637	1537.18
ENSG00000137509	44.9538	61.6248	32.956	129.323	51.0289	80.7465	105.592	98.9949	93.9831	43.579	57.0499	69.263	93.3805	81.405	46.5341	91.1308	31.411	120.439	187.707	15.874	1536.98
ENSG00000128463	93.6011	56.2526	39.0959	77.3867	106.437	60.7168	63.9253	75.8279	119.653	49.2861	63.128	46.4341	87.9826	55.1275	101.518	64.1782	131.567	64.0035	148.023	32.0883	1536.23
ENSG00000181789	85.9547	57.0451	39.0243	71.0913	119.602	42.3022	96.2239	92.6524	84.8323	37.4592	137.463	50.0836	95.1212	36.234	71.7707	67.323	133.198	54.9541	135.387	26.0373	1533.76
ENSG00000062716	119.732	55.4921	59.9335	80.2344	67.7134	55.5291	116.203	58.8039	64.6764	32.098	175.664	63.2382	98.4256	24.2725	86.5331	55.6606	61.738	82.9068	154.049	20.7707	1533.67
ENSG00000062582	98.6059	54.2358	49.6718	63.7046	89.0968	55.3564	53.4401	82.7834	104.03	65.3208	121.426	56.0466	73.0528	80.3868	84.6586	58.2502	169.672	47.3005	77.2111	48.7755	1533.03
ENSG00000168994	82.011	91.0126	44.1091	66.0763	92.4378	82.7891	31.3875	85.1932	40.4402	38.6581	66.2354	50.3301	79.9225	55.2115	139.541	141.005	101.24	56.456	106.973	81.4615	1532.49
ENSG00000115486	81.9709	90.9122	28.8725	51.9696	82.9786	44.9766	79.7839	62.9704	112.132	58.533	113.687	86.4556	50.6984	68.2219	121.904	90.3626	88.8736	71.1569	116.884	28.6315	1531.98
ENSG00000131100	71.0828	44.3235	43.511	99.2013	134.809	40.0242	79.2516	72.4795	84.444	30.5042	136.431	54.4451	154.818	32.1095	56.6685	49.8837	87.6791	77.7842	161.745	20.7121	1531.91
ENSG00000198843	78.7473	52.9023	36.917	81.3276	122.493	51.5595	124.389	78.6125	93.0752	37.5643	97.2723	66.9136	129.993	29.8667	55.2818	56.1606	98.678	77.6421	145.41	13.496	1528.3
ENSG00000117054	80.5644	75.4641	40.0463	68.4508	84.6137	74.3885	62.7092	142.852	119.435	79.0162	38.8976	55.593	144.671	68.4543	79.1129	105.439	36.7011	74.7794	81.1837	14.8528	1527.22
ENSG00000120727	86.755	46.8991	41.3177	92.2454	89.2502	54.6009	87.9604	87.7237	79.201	46.0625	141.781	78.2106	117.401	38.7271	101.907	55.113	62.9018	80.182	122.995	15.3664	1526.6
ENSG00000042445	41.7221	141.307	53.5348	85.975	53.2797	44.5466	46.722	113.68	105.905	76.6397	70.5026	98.2863	84.6422	81.6645	70.5306	104.015	69.4678	82.1617	61.1937	40.5363	1526.31
ENSG00000172660	71.2702	64.5755	88.022	103.957	61.9722	61.7789	97.7719	81.4832	64.2715	51.4979	136.633	79.5188	86.3242	51.1995	64.7779	74.0822	88.1515	77.4684	58.1824	61.8986	1524.84
ENSG00000166226	81.9642	41.7308	37.2866	85.5893	103.341	38.9472	238.852	68.2172	39.6414	25.1043	137.294	45.4951	126.821	23.9145	50.5812	54.2528	102.586	67.7009	138.619	16.3872	1524.33
ENSG00000129226	31.0018	49.1477	34.7418	97.6183	75.4185	66.0731	187.904	107.913	29.2875	14.671	96.0652	63.4372	141.207	83.5052	86.7213	125.62	80.9047	111.332	16.5041	25.1524	1524.23
ENSG00000120948	64.9436	58.3286	78.3796	100.967	78.3415	83.0261	106.917	87.4922	84.0045	46.1955	115.867	78.1136	82.73	40.7359	76.7266	67.8172	69.3983	84.7584	80.9856	38.1971	1523.92
ENSG00000099795	42.8402	75.973	62.8597	52.783	84.9853	35.4816	58.438	60.6123	101.438	46.8888	91.676	40.1543	49.0774	133.771	81.7847	68.8963	153.959	41.2656	95.8008	142.338	1521.02
ENSG00000111341	7.97982	30.3905	100.606	555.282	26.0587	27.4982	60.7827	193.721	10.7254	5.84542	42.0084	39.4853	24.0083	22.2959	24.5122	23.4342	1.32841	290.569	6.09538	25.6922	1518.32
ENSG00000176485	51.2522	50.7947	68.7004	81.6001	155.237	118.236	62.4339	88.4609	60.8926	68.7921	46.8873	86.3991	90.217	86.3737	60.2669	57.2384	27.3489	51.7139	145.075	58.9213	1516.84
ENSG00000119471	67.1221	64.062	35.8062	64.8522	56.2603	63.6624	47.8492	103.533	46.4239	59.8781	95.7807	68.8266	159.104	45.8369	49.1401	85.3143	243.298	68.8001	61.564	29.5623	1516.68
ENSG00000187837	18.5605	18.9572	51.5585	30.868	37.6499	29.0082	15.4764	26.8781	14.3483	24.7858	39.1357	25.7872	26.6826	21.6065	37.4587	25.9556	960.847	17.6436	22.7672	70.1319	1516.11
ENSG00000124193	78.385	68.94	121.915	91.1656	67.8971	61.5946	101.319	92.839	65.9415	81.6185	99.3357	67.6503	64.3107	45.0586	56.2146	78.7406	53.8205	95.1654	55.4311	67.4224	1514.77
ENSG00000075234	80.9213	92.7001	54.9512	57.4419	92.8644	75.1497	38.6006	111.277	75.2422	77.0286	72.2237	99.2507	75.9435	111.565	87.2661	85.6121	43.674	50.0889	68.3923	63.5394	1513.73
ENSG00000120054	181.187	71.241	37.4808	38.3285	118.959	73.4085	46.6675	85.9188	45.0065	63.2094	36.2155	113.574	25.4597	75.1302	90.2964	58.636	26.7333	40.6074	248.011	37.428	1513.5
ENSG00000091527	58.4252	59.1736	38.1711	87.4546	53.4126	48.5761	126.042	96.6972	62.519	30.2415	218.242	85.0968	116.421	32.2853	70.3749	49.3221	68.3474	72.5643	121.546	16.7945	1511.71
ENSG00000180398	70.3047	51.1806	53.295	54.1038	91.583	46.5891	89.3515	90.5273	121.202	47.0481	95.9323	98.1074	101.805	47.4052	123.358	56.1444	57.8709	63.8385	125.623	25.2845	1510.55
ENSG00000114115	20.3791	78.6762	139.099	261.626	3.1905	80.2892	19.1366	111.529	21.8862	45.4699	28.6123	95.6916	2.11302	89.3792	7.02883	109.027	170.902	152.041	1.18922	72.8085	1510.07
ENSG00000163382	73.9959	51.9723	26.79	56.9295	170.665	33.0983	79.5321	60.2436	119.421	41.0471	189.629	44.7132	111.456	52.8565	62.1325	53.074	111.872	46.9442	89.3913	32.6628	1508.43
ENSG00000113384	106.977	60.3012	51.7001	85.0688	37.977	97.4417	104.802	83.3874	58.1372	33.5231	152.155	68.2927	63.2375	24.3576	179.734	75.6123	45.2352	71.222	90.0637	15.8898	1505.11
ENSG00000074842	54.7623	68.8697	50.5525	70.1762	118.257	42.0605	81.7933	78.5165	63.6276	43.046	175.51	56.269	49.7898	43.2357	79.6613	71.5411	102.567	47.0992	168.902	37.4481	1503.68
ENSG00000121579	89.6428	51.7638	36.1103	65.4103	81.3502	30.0368	132.668	62.0565	88.6474	37.8188	125.809	63.5529	129.142	39.3532	56.55	62.6917	121.98	69.1842	149.742	9.50881	1503.02
ENSG00000168291	133.182	68.6034	45.0255	76.8051	66.2368	42.8122	123.627	107.936	49.8481	55.2252	130.445	52.2597	149.212	38.9029	51.9423	67.2402	55.4654	77.7382	81.9273	27.5409	1501.97
ENSG00000116005	108.693	93.4517	26.6567	59.2159	84.4108	52.8004	53.9687	74.365	170.557	75.3724	68.0654	98.3962	58.906	73.7211	73.7828	79.9155	70.0743	78.2226	83.3933	17.5993	1501.57
ENSG00000115233	77.6181	49.0262	37.4313	67.037	108.903	29.9171	84.7372	63.6421	61.0627	26.498	166.241	54.3845	173.925	19.6533	83.9511	57.1222	131.059	49.5659	145.738	13.7791	1501.29
ENSG00000116044	49.9971	92.2819	61.9687	100.118	76.6812	61.9145	75.8831	73.099	39.2121	35.8691	114.682	63.8851	52.298	30.4977	92.3454	102.651	88.1999	92.9257	163.737	31.9731	1500.22
ENSG00000148803	46.9941	93.2867	47.4555	43.657	99.2216	31.9872	47.9896	79.5522	117.199	56.2377	24.5347	56.8091	110.194	101.198	77.9751	90.5514	104.964	68.518	121.377	80.4894	1500.19
ENSG00000161573	150.161	75.356	59.016	50.7825	76.2551	60.8059	9.72849	56.0702	103.073	80.0283	10.9385	43.29	186.094	53.5713	90.885	63.2858	73.5279	49.4705	140.248	67.5358	1500.12
ENSG00000116882	21.1598	113.561	60.4587	52.129	1.87167	110.681	0.387666	64.5888	45.0201	133.482	12.766	96.6058	87.4259	185.989	102.368	131.847	78.5106	73.4595	43.1331	84.3904	1499.83
ENSG00000124214	95.4152	74.264	46.284	80.6227	151.471	51.5126	77.1085	93.4811	57.9876	50.2104	101.675	62.4345	103.442	41.0765	64.8943	87.0382	80.7354	62.1774	93.686	23.0201	1498.54
ENSG00000012660	119.628	39.9939	19.6108	48.9031	101.961	29.3969	58.8193	31.8687	136.333	46.5264	101.017	39.6125	106.87	20.1025	98.538	51.291	168.666	61.1913	204.861	11.7552	1496.95
ENSG00000182768	78.8312	47.8431	50.3202	102.196	123.46	48.1907	74.9861	71.7511	99.9111	36.8314	67.7349	59.1555	86.6884	36.1338	63.9755	50.0887	66.2359	73.4435	231.979	26.3916	1496.15
ENSG00000213593	126.964	54.9465	35.9709	74.9547	81.1525	39.0288	127.959	83.2293	107.138	39.2016	141.15	72.3489	163.877	36.529	39.4182	53.8815	32.4543	56.7945	111.855	16.3368	1495.19
ENSG00000148450	63.3234	69.2757	62.5955	81.688	82.0369	64.7015	55.9115	69.2532	87.0881	73.4567	112.3	59.404	78.977	72.999	44.4028	66.99	156.324	63.5964	74.7357	55.8116	1494.87
ENSG00000112977	45.2682	53.8007	31.1226	76.9122	25.979	33.6697	153.511	77.4608	128.483	38.6074	174.468	75.4528	119.479	55.9424	120.376	62.9117	90.0667	72.5081	42.3229	15.3948	1493.74
ENSG00000198363	31.6013	41.8147	20.6616	49.8999	47.3278	30.9605	285.428	48.7465	35.5031	24.0769	215.974	42.2705	253.779	25.9239	58.8549	33.4392	49.5933	57.5842	130.824	9.21562	1493.48
ENSG00000187735	56.7558	41.4485	27.6478	58.1411	98.9225	42.1313	199.399	53.8443	56.7965	35.3062	117.88	54.0008	77.0657	28.0756	56.0285	38.9572	113.958	62.3208	258.423	11.5898	1488.69
ENSG00000146085	114.867	136.549	33.6599	48.6405	92.9287	56.317	34.9194	90.3705	97.2414	101.023	55.7122	74.3538	51.5189	102.637	74.4431	99.0689	58.9779	60.9168	89.8931	14.37	1488.41
ENSG00000104695	74.823	65.7101	42.6246	95.32	94.4895	46.7321	50.2357	62.9877	68.753	38.9931	86.2388	57.0314	71.1806	33.6041	80.3597	63.7958	159.431	81.2463	199.814	14.9588	1488.33
ENSG00000143924	59.1429	55.338	46.3988	73.901	111.149	38.8708	198.369	83.3104	44.8414	29.6322	98.1974	51.7783	87.0271	29.8647	90.2579	43.8294	92.8804	61.8947	164.717	26.8323	1488.23
ENSG00000106400	57.9027	75.0422	72.0916	59.8051	64.2959	45.7954	78.0164	53.7313	91.6908	56.4692	91.4877	48.3737	85.6156	78.0281	78.0151	77.5848	136.959	61.3969	53.3833	120.355	1486.04
ENSG00000128016	33.212	56.8881	164.335	148.637	27.5312	158.301	34.3838	117.782	23.2965	25.0017	49.6976	173.211	28.8238	61.8637	48.0135	72.4571	17.3763	129.69	37.7389	77.0258	1485.27
ENSG00000063854	66.9309	117.294	73.2642	52.7576	38.6704	52.9078	16.1756	72.812	107.059	64.854	24.3822	58.3858	73.1811	142.781	76.1682	100.107	97.5423	59.3607	83.5232	105.695	1483.85
ENSG00000111786	92.299	51.9764	53.2346	99.4464	98.1767	53.6516	135.13	73.9356	63.0449	46.2629	121.658	66.5211	97.8317	47.226	47.5158	64.0489	70.1685	72.5621	96.7703	30.1224	1481.58
ENSG00000111678	81.0988	62.9096	74.4733	117.681	86.0508	40.7443	72.6697	90.1457	43.8431	41.5332	70.304	65.6653	58.2775	70.2991	80.484	61.4011	87.0209	82.3789	134.482	60.0352	1481.5
ENSG00000139178	84.544	113.624	52.8806	70.2112	46.968	101.183	26.2082	109.877	42.9179	72.793	45.642	122.048	50.6141	142.478	108.094	85.625	13.7329	67.9484	79.0505	41.1375	1477.58
ENSG00000165471	267.278	179.964	32.148	57.6272	8.09322	86.6734	21.149	67.6222	42.5239	134.902	89.9268	118.72	71.443	42.9048	14.3179	101.96	24.1811	102.047	2.77094	10.788	1477.04
ENSG00000142871	4.81651	221.094	222.038	289.562	7.45269	25.8201	22.4507	155.861	8.124	8.49112	7.95087	114.912	20.6779	9.48194	14.0018	119.53	2.02234	176.441	17.2402	28.749	1476.72
ENSG00000232388	81.6789	60.261	76.7723	90.0562	107.676	69.6449	77.2473	63.3558	62.225	62.2263	123.529	64.7577	73.15	49.6008	56.5969	63.6275	79.2827	76.0167	95.0491	43.9217	1476.68
ENSG00000119396	105.826	78.6874	35.8802	90.6898	89.7797	61.5367	56.4654	82.2933	64.7228	49.02	124.866	80.4362	108.367	53.5067	67.1001	80.2993	69.6456	88.2659	76.7807	10.8549	1475.02
ENSG00000137124	94.3585	167.801	40.3378	89.4881	33.322	31.6473	14.2539	66.8412	61.4295	69.7096	37.9547	31.7024	370.824	65.3012	16.1259	105.278	37.773	90.236	22.5439	27.0686	1474
ENSG00000137210	87.241	45.3943	48.5943	79.7194	139.964	60.877	108.486	72.3305	70.427	53.0171	115.11	57.5817	85.0329	43.0743	64.3423	51.5214	88.8203	68.356	110.696	23.0704	1473.66
ENSG00000011600	13.5323	63.9234	64.6575	136.313	41.8465	88.6008	159.061	108.307	20.9789	22.3202	73.629	44.1555	120.63	85.41	43.4126	132.359	18.3368	150.525	16.5216	63.1746	1467.69
ENSG00000105402	122.525	74.1151	41.9094	56.118	99.6258	39.4709	37.6164	63.4641	85.3865	41.8613	94.9257	60.799	111.668	59.0634	87.0823	72.465	128.096	55.2904	92.663	42.368	1466.51
ENSG00000163683	58.395	68.0746	42.4729	56.9418	50.5671	93.758	19.2503	79.998	165.457	87.6482	86.5287	97.6529	98.1338	88.6335	62.5434	75.5619	14.9982	73.0876	122.867	23.172	1465.74
ENSG00000074695	72.5094	67.0914	41.6844	72.0392	35.3458	81.8073	133.147	93.8541	32.7674	73.2185	77.9375	133.628	54.4112	55.7431	30.7977	73.7065	58.696	72.9682	187.687	15.8559	1464.9
ENSG00000132824	74.1819	70.4256	28.0473	80.693	136.755	47.0528	70.8333	79.9532	140.84	30.0295	101.511	79.1096	100.961	42.4069	54.4323	34.9289	90.7061	78.6781	114.869	8.28324	1464.7
ENSG00000039068	22.2081	110.201	59.4779	119.221	149.78	41.8418	31.4891	118.26	119.235	49.7871	31.2097	63.984	81.1614	52.3317	75.5059	100.306	24.2803	110.778	78.8846	23.4775	1463.42
ENSG00000141429	77.7435	41.636	27.7336	90.3627	54.3432	42.9885	112.259	58.3368	59.8507	24.2259	51.6694	56.6934	62.5253	20.4685	95.5072	46.4368	362.082	67.2824	99.8289	11.3465	1463.32
ENSG00000149428	66.9506	29.7458	17.1704	37.0584	110.653	24.429	117.311	66.9636	90.4008	17.2569	159.905	46.0331	170.536	17.1477	78.5703	43.1246	32.3483	32.1752	294.271	10.8547	1462.91
ENSG00000169245	63.6696	81.6519	46.7872	101.55	28.966	12.6511	77.7562	25.6616	96.5019	24.8885	17.5929	8.52073	163.855	6.98257	33.3963	271.565	2.03541	277.434	115.636	2.09984	1459.2
ENSG00000170860	47.1133	44.4513	42.8827	91.532	124.113	43.62	118.151	81.5334	84.9923	48.3016	110.07	58.829	107.062	29.0337	43.4984	53.6146	125.667	91.4167	92.3972	20.6295	1458.91
ENSG00000198830	57.1257	49.2488	74.7985	106.415	151.023	63.4754	104.539	87.5212	56.0656	62.0897	75.2518	62.9398	79.4374	41.848	58.2941	60.4157	129.457	62.7511	42.8285	33.3486	1458.87
ENSG00000130638	77.8759	60.8508	40.8629	91.9889	87.4073	46.4305	90.5272	80.9527	74.789	40.0955	159.149	63.3529	97.9933	35.946	58.4533	61.7156	65.5558	74.4483	134.519	15.6583	1458.57
ENSG00000224877	69.073	47.4356	77.3052	78.6327	61.2806	57.3319	104.442	62.6547	67.2846	85.7961	111.443	74.1942	92.9172	63.3324	27.8204	81.6857	95.1998	70.1765	56.2497	71.9953	1456.25
ENSG00000137713	149.979	46.9275	66.978	39.8681	64.5969	89.4786	25.6995	146.904	39.9428	56.4355	44.9627	89.6079	88.2048	42.4628	78.1326	46.9557	20.9783	61.9403	208.128	46.709	1454.89
ENSG00000143845	132.406	48.9481	21.1819	20.9216	163.109	38.7514	48.6241	44.9628	175.049	50.354	29.0554	95.9878	63.4214	114.626	78.83	53.6832	82.7843	38.1215	121.231	30.1535	1452.2
ENSG00000166275	136.797	87.2763	52.4379	62.8794	136.699	48.0671	47.4526	66.0984	144.643	46.1151	49.8394	64.1438	74.2257	35.8629	75.3948	63.7939	46.9683	68.085	118.041	25.6565	1450.48
ENSG00000163825	72.7456	102.586	61.1081	61.4048	67.1706	32.8577	1.83188	26.5315	282.989	67.9615	0.764649	33.3292	99.7341	47.2607	64.6023	60.2785	37.7429	59.9455	237.085	31.4671	1449.4
ENSG00000143252	85.2349	62.5832	32.4	66.3096	78.1998	40.335	80.9902	65.5456	131.441	50.6904	181.773	57.4527	125.211	53.6321	66.0211	62.7453	67.2473	50.6132	74.434	14.8022	1447.66
ENSG00000163687	5.30799	58.7275	65.4572	97.2001	7.35896	228.974	7.92979	188.382	21.4653	60.7449	11.3931	168.286	6.59854	161.68	37.8774	122.538	8.49736	141.666	2.89849	44.0032	1446.99
ENSG00000111775	108.503	77.173	66.6604	66.7186	95.5054	53.9375	98.7968	56.8462	78.341	68.975	75.4542	49.0706	86.3199	83.96	45.4873	67.7954	84.9236	42.7586	67.5073	71.9158	1446.65
ENSG00000167397	24.1832	78.1429	59.6286	89.3108	54.1117	57.162	92.5926	134.069	91.186	52.1321	42.6065	72.6947	47.3891	82.6565	45.2416	82.3585	127.516	75.3443	93.2453	43.9326	1445.5
ENSG00000143774	74.3787	61.086	65.4555	77.4661	128.734	33.0857	74.4322	56.2194	108.139	31.986	58.2398	46.6977	66.7519	96.8174	81.1873	74.8416	89.2564	62.6557	86.2184	69.8859	1443.53
ENSG00000118804	36.4395	153.88	56.3819	87.1805	47.9848	63.8753	19.8238	153.726	60.1286	57.0708	46.6433	70.9404	85.1325	46.3733	92.6631	79.1144	55.4042	94.2824	102.623	33.8369	1443.5
ENSG00000107796	26.2851	52.2393	89.6682	241.776	70.6038	46.6608	133.034	159.879	31.3348	13.0354	108.427	44.9969	67.6802	16.7698	49.9086	25.1527	50.4831	161.661	18.1231	33.5399	1441.26
ENSG00000151365	1.36265	148.496	82.5012	58.9263	50.2659	55.3207	1.45991	51.4373	87.3008	183.889	0.0937515	12.4513	219.976	138.102	1.06253	104.612	0.213878	154.931	5.93288	82.6676	1441
ENSG00000128739	46.288	50.9939	66.6386	154.905	54.2145	40.9948	212.987	69.8361	52.8503	30.9126	121.996	40.0259	60.1849	40.7526	55.0253	60.099	86.5591	95.1581	72.2334	27.4723	1440.13
ENSG00000089280	39.382	69.6201	86.9231	111.385	78.8866	43.8001	111.013	79.3992	61.563	35.565	86.3144	55.0935	31.531	40.4418	73.2444	66.7868	95.9939	97.0049	114.127	61.659	1439.73
ENSG00000185068	20.4137	67.5901	23.6832	103.596	66.7543	63.6687	164.867	81.4621	92.3738	73.5192	93.326	70.7495	112.781	40.6378	106.778	71.441	100.569	33.3279	37.7878	12.9863	1438.31
ENSG00000108187	58.9065	107.064	80.6413	73.8395	32.1612	116.778	9.8964	88.3637	149.439	142.335	16.8689	81.184	86.7724	136.203	26.1375	89.6054	1.4207	87.023	12.7151	40.6778	1438.03
ENSG00000136868	90.0517	92.4765	16.4223	41.7574	79.7282	49.5731	29.8899	50.0673	134.22	50.0882	77.4786	76.9183	157.109	68.6232	78.602	89.3011	84.4853	61.3775	95.0956	14.329	1437.59
ENSG00000164692	11.2198	48.1055	53.8954	217.916	59.2881	110.224	346.729	142.681	62.5908	10.4958	75.6472	28.5369	37.7604	25.2528	27.3172	22.8104	7.03118	117.567	11.7382	19.6387	1436.45
ENSG00000114850	59.5087	42.0819	28.5399	61.9976	82.3898	33.5084	121.834	94.8826	71.9034	33.9606	186.397	63.868	89.4019	18.3523	60.2824	41.1818	60.098	65.6782	209.395	11.0925	1436.35
ENSG00000116898	47.3718	56.6982	54.4816	57.892	103.802	56.3307	98.4214	76.966	86.2549	56.4036	99.8851	60.7588	107.525	47.803	74.652	61.1977	119.59	53.9165	57.5036	58.4377	1435.89
ENSG00000110013	106.078	50.0057	187.775	59.4677	51.0636	46.7234	33.623	48.0912	50.4943	32.4394	57.5055	46.9841	72.3137	37.0212	63.7602	55.6208	53.6404	44.1409	88.3989	249.201	1434.35
ENSG00000177576	68.2997	54.7147	81.6773	95.3462	54.2681	85.2373	69.7183	85.3212	38.5248	41.9981	65.3681	71.7983	120.666	29.6358	90.9351	51.6034	61.9414	92.0872	142.874	31.9497	1433.96
ENSG00000137710	57.0922	72.5759	27.4912	47.8616	71.0202	37.3878	156.142	64.0114	82.3608	46.6584	161.277	67.6766	82.7638	34.0661	52.88	44.7725	31.3943	62.0259	225.242	8.78289	1433.48
ENSG00000168710	55.535	70.2036	35.8186	79.7359	90.4559	38.3491	90.2339	62.042	78.4099	38.8971	132.353	56.141	126.323	50.3039	71.1432	65.9362	81.083	76.6232	110.331	21.9572	1431.88
ENSG00000185043	68.9466	57.8195	69.4799	101.81	97.7449	54.3034	40.2205	68.5391	72.9073	52.8418	80.0554	63.5855	80.0479	69.3618	66.1486	66.4596	96.3932	59.7361	109.771	55.5211	1431.69
ENSG00000117528	103.394	80.8683	60.1432	69.8715	51.5894	42.4088	58.7243	88.7668	50.7909	81.6268	112.908	73.4711	80.4807	35.3224	47.866	111.958	78.0577	84.1992	88.3886	30.1537	1430.99
ENSG00000108561	120.806	76.0226	37.9176	78.5555	53.6603	47.1786	140.79	97.8381	37.1397	48.101	117.11	46.9237	166.63	45.9491	39.6518	70.7574	69.2453	62.8225	47.3987	23.1854	1427.68
ENSG00000155629	135.678	76.1862	38.4462	76.0407	34.1455	66.0943	41.0747	63.2436	25.2272	36.6732	62.2193	41.7247	233.276	41.1292	101.49	65.7685	35.7045	77.6286	163.274	11.8479	1426.87
ENSG00000111700	83.096	135.474	92.4631	90.2436	2.53447	50.9364	7.81206	51.2344	59.197	141.766	19.2323	110.528	26.532	49.0563	2.11402	187.43	143.555	146.049	7.55246	19.6091	1426.41
ENSG00000182197	97.8714	77.5485	31.5952	80.8926	65.1314	50.2405	74.792	87.7722	40.8902	38.6866	215.289	44.7903	97.6411	30.39	100.153	48.6064	38.646	63.7319	126.592	14.2894	1425.55
ENSG00000051620	50.9798	55.4491	59.1352	69.0563	47.2339	79.2487	61.9866	96.4298	77.0014	71.8663	78.2283	123.81	89.3192	42.4962	93.0428	54.8117	109.202	58.2541	44.5142	60.8453	1422.91
ENSG00000116221	69.1048	67.8652	34.9632	61.8	67.5058	47.5131	81.6317	84.6764	76.0718	68.0657	69.4963	61.6814	142.71	64.473	73.6891	67.6266	158.811	62.75	36.7266	25.5603	1422.72
ENSG00000138071	71.3294	48.113	38.9785	101.336	84.6679	54.0798	124.936	68.3954	66.4647	33.1953	123.32	63.8053	71.8741	23.7984	86.1342	65.6211	85.0249	99.3868	100.383	11.2858	1422.13
ENSG00000027697	76.7583	69.5922	45.3232	133.277	51.0166	66.8169	67.0755	68.1905	60.5962	27.5677	134.88	68.4643	110.803	24.7708	138.648	56.5572	48.4755	104.639	52.4528	15.0318	1420.94
ENSG00000188229	120.758	68.8621	55.054	73.7498	103.517	28.0807	91.076	78.4229	83.5088	28.1923	81.5275	39.3711	135.136	28.919	51.6245	52.8636	171.878	52.9963	34.1874	38.378	1418.1
ENSG00000108774	63.7591	53.7671	37.4516	78.2974	89.6351	38.1093	97.8351	53.893	73.8134	27.1111	128.718	50.7524	125.897	41.0751	58.3364	55.9372	148.381	61.6018	110.133	23.4959	1418
ENSG00000172340	44.5507	89.3056	36.1134	69.9174	40.0879	76.9124	54.4854	77.0246	115.533	101.939	37.3432	81.5135	114.151	76.0207	54.7334	120.861	42.009	93.1144	73.9568	17.4321	1417
ENSG00000165609	65.1629	58.9279	42.0624	62.395	120.786	51.98	95.0491	51.7667	63.1639	45.8797	131.501	63.4056	68.3049	30.2594	46.588	64.1607	114.472	58.7949	158.652	21.8288	1415.14
ENSG00000110492	216.318	17.1287	16.4623	35.2726	379.669	3.28673	318.197	15.5155	4.80999	2.56607	90.2457	8.09823	17.4097	3.90174	48.6711	11.1466	99.7195	27.1727	85.4869	12.2956	1413.37
ENSG00000156709	81.3034	79.318	35.9634	55.6591	74.5538	46.6328	69.1151	69.9405	84.6009	57.5919	60.2732	56.3558	165.71	50.4785	88.2616	76.8635	99.1345	54.9371	72.4705	31.8575	1411.02
ENSG00000136167	32.2689	18.6704	20.8294	97.2642	20.679	57.6424	121.767	58.0404	15.9596	9.67054	43.2687	33.765	84.9522	26.4504	101.053	84.0314	9.53964	107.865	456.16	10.7147	1410.59
ENSG00000196821	90.5374	63.1167	19.6573	42.4858	140.459	25.065	54.0439	55.298	108.986	38.8776	66.4509	45.2457	139.455	51.5989	84.781	49.9491	121.493	44.8632	145.247	20.1233	1407.73
ENSG00000134440	87.0298	48.0823	42.9829	76.4943	54.0084	43.2542	146.913	64.7477	43.9305	35.793	99.5414	56.3111	129.76	22.5258	78.9961	46.353	112.673	64.5723	135.843	17.6141	1407.42
ENSG00000104419	35.1738	26.0371	27.9054	53.5597	100.03	16.3201	48.2231	50.3949	14.6585	44.4381	282.539	22.8979	227.772	40.9475	42.3495	43.7951	195.097	48.6854	65.5637	20.9914	1407.38
ENSG00000153187	83.4288	52.6157	52.0416	93.3196	93.6493	45.4294	128.096	66.72	58.6982	35.9379	117.183	54.1969	64.0058	26.7943	72.969	55.7825	89.1747	80.2046	109.506	26.1894	1405.94
ENSG00000197142	58.7462	76.8789	49.667	67.2446	80.1321	75.7161	18.9411	106.761	98.5333	62.332	24.7421	77.1299	79.6167	56.0372	101.404	113.728	120.704	75.1925	22.6694	38.1639	1404.34
ENSG00000125995	80.0874	52.8916	68.1754	54.2118	119.313	39.976	106.642	56.812	82.3611	41.4679	101.431	36.1248	61.5158	83.5657	61.6651	49.9013	129.356	38.3855	48.2212	90.8106	1402.92
ENSG00000159069	88.9768	80.5362	43.3449	60.13	110.75	32.9384	33.0704	85.6046	105.088	43.1378	77.1319	51.5488	109.346	101.101	50.3837	86.2824	100.889	46.2335	42.4773	53.9356	1402.91
ENSG00000111885	93.3268	54.0338	16.4346	52.4938	39.4259	66.8909	195.331	62.5309	45.5539	46.2133	133.793	74.4396	62.313	47.8104	155.376	56.3268	68.932	56.4871	68.0998	6.78009	1402.59
ENSG00000100823	69.8517	89.558	50.0276	77.6878	184.608	31.4013	95.1498	49.2792	61.3201	37.3723	117.122	42.5635	74.1468	51.1194	69.5481	53.0022	60.7706	63.959	92.2257	31.5618	1402.28
ENSG00000183531	40.8346	59.4876	28.2355	90.6897	58.351	37.6116	69.5504	92.9485	83.372	14.3059	29.9676	101.99	64.6007	20.6985	77.6317	57.7107	116.894	171.034	171.108	15.1402	1402.16
ENSG00000128245	61.4825	47.2283	52.9839	108.649	116.442	45.9349	113.389	69.0544	49.0302	19.8566	114.954	44.1378	107.614	15.4046	47.3826	50.5762	108.888	90.8694	121.485	16.565	1401.93
ENSG00000182154	65.2077	65.7507	91.3724	53.9945	80.6418	48.1727	29.2731	47.3108	98.4108	47.0824	69.3015	51.5901	64.7817	89.8138	50.0194	85.2931	149.363	37.0227	25.8156	150.922	1401.14
ENSG00000159346	68.8994	53.3468	32.0759	63.1007	102.682	44.041	69.7244	67.6754	103.405	37.6467	72.7347	66.3483	98.2936	50.3488	77.247	56.111	140.803	63.317	105.264	27.7752	1400.84
ENSG00000100934	68.4146	52.7473	18.932	53.7677	97.5304	41.8827	157.447	81.5045	89.9939	35.2284	72.0383	62.0343	91.4287	36.571	57.982	79.5887	80.0211	56.8543	159.743	6.96476	1400.67
ENSG00000109084	93.8935	39.5062	23.7275	33.553	88.1125	17.3148	118.852	39.0942	126.373	47.28	159.358	30.4882	188.049	38.9905	53.6309	39.4416	76.3487	46.3573	118.343	20.9542	1399.67
ENSG00000167363	114.531	72.8511	40.4924	34.3595	54.7414	19.8061	43.7426	44.3663	194.047	47.8064	75.034	33.7899	178.764	74.8647	50.5578	53.9054	48.7736	43.3919	128.461	44.9106	1399.2
ENSG00000176907	18.7481	71.7393	163.231	138.557	6.36109	151.059	11.8578	114.76	8.80977	39.0424	57.475	218.501	5.24454	52.3591	18.0867	63.6439	6.56967	116.66	31.772	103.187	1397.67
ENSG00000142507	92.364	73.7967	55.2434	84.1964	70.2791	54.7642	103.845	85.1695	47.4358	54.3625	72.3103	56.5114	127.716	64.2819	52.0072	66.2496	61.1938	61.276	63.7198	49.2056	1395.93
ENSG00000065809	59.8878	66.3326	39.1159	98.6035	95.5748	45.6114	34.1674	48.7598	48.4361	41.4977	78.8664	55.17	40.8678	41.3536	38.6796	65.9172	112.187	76.2266	294.504	13.8862	1395.65
ENSG00000204196	36.9104	47.2375	118.743	115.396	54.5426	57.9885	106.864	86.9166	18.454	49.2508	95.2301	72.6318	44.4292	62.7618	34.0369	52.9748	94.6299	78.5428	24.2714	142.393	1394.21
ENSG00000170439	64.9775	122.75	58.6803	56.8196	71.142	31.3071	49.256	47.6706	105.956	126.413	63.9848	57.6382	48.0211	51.8972	51.3301	102.417	54.9998	73.285	78.8361	71.8485	1389.23
ENSG00000164172	59.2613	55.807	39.7314	63.1163	55.4467	58.5705	136.24	68.4713	124.085	54.2413	92.7284	58.4689	109.61	42.5764	99.6222	60.8132	30.5258	60.6779	87.6054	30.2333	1387.83
ENSG00000156471	40.5867	42.5775	19.3938	49.5089	37.135	30.4453	329.82	42.2262	96.0153	37.209	140.494	48.7409	126.23	40.8264	46.5075	34.482	66.0271	45.736	102.099	11.4801	1387.54
ENSG00000087365	70.3413	57.7949	45.5761	87.6702	103.178	37.3121	153.827	79.2782	46.3603	31.1356	101.922	58.6452	93.1656	40.3115	53.4307	53.0194	40.544	66.087	132.037	34.6965	1386.33
ENSG00000167461	38.0241	96.0367	39.2661	79.3137	94.1297	53.9032	45.8688	84.0528	74.4235	32.5406	74.8151	57.8744	65.6737	53.9624	117.303	78.7577	90.4156	81.1346	101.29	26.5955	1385.38
ENSG00000138600	69.2553	52.3748	24.0553	51.7923	77.6716	44.739	57.4051	60.06	135.224	48.7774	58.0354	69.2221	150.532	35.9274	69.9477	54.7928	88.5789	55.9682	170.783	10.1715	1385.31
ENSG00000197358	62.6633	50.0014	47.7897	53.4446	69.1448	58.9511	74.5863	99.4647	75.7063	60.4904	72.1659	87.5341	68.2828	54.9459	106.098	54.8637	89.1906	59.2138	114.447	26.2996	1385.28
ENSG00000100243	53.6337	63.4693	53.7792	100.88	46.0865	40.6651	74.7924	82.104	62.9238	24.4899	140.849	62.8677	154.913	64.1685	55.3368	60.9722	94.1279	79.3687	39.438	28.6389	1383.51
ENSG00000211890	1.08826	76.2807	165.24	578.647	0	21.0712	9.26354	50.5345	4.46935	4.43214	0.748735	14.439	5.22573	17.8758	0.636435	109.988	0.106757	274.451	0	48.9134	1383.41
ENSG00000185883	40.5451	84.2331	66.0729	87.7362	46.4716	36.0901	83.7179	59.3065	76.9448	34.6138	76.9391	54.5134	92.5049	57.6048	47.9366	72.1441	167.368	70.9621	72.4504	54.3719	1382.53
ENSG00000131504	75.8614	61.4338	21.8565	48.8364	77.2646	36.6528	63.9418	73.4972	129.15	39.263	59.9131	63.0392	107.255	49.1566	172.798	56.4376	61.4905	50.6248	113.793	19.5946	1381.86
ENSG00000197451	42.3477	50.0491	50.057	74.4965	61.7371	52.5718	92.0463	69.2123	108.345	33.5585	130.658	50.5095	104.421	19.9586	112.674	58.5171	89.4047	73.0765	76.1902	30.9916	1380.82
ENSG00000122121	0.38365	22.5438	26.7054	31.5722	85.2146	37.0044	16.5249	25.5116	96.7462	29.3495	26.4392	21.9542	247.676	38.1295	219.358	40.0494	87.3991	29.262	271.338	26.8471	1380.01
ENSG00000172893	146.555	66.3625	11.2601	17.1166	161.281	10.873	94.4822	29.7767	229.527	37.1829	90.3271	12.9017	179.714	31.3263	30.9311	48.7703	15.9035	22.6766	129.843	12.5523	1379.36
ENSG00000091164	65.0477	53.5833	50.303	84.2479	57.8304	55.125	88.7826	60.3984	37.1417	47.5258	81.3549	62.4586	103.536	28.0965	95.1263	57.2125	111.586	75.7824	135.899	28.2418	1379.28
ENSG00000159200	27.6438	149.502	93.0491	76.2071	20.9711	112.131	22.7305	99.0239	76.7181	41.8512	24.4336	120.989	45.4711	36.0354	49.2408	112.394	35.0248	162.726	38.7204	32.6871	1377.55
ENSG00000102910	49.1175	83.1223	33.7162	51.444	80.1131	39.6059	28.7715	85.2262	90.2808	46.1448	27.3635	73.5368	54.577	56.1137	109.113	88.6218	76.3014	64.0056	220.49	19.5063	1377.17
ENSG00000122218	67.8013	45.6016	27.2544	53.5559	120.251	33.4294	94.7446	58.5127	60.7572	25.4108	255.48	41.7288	84.2166	33.4555	75.7175	41.7779	103.77	48.6503	86.1428	16.3365	1374.59
ENSG00000126088	63.6673	69.1268	64.2785	81.2278	140.856	53.4603	71.7422	75.7629	77.8102	48.6043	74.8372	60.5317	87.0279	56.5845	49.5107	69.7942	57.1801	56.8458	53.0692	60.6848	1372.6
ENSG00000175334	71.186	53.3435	84.3763	82.4609	82.8286	43.8409	118.864	55.0269	51.4078	39.7501	115.232	47.0758	74.543	44.9119	40.6456	57.7238	61.3824	65.7093	133.335	48.3909	1372.04
ENSG00000149084	98.3679	79.1956	32.0977	78.3259	63.8253	44.5516	64.4642	56.1391	100.643	59.3758	147.271	75.9282	58.9203	46.8728	33.996	78.5607	30.1305	78.6111	128.166	14.3762	1369.82
ENSG00000090520	99.2081	36.1714	27.5633	60.2754	63.2104	44.8198	135.92	45.111	35.5201	27.4419	136.318	49.7858	152.267	17.1567	64.932	36.2341	110.288	41.4705	169.681	15.7317	1369.11
ENSG00000163660	81.216	64.3049	162.244	92.1702	47.8681	97.6749	54.0459	88.1821	35.1545	49.5478	68.317	81.6254	45.759	36.8134	48.3314	64.7208	28.6942	89.5597	74.9269	55.8649	1367.02
ENSG00000107581	81.3503	63.7003	35.4949	69.8754	72.5309	41.8837	113.528	69.6003	82.8556	39.0768	72.3048	56.6826	130.587	32.6592	62.8697	56.1623	86.992	63.4713	106.086	29.1043	1366.81
ENSG00000220326	62.1593	30.7036	49.4363	46.2762	78.2947	66.9194	179.63	72.8695	68.2958	62.785	191.615	63.9113	77.8369	40.5445	42.804	45.8394	114.036	17.7047	32.373	22.261	1366.3
ENSG00000169919	39.4848	98.0746	41.629	68.4973	71.162	43.4079	84.5284	78.9121	112.243	52.9003	70.3282	67.5357	63.9494	63.4412	95.8398	69.4255	72.6142	69.9573	54.2482	47.8851	1366.06
ENSG00000103202	63.9368	57.8948	67.2058	60.8861	65.523	47.6511	76.7829	61.7501	99.0782	43.5077	85.0054	63.4752	34.9653	95.4838	63.4338	58.2785	130.387	57.0352	35.1484	97.4053	1364.83
ENSG00000138867	180.082	76.0987	38.2884	48.3613	65.7276	47.4361	31.799	109.459	41.5437	46.1782	59.1419	67.8715	101.959	58.7668	63.1376	66.4611	87.8097	44.2256	94.55	35.7042	1364.6
ENSG00000204128	106.205	55.2954	50.4549	34.9612	52.1115	31.0284	49.9768	45.0972	78.3008	50.6646	114.462	72.1837	71.9956	80.8775	60.3903	70.4981	55.4036	38.7659	204.269	41.0077	1363.95
ENSG00000214021	49.9201	44.483	49.1239	111.434	91.7209	41.0101	114.11	86.9067	48.5177	20.7422	113.003	55.8683	103.948	40.8064	30.4465	57.1832	97.1979	85.6834	81.2872	40.3355	1363.73
ENSG00000225074	98.895	75.9038	76.1084	69.9094	44.5272	72.7692	46.1248	73.5764	63.7803	43.9024	61.3783	55.131	60.7099	68.9632	79.2673	87.8144	75.485	54.0308	111.097	42.1397	1361.51
ENSG00000198791	69.0702	41.1465	27.2227	66.513	84.1784	38.0622	200.272	59.1082	48.8085	28.4837	85.6657	52.3376	47.6883	26.0539	77.9769	42.2332	130.915	62.1904	159.544	11.7721	1359.24
ENSG00000143727	70.147	55.2968	41.8355	69.6161	74.4808	49.6758	122.728	58.8829	56.0561	47.3542	105.911	49.7691	149.343	41.037	64.3804	56.2106	77.0579	67.0697	77.6037	22.1521	1356.61
ENSG00000137955	56.8068	46.811	48.0488	82.8262	103.556	50.7967	164.629	66.2476	56.8614	46.0638	87.4458	58.7715	67.3652	30.7605	85.0365	57.5345	66.7744	71.6888	87.6536	19.9887	1355.67
ENSG00000100075	88.6088	68.5952	44.8916	49.801	119.264	26.4675	70.7638	40.1308	77.5042	49.9954	90.0123	50.6643	127.07	93.2043	19.3237	55.5642	135.005	37.8866	50.2758	60.4064	1355.44
ENSG00000167460	24.4746	42.8719	82.3333	225.981	40.5263	60.8865	138.005	113.005	35.589	15.2453	100.512	60.1446	55.2684	23.6972	45.9904	41.5523	49.8442	142.164	37.4594	18.6751	1354.23
ENSG00000165841	106.951	230.044	47.1379	31.3062	7.73664	36.0118	12.5423	89.7836	35.1526	141.923	26.003	15.9761	64.2151	194.381	16.0629	94.0881	23.887	135.877	8.09239	36.2113	1353.38
ENSG00000172164	47.9354	47.4709	22.1295	24.4255	67.0883	30.116	329.389	30.2207	53.069	44.1676	91.0489	39.3093	113.362	37.3784	54.1631	41.2062	81.7438	25.4037	159.395	12.2993	1351.32
ENSG00000143222	52.8521	48.5289	51.7148	93.3982	105.928	42.8466	110.596	62.5431	69.6219	44.3188	201.515	56.2044	62.5597	40.9004	63.0952	49.1829	40.807	73.3402	51.0895	27.4989	1348.54
ENSG00000088812	133.878	65.843	18.1393	43.0112	125.354	24.789	26.461	41.3597	150.658	40.2253	76.0785	43.9252	186.595	56.261	72.6232	56.6359	36.8135	51.1016	90.8936	7.68148	1348.33
ENSG00000175166	66.3713	52.37	22.6888	64.1087	116.851	22.0727	103.742	60.543	87.5293	24.3767	99.1101	46.5648	157.534	30.3436	61.6584	48.6259	130.322	43.6173	93.9579	15.7845	1348.17
ENSG00000187097	68.5603	81.1265	16.9128	36.8884	77.1503	27.1726	39.257	47.9424	159.377	50.0639	44.5092	44.1584	193.246	79.2276	75.2383	80.0197	17.3175	59.5894	137.797	12.4156	1347.97
ENSG00000115758	97.5244	29.9106	24.0751	56.8959	34.4699	37.3433	114.292	67.2827	74.8995	21.0014	292.205	45.9806	134.703	13.6508	55.1882	44.3452	83.6228	45.0643	60.0732	13.3516	1345.88
ENSG00000235582	33.3839	49.0716	65.9968	134.939	93.6436	95.3291	178.418	103.77	50.6868	60.6048	114.843	1.11238	36.3772	46.5116	40.4933	57.6996	48.4292	66.9499	1.93184	64.8189	1345.01
ENSG00000164040	46.5124	83.7007	43.9212	75.2546	51.0472	53.5895	51.667	63.6688	86.5604	74.4548	81.3473	76.8031	65.8093	56.0381	117.85	78.2267	44.497	79.4948	83.9719	30.3982	1344.81
ENSG00000137207	84.6391	58.9916	38.3336	67.5888	135.414	34.9258	65.6477	56.9905	57.4714	36.2123	126.193	52.1306	87.9173	49.8069	77.5853	54.4532	95.9161	50.6784	85.3564	26.634	1342.89
ENSG00000134056	87.7169	58.4174	39.4258	63.1489	84.1999	60.4333	42.9979	93.9425	141.105	54.5751	108.508	86.3284	58.9614	47.4058	77.5592	55.0963	40.1265	59.4891	62.4295	20.0422	1341.91
ENSG00000129538	42.6417	36.447	21.8426	88.3597	136.534	41.8712	44.4152	62.46	27.4031	17.0205	287.136	22.4008	213.958	31.3017	64.3435	55.9873	34.8958	69.8572	22.8766	18.678	1340.43
ENSG00000118004	2.66833	68.0898	114.613	259.936	6.59698	82.8013	137.45	155.385	53.1163	25.4795	29.1498	85.3593	1.48071	49.6426	21.3495	58.888	0.637212	120.518	1.60161	64.7822	1339.54
ENSG00000185236	70.1611	85.3784	45.4979	81.5113	60.9518	43.995	47.8516	68.7183	59.5122	41.3267	93.2513	61.1379	40.5074	93.0912	77.3535	75.8936	88.8716	48.6998	118.916	36.8526	1339.48
ENSG00000214078	62.2802	42.6584	47.1508	61.6375	117.441	44.5262	126.183	57.7169	85.6725	36.9874	111.857	43.9221	73.7553	47.7007	52.7079	48.4923	120.335	64.0397	60.2454	34.144	1339.45
ENSG00000115425	70.316	82.0819	62.4956	63.0522	21.5182	45.0686	47.1567	54.4963	83.5119	79.2794	71.6984	45.4643	50.1492	79.4135	52.7562	74.0831	54.4952	66.3184	191.68	44.1454	1339.18
ENSG00000183281	19.0595	81.214	71.374	21.0984	1.93927	147.449	27.4208	117.421	26.5799	129.438	53.1346	113.297	7.41957	161.771	96.6379	64.4521	2.65473	69.094	19.3165	107.213	1337.99
ENSG00000073584	62.043	57.9126	52.9483	92.3632	81.2304	55.3043	129.348	50.6113	52.87	30.2836	127.664	53.4973	76.9707	35.1159	63.1176	50.1831	71.9962	78.3239	78.2195	36.9895	1336.99
ENSG00000137133	90.4606	86.9573	73.3619	67.5373	42.0663	48.4605	31.3159	104.862	60.4081	88.1187	42.2509	85.2363	78.636	76.4483	35.5554	75.1709	71.7623	54.6147	40.7287	82.5148	1336.47
ENSG00000150779	88.6722	58.5275	51.8972	69.4721	103.475	38.019	114.165	69.4863	62.5176	60.3972	104.21	52.4758	101.364	55.3445	27.5978	55.6097	43.0079	41.7325	103.779	34.5701	1336.32
ENSG00000100519	61.035	49.3725	49.1228	80.454	100.416	55.5557	103.478	73.4194	57.6342	44.1956	93.3712	64.9821	89.0595	28.8439	67.9615	46.7319	43.8514	67.1864	139.83	18.1819	1334.68
ENSG00000188375	121.838	42.1094	40.315	90.4844	54.5583	35.8064	97.1824	61.8855	54.7029	33.3514	61.0498	48.8499	83.4016	58.7343	58.6519	59.3215	125.747	83.2066	109.973	12.7096	1333.88
ENSG00000224249	136.159	199.87	106.517	12.0807	8.17893	7.34016	139.047	21.2536	29.1749	14.5179	17.3102	5.85854	8.47729	14.7923	35.3902	38.8446	24.0039	226.641	18.0878	269.679	1333.22
ENSG00000187546	77.3324	66.995	39.1931	39.2634	55.931	52.0871	51.6044	74.9229	88.6202	59.8292	72.9328	50.4637	14.4514	58.0294	102.087	72.9715	169.507	65.5951	98.6278	21.9827	1332.43
ENSG00000013583	75.1862	74.6888	51.1386	82.26	33.517	69.8459	40.0091	95.017	63.6442	68.2202	67.0801	84.8447	73.7137	70.2486	47.1336	82.9297	54.9727	86.9436	80.2587	30.2707	1331.92
ENSG00000128590	56.0209	37.0669	27.8772	52.8647	66.7243	65.7709	26.0013	77.7945	81.4522	34.7179	184.737	73.8754	84.5012	23.5492	104.134	45.6808	46.9275	50.8916	184.297	6.99858	1331.88
ENSG00000124098	46.8105	52.6898	26.6836	57.3526	129.89	54.4726	20.5043	55.2363	124.28	66.1303	51.6762	84.1902	88.3682	62.5136	64.2732	70.1924	111.466	52.5225	78.214	33.2867	1330.75
ENSG00000137801	22.3701	178.146	115.941	210.273	26.2916	40.3076	131.994	107.535	12.7522	6.79451	63.2099	54.9981	50.8961	11.3276	12.9177	66.812	5.92006	140.21	58.5796	12.3061	1329.58
ENSG00000184007	37.4735	49.781	34.2304	85.0988	113.521	52.4126	90.3418	84.6541	70.5981	36.0986	82.9846	76.6421	98.2594	35.1776	88.0601	59.1801	83.1916	73.2329	60.1518	17.2379	1328.33
ENSG00000153113	58.3951	58.5762	48.8576	98.6096	51.2631	47.9261	36.3982	86.76	80.6613	37.2894	82.0818	74.8716	86.7467	35.5112	119.431	44.3179	58.8756	72.9316	131.718	15.8332	1327.06
ENSG00000153310	11.7942	9.69451	14.2932	34.1233	40.701	15.6288	662.405	20.6311	23.6074	3.59283	119.892	21.7672	88.53	9.97499	14.9841	20.7145	129.395	37.3977	43.8792	2.90476	1325.91
ENSG00000189067	56.5831	62.6134	36.0297	102.32	45.5549	38.4133	51.5582	92.7024	139.177	25.1669	54.3173	81.2359	65.5635	33.8509	58.4328	53.5139	72.199	97.3719	134.396	24.3077	1325.31
ENSG00000238095	57.9124	86.1905	77.5116	150.842	50.8872	72.6265	67.7736	81.9782	37.1029	41.3894	87.6576	62.6609	78.5071	13.0237	116.507	49.9848	31.8144	98.9356	13.2709	47.9096	1324.49
ENSG00000012504	80.2861	71.9907	49.1563	69.7125	113.439	61.5061	51.643	77.1485	40.8453	48.3059	65.3617	76.2983	80.2178	54.2216	56.2948	54.3592	45.2135	70.362	134.528	23.3945	1324.28
ENSG00000073921	67.5718	51.6332	43.4509	97.7166	79.7491	53.3884	85.1119	83.3107	63.1485	34.8383	105.525	66.3526	97.6335	32.2078	52.279	52.2979	30.5862	89.8711	121.831	14.9888	1323.49
ENSG00000169710	303.63	70.2909	17.7075	12.1178	91.3563	6.34736	107.305	33.7335	106.93	13.4879	162.739	12.2449	110.424	26.0264	14.9438	33.2125	42.184	45.9672	84.0224	25.8754	1320.55
ENSG00000157557	49.3221	75.7744	57.675	63.2607	50.0871	124.644	20.5374	102.846	53.6873	55.2145	56.0804	77.9523	70.3485	50.3644	74.3972	88.2733	37.0275	70.4853	86.4508	53.8899	1318.32
ENSG00000118523	104.623	148.545	106.002	190.619	16.5977	18.8828	33.7348	239.451	8.75621	14.8672	27.0107	75.878	30.5313	13.5749	41.6694	64.6729	3.32504	161.153	11.2749	6.98348	1318.15
ENSG00000147669	44.2806	28.4461	33.256	65.5047	57.9938	32.7148	187.351	48.6297	46.1059	28.3736	162.124	35.4589	125.09	15.4246	40.1759	34.8964	110.971	59.8537	148.057	12.2829	1316.99
ENSG00000132471	73.4673	68.0253	45.2324	63.7971	66.4917	46.0945	40.5525	75.0166	81.2248	45.009	102.216	62.9542	104.15	73.4163	55.8082	52.9154	95.288	54.524	72.3399	38.1394	1316.66
ENSG00000013275	141.291	51.7455	36.0956	53.688	96.6687	33.0575	81.2042	48.7119	63.3305	25.251	140.674	38.8191	127.516	26.6856	78.2796	45.4861	49.7603	48.6379	104.055	23.1496	1314.11
ENSG00000106052	63.629	44.7613	32.5202	70.0126	76.2802	47.1763	51.1051	65.6945	94.4705	29.0626	125.76	64.3875	56.598	20.9596	114.847	47.0934	109.554	71.8696	113.017	15.0998	1313.9
ENSG00000025796	75.428	57.8498	24.6479	65.0211	35.09	36.8413	75.8204	77.5159	65.3317	43.2477	149.429	66.9457	63.3691	34.782	102.571	50.8153	81.9534	65.5384	122.526	17.7552	1312.48
ENSG00000099624	55.1129	105.913	86.0406	48.3324	39.6783	27.5992	28.0061	40.2257	67.0195	32.4821	73.6408	42.7288	52.4857	112.974	64.473	81.968	87.9765	33.0498	67.369	165.094	1312.17
ENSG00000143545	50.7754	41.2924	62.4438	77.0352	95.5974	69.4865	90.9148	66.2104	70.0426	53.9505	78.1949	74.2948	80.4789	47.6561	61.938	47.9219	63.5386	63.4274	65.8279	50.772	1311.8
ENSG00000128609	47.2296	44.0108	49.176	87.2338	49.9906	70.1411	49.0372	74.1075	132.937	53.8753	77.5115	72.124	63.8914	29.3107	88.5948	53.4031	65.6521	74.6441	99.8401	28.6111	1311.32
ENSG00000198898	60.6757	31.8071	29.9964	87.1347	68.9721	38.1581	85.7404	50.4674	87.0634	18.6183	136.506	49.7219	115.327	18.4124	84.0201	43.8843	94.6943	72.986	128.003	8.91445	1311.1
ENSG00000125835	60.0769	39.5709	39.3425	63.5766	92.3879	27.4957	129.976	44.0663	29.7541	22.07	134.859	32.0308	97.3095	28.962	42.2225	40.8266	227.965	45.0118	82.009	31.0329	1310.55
ENSG00000167978	46.0503	101.594	100.685	55.1983	23.62	33.7962	55.105	87.1164	100.81	50.3874	48.4371	60.9723	41.0587	102.473	66.1691	52.7998	53.5011	110.801	44.7948	74.3662	1309.74
ENSG00000100591	73.2934	51.3897	33.9086	66.0497	89.7258	44.9918	105.828	67.1223	50.2801	25.2666	89.3157	48.4329	115.647	38.3277	62.4548	47.1456	120.378	52.1152	102.52	25.2998	1309.49
ENSG00000112992	68.8475	81.7708	31.6442	53.3006	34.0433	53.6343	43.0098	54.9093	156.443	59.01	41.7076	60.6181	67.8633	52.6423	97.989	89.499	70.5652	58.6892	115.169	18.0925	1309.45
ENSG00000154473	72.6869	32.9009	58.7594	103.341	86.9244	54.0464	124.069	63.0727	43.8032	40.8096	88.3154	49.159	114.822	20.7301	60.2545	29.2435	52.4149	80.7284	110.795	21.5547	1308.43
ENSG00000084090	92.2563	47.6555	28.7036	65.1306	70.823	34.3771	112.37	81.8081	85.852	27.5756	82.9585	60.2726	110.906	31.1349	86.8605	57.4781	80.2442	61.8285	72.333	16.4016	1306.97
ENSG00000225733	90.6215	57.9128	52.0661	113.926	60.4557	39.3583	68.8006	70.0969	51.7309	28.7909	79.9741	70.4144	93.899	42.7096	37.1192	48.8056	80.7338	87.7588	114.725	17.0382	1306.94
ENSG00000073734	68.4558	75.2442	14.8152	16.9089	19.6576	27.4267	3.72578	63.7574	262.473	51.684	16.7953	75.8333	96.1552	46.4101	123.137	33.0621	139.515	35.3191	121.292	15.0758	1306.74
ENSG00000230338	240.761	2.21186	2.53334	1.30274	0.277194	0.710763	1.92909	5.48808	0.823977	3.86593	1.15032	1.87522	307.417	4.01064	1.56446	1.7722	0.524852	582.068	139.844	4.06813	1304.2
ENSG00000100266	48.2824	37.3799	34.8727	72.9264	166.251	36.5666	69.9668	51.2293	86.7419	17.7144	111.273	37.7158	161.082	19.769	57.0299	39.4032	51.7258	54.908	134.397	13.7603	1303
ENSG00000157020	58.7894	61.057	42.555	63.4948	92.4901	40.7518	118.328	69.8127	63.6128	40.0786	121.239	40.5101	91.3653	38.1315	53.3202	50.7859	88.4849	58.3863	78.968	27.103	1299.26
ENSG00000109390	31.5073	79.4875	89.5537	115.209	36.5403	64.5131	69.3049	106.223	62.6614	50.7601	57.741	96.2939	26.4695	60.5316	47.7799	76.8763	42.2641	114.324	36.5159	33.1059	1297.66
ENSG00000180304	60.4737	56.0829	49.3972	84.376	57.061	37.6996	58.7764	93.3096	124.631	52.1392	55.5751	60.1405	86.4494	48.9362	69.1521	64.2228	60.3049	65.5773	82.9275	29.8794	1297.11
ENSG00000233952	80.8205	38.5049	26.935	45.8168	148.687	36.7205	171.594	30.2025	65.15	37.2615	101.082	26.3634	178.119	61.936	32.7987	45.0398	58.0041	30.1722	51.9811	29.4853	1296.67
ENSG00000099783	69.2504	57.6961	40.8166	82.0091	87.3666	38.0034	110.915	71.6507	51.5375	34.0868	119.192	52.2211	66.7914	40.1493	59.9476	54.5344	91.8015	65.8855	75.6832	27.0532	1296.59
ENSG00000234581	132.762	150.936	80.5084	8.26388	10.8605	4.64132	126.69	28.67	47.3494	16.5238	13.2205	10.3725	16.6766	18.3328	34.7344	45.6289	22.6203	206.682	45.0341	274.86	1295.37
ENSG00000198431	55.0067	32.4632	15.077	41.9631	66.5	19.0578	169.46	35.5013	55.4854	12.4846	174.618	28.5001	264.201	11.3567	52.2483	25.4861	84.2688	34.2504	110.544	6.78234	1295.26
ENSG00000187109	42.4318	37.6892	63.0815	176.292	56.8546	51.5937	192.217	75.0408	19.3804	23.0358	82.2451	50.9804	81.0492	18.3583	49.0788	47.9025	48.5772	120.295	39.5378	19.3259	1294.97
ENSG00000105202	86.785	40.5333	51.3226	93.1615	92.8857	36.6305	188.653	55.9198	35.1903	29.009	123.717	39.5451	47.5864	40.9687	62.1035	49.7995	68.0004	61.1835	50.9767	40.0942	1294.07
ENSG00000105221	96.9343	73.8358	50.8034	47.9258	40.5645	42.7023	70.1333	64.4202	116.454	43.4164	68.533	50.7604	66.58	90.8599	72.7574	70.3813	77.4773	46.5059	50.9445	50.0322	1292.02
ENSG00000157734	37.6478	49.6967	62.1883	60.7742	93.4492	32.1037	96.9561	53.4423	86.5317	34.7699	78.8264	22.0449	106.669	35.0105	87.8723	46.5781	2.64445	44.5683	195.914	62.0209	1289.71
ENSG00000130985	70.9604	71.2938	45.572	75.5658	73.8703	30.2418	98.4932	59.8406	55.492	27.4291	60.2433	43.6718	82.115	46.6446	126.165	46.9884	108.262	52.6944	81.3117	32.2479	1289.1
ENSG00000235883	63.6124	60.3392	39.7529	78.1754	52.7318	38.7789	51.8932	48.3588	119.617	22.399	56.5404	37.8142	76.758	57.8515	109.528	59.4078	43.8405	77.9006	168.709	24.88	1288.89
ENSG00000143375	28.2521	56.5916	41.312	39.4665	11.1228	31.9999	81.5507	75.6439	126.333	30.3405	43.0537	55.9638	67.9472	82.7985	122.842	52.4672	101.352	48.6678	137.684	53.3818	1288.77
ENSG00000170581	96.9733	74.7381	70.9512	62.0851	85.8147	46.0915	66.0822	78.4183	83.4876	47.7227	37.6153	51.0332	32.596	54.845	124.61	66.079	16.4735	67.2324	84.6058	41.1539	1288.61
ENSG00000100412	86.8034	56.8735	24.0168	41.2311	58.2842	23.3985	62.9035	73.4958	177.401	29.7962	113.215	46.7757	168.655	40.7906	57.8145	57.2571	53.9342	39.8288	56.4003	19.0129	1287.89
ENSG00000160948	57.2114	47.584	51.6434	70.2787	69.2125	34.1704	64.3295	57.1223	47.4247	28.8292	136.829	32.9357	129.746	60.3885	57.1245	51.9047	106.216	49.7737	83.7445	51.3912	1287.86
ENSG00000225379	46.7511	52.7591	25.9258	38.6775	123.596	26.1858	49.9841	43.4193	127.136	33.2001	83.6732	34.3871	165.86	94.2442	26.1094	63.1387	115.028	26.9824	90.4835	19.9837	1287.52
ENSG00000088766	51.3186	96.5342	35.0806	104.386	125.538	74.8905	24.7147	40.6561	52.7454	92.5531	79.984	48.9377	104.051	31.1969	30.5994	46.3053	120.268	49.6022	54.8319	21.4439	1285.64
ENSG00000135069	17.9873	92.8659	32.5907	45.4151	24.1237	67.2184	78.3384	35.5514	40.243	69.4717	84.792	80.2272	159.013	85.1771	12.0302	110.883	67.0236	76.9741	86.5483	18.9772	1285.45
ENSG00000165283	89.097	55.5973	29.5873	58.0883	63.4163	39.8324	67.5569	61.8108	57.6429	35.8094	128.905	45.3834	112.77	47.2668	50.5715	49.4885	169.884	41.3196	51.2843	28.9528	1284.27
ENSG00000147274	67.0443	56.842	83.1068	103.692	51.2718	42.9654	111.141	86.236	46.5896	31.3784	124.629	64.0452	43.1088	36.3198	69.1064	45.8161	55.5566	81.0105	54.6264	29.1771	1283.66
ENSG00000160075	38.4974	51.9753	43.7688	74.5358	122.324	53.147	86.0654	65.3467	77.749	48.0905	67.0488	54.7955	51.4344	47.6461	74.7394	53.6596	118.577	67.1751	47.3915	39.6362	1283.6
ENSG00000178537	59.1881	60.0979	44.1033	53.0485	36.0521	44.3105	58.2797	99.937	85.1608	75.1646	88.8962	71.3532	94.3458	54.1131	53.5858	106.821	44.7034	61.0723	60.5574	30.7846	1281.58
ENSG00000167986	74.7901	51.0444	29.7984	61.5853	95.1003	32.5215	123.404	53.7562	84.5312	28.3364	104.563	43.5319	136.632	41.0533	57.7781	50.9587	50.6463	50.1628	95.9027	15.0387	1281.14
ENSG00000006831	144.403	84.3014	23.9344	44.2577	51.6738	26.0009	39.0466	73.8579	89.8882	36.082	48.9366	62.3195	124.716	45.1479	39.5805	67.8569	30.4077	53.7708	175.983	18.9391	1281.1
ENSG00000178035	56.6545	55.5783	37.5755	97.5342	101.487	20.7962	277.397	55.7832	45.3556	21.4392	76.1541	34.0921	82.089	36.2785	50.5275	36.3394	57.9307	59.8987	56.8832	21.1516	1280.95
ENSG00000152291	65.2423	82.0314	48.9852	93.6497	47.6031	35.7078	77.0155	62.1815	97.1051	45.8901	66.428	72.127	76.3496	47.4723	70.5201	76.4309	35.5443	91.184	70.2841	18.7865	1280.54
ENSG00000155380	42.2945	56.9424	16.4661	22.2155	76.4224	42.3856	80.9428	99.544	39.0059	55.3554	85.4309	37.433	81.1769	31.8343	82.8092	47.2457	210.811	29.8911	126.847	13.4515	1278.5
ENSG00000090060	74.8396	46.3267	33.2164	63.3115	113.797	44.5954	103.06	61.1512	51.8193	29.0424	99.8805	49.975	105.909	26.6331	75.0451	40.8105	70.5514	65.2282	108.473	13.4299	1277.1
ENSG00000106591	64.5747	63.3524	78.5192	91.4911	35.3319	74.5632	47.1289	59.5913	56.9725	58.5449	105.831	50.8896	67.9137	48.7725	73.9663	68.2521	49.8803	78.8889	66.334	36.0297	1276.83
ENSG00000116586	64.0168	53.5851	51.2611	46.5154	101.602	41.2257	50.2482	57.1408	111.235	39.655	99.0772	44.0684	84.6281	56.6371	66.681	52.042	92.6414	42.4321	69.9059	51.83	1276.43
ENSG00000008282	66.9886	43.1302	34.9369	91.1128	56.2711	41.3878	52.7702	55.5466	72.3919	24.1695	157.095	52.2434	101.839	16.0212	92.2736	31.346	79.0216	81.8652	119.504	6.10544	1276.02
ENSG00000146007	66.4936	39.5078	38.9763	79.3681	111.642	37.4123	69.6108	77.8576	99.7677	36.7761	80.7687	56.2838	86.3876	29.6375	85.7279	42.8198	54.2576	61.1344	99.4423	21.5206	1275.39
ENSG00000165516	73.9009	64.5427	56.8813	76.841	78.7949	64.5251	56.3824	101.043	36.7109	65.2993	63.4188	73.222	62.6925	58.5821	43.4774	60.1729	31.6725	65.5869	113.777	27.7077	1275.23
ENSG00000144579	75.4449	69.4074	45.1441	93.0928	45.672	33.123	51.4866	63.1456	62.1751	36.886	84.8999	53.2609	57.7967	70.6579	64.1572	63.1363	91.8393	56.2646	113.157	43.7935	1274.54
ENSG00000230460	86.7339	42.687	295.172	23.2165	28.417	25.4589	48.6751	61.8543	61.7422	75.5314	39.2143	70.1662	33.1206	42.4162	31.5614	22.8273	13.9377	104.885	38.8046	127.628	1274.05
ENSG00000164032	45.3072	23.8137	52.9545	88.302	72.602	51.5524	154.216	57.5316	50.2183	26.5531	121.674	56.9494	73.8033	26.8928	38.7433	42.8465	140.508	53.4646	80.2799	14.8899	1273.1
ENSG00000179163	25.4855	64.068	49.5508	92.2921	133.597	57.281	43.0072	74.5083	79.1603	52.8033	41.7428	65.2199	85.2918	63.4633	80.4165	81.879	47.9418	74.0011	38.8447	22.441	1273
ENSG00000236281	72.5105	25.2848	13.3354	33.1619	32.6673	24.4589	466.897	39.453	34.1812	22.2002	119.731	24.0235	114.97	22.6874	17.208	22.4369	57.8952	32.3878	81.6357	15.0861	1272.21
ENSG00000105701	68.3169	58.4398	58.2936	75.4601	90.6416	35.4807	46.5561	70.8236	78.9772	23.9722	73.0704	39.8595	40.3516	80.1977	61.6137	55.6444	107.014	45.678	90.4727	71.2802	1272.14
ENSG00000172053	108.102	51.6965	47.152	70.4008	80.0359	30.1668	117.732	62.3918	57.3995	37.5576	90.2141	44.9641	78.005	41.7025	50.9612	45.6721	96.2275	54.903	68.3608	36.7977	1270.44
ENSG00000059769	68.7812	35.4257	48.0288	88.087	56.4837	64.7201	60.5651	63.7506	63.54	45.6762	71.0568	61.7033	81.8258	38.5818	42.72	51.2809	120.344	75.8616	105.205	26.5778	1270.22
ENSG00000106397	49.3383	48.7886	30.4982	46.0343	64.414	14.2825	74.0888	45.5457	62.1662	17.5067	132.621	40.2716	91.7073	33.6488	162.647	36.1337	158.247	47.6157	85.0506	29.452	1270.06
ENSG00000137288	48.5673	51.5816	55.6015	52.3635	179.19	36.5517	112.132	50.6921	59.567	24.31	85.1532	35.8077	94.3041	31.4854	52.5542	45.4646	78.8497	40.2385	90.0645	44.9832	1269.46
ENSG00000071127	96.4524	63.1351	36.9107	79.3602	77.8667	35.2542	125.482	67.897	47.8497	26.3056	100.665	39.3521	110.112	34.0921	42.2459	64.6676	57.4499	68.5365	76.706	18.8665	1269.21
ENSG00000155366	48.5541	45.4211	30.6515	70.0227	188.407	22.293	82.4958	44.0473	89.7285	17.1801	98.278	32.1025	129.566	27.6626	78.6212	27.5598	87.03	48.5526	83.3299	17.1099	1268.61
ENSG00000113407	42.7682	46.4546	21.1862	40.7662	82.0539	35.8909	190.483	46.4909	71.8295	22.1637	122.171	35.3202	104.022	17.4072	165.742	39.3199	26.553	41.357	103.787	12.327	1268.09
ENSG00000136986	45.408	41.0574	22.219	47.5888	39.7378	31.008	200.531	47.2003	48.0126	25.0856	115.433	37.3144	145.254	21.3027	59.3028	40.8491	91.4706	49.7307	145.539	13.6159	1267.66
ENSG00000160710	81.0897	58.5569	30.2395	66.6433	83.8371	32.6319	77.0787	56.1541	106.599	22.6584	107.285	41.9868	80.9286	37.1136	116.644	48.7642	61.1683	56.4706	86.7061	14.6963	1267.25
ENSG00000100941	95.3445	73.9591	121.452	68.4085	42.0718	43.5751	70.7596	54.2429	55.4857	58.1404	67.9768	56.3385	53.1065	36.7163	58.5157	61.951	40.9436	84.0132	70.8481	53.2428	1267.09
ENSG00000197894	41.2895	72.0276	58.8522	82.4647	56.327	68.2316	103.231	81.9162	74.0352	68.6837	62.4303	68.3814	54.365	67.6129	56.331	60.1876	46.7789	59.1047	55.3433	28.4379	1266.03
ENSG00000108242	54.8862	121.703	50.3061	53.484	17.5259	56.2177	12.7836	68.5934	50.9924	94.684	39.4941	65.1265	79.2346	103.234	36.495	90.9167	39.12	64.5629	130.032	36.591	1265.98
ENSG00000160201	52.6867	46.5603	82.6392	90.162	60.4681	48.6607	101.484	76.1137	38.2655	31.385	100.282	45.7163	110.529	26.5514	46.4622	57.0443	74.3256	67.0461	66.1085	42.9293	1265.42
ENSG00000067704	64.3937	56.3635	16.5112	57.6215	88.6925	36.391	102.25	65.7761	80.0936	40.5222	79.4248	49.525	87.2134	37.8958	66.7501	54.0948	134.538	57.0051	81.5551	8.78344	1265.4
ENSG00000143575	54.183	47.4613	35.4956	57.1825	119.515	37.1143	97.6197	61.8272	75.6764	35.3836	113.136	41.8402	51.1491	41.235	60.67	42.7525	111.092	47.659	88.0984	45.7455	1264.84
ENSG00000167701	83.9951	82.16	39.6994	25.3143	147.042	26.2398	7.11971	32.4325	165.825	56.2865	5.76868	58.399	31.0176	202.99	28.4814	72.7102	20.809	26.5304	83.3806	65.8598	1262.06
ENSG00000188554	83.1347	55.09	35.7464	75.6563	68.6513	56.9746	59.6784	71.9988	73.5846	45.8761	54.966	63.301	55.5683	47.19	94.0957	66.1078	77.8542	64.3521	93.944	17.4258	1261.2
ENSG00000115561	64.2559	57.4141	45.1246	84.9543	63.3968	37.6725	59.0675	56.5333	72.3121	25.7135	99.1459	70.0543	50.8266	36.7102	63.3294	39.9992	90.6556	74.2518	149.89	19.3791	1260.69
ENSG00000223609	1.30373	16.7006	29.4333	48.9809	52.9289	261.779	30.9124	309.693	3.39389	3.7506	21.0056	93.3937	3.41258	51.379	15.2508	35.8451	7.15672	258.095	0.83199	15.3559	1260.6
ENSG00000130522	49.1481	76.7511	121.633	116.454	64.5488	31.4309	42.4069	67.4238	24.5724	25.3336	95.6802	79.5132	44.635	37.0347	30.0591	83.7404	78.5507	78.6351	60.7197	52.2017	1260.47
ENSG00000180573	50.6382	47.0572	25.4399	42.4619	198.864	56.851	52.5364	34.6632	48.554	30.6528	80.1019	41.8955	130.144	28.5106	56.0127	31.9437	189.277	49.4629	49.5367	15.7879	1260.39
ENSG00000133142	62.4488	53.6241	64.3169	100.523	69.4118	43.7722	36.6497	92.1372	37.2188	49.5499	44.8845	75.2246	54.5338	37.3139	85.5391	44.6406	72.9091	104.681	85.3814	44.7213	1259.48
ENSG00000205358	18.5203	9.32103	45.7532	15.9094	0.6675	326.052	7.63166	6.19482	5.95256	66.0121	9.55663	331.767	1.9218	107.444	181.459	12.8027	5.68744	57.6277	1.84523	46.6957	1258.82
ENSG00000182512	90.3612	51.1255	37.2277	52.5697	93.4619	48.452	62.6585	77.2877	90.5892	54.9454	58.8826	56.5542	107.374	44.919	46.6185	51.672	57.2031	56.7212	91.0219	28.6731	1258.32
ENSG00000155096	34.8623	26.1842	25.8081	49.7201	48.034	39.3269	283.365	41.2362	25.0773	21.1476	181.259	34.4593	86.2344	18.753	46.8228	30.8145	115.884	45.7418	93.3793	8.76077	1256.87
ENSG00000228311	77.9458	180.291	72.2575	21.965	9.81472	3.14578	116.279	43.5193	29.9853	12.4439	18.3284	7.48591	16.9546	14.0527	43.0838	37.3506	39.4903	115.029	30.5231	366.507	1256.45
ENSG00000086666	62.3728	47.5912	36.0112	68.9886	86.7988	56.3776	43.3946	65.9722	70.5993	36.7604	61.8555	55.6172	74.9047	27.2266	86.4638	59.6399	56.7176	74.6928	168.092	15.4438	1255.52
ENSG00000106245	58.4621	40.0784	43.4831	68.3111	62.0386	39.3012	80.8744	45.9581	51.4289	32.4788	135.225	35.4806	113.141	28.9203	65.1199	43.5136	140.202	50.0396	75.0908	46.0674	1255.22
ENSG00000153904	56.0317	81.044	26.9567	44.3329	152.306	46.7726	57.4269	47.2674	99.8898	43.7444	45.23	59.8825	101.43	22.6166	43.5966	43.7788	11.0884	48.5511	204.862	17.2347	1254.04
ENSG00000176171	48.6785	45.7372	51.4202	51.428	66.2057	62.7083	63.737	89.1654	63.2636	62.125	71.8034	88.6311	50.5955	39.7287	98.0979	48.6616	81.6144	47.1896	94.2856	28.4571	1253.53
ENSG00000164934	26.4338	17.0563	18.8543	36.2258	42.5467	17.014	411.28	27.6461	34.2841	11.6366	202.393	22.8324	104.933	9.3872	31.9413	24.1368	95.2535	31.9864	79.005	6.42881	1251.28
ENSG00000134824	134.564	26.9931	6.84877	19.5863	184.246	10.1509	55.1491	4.94995	76.6384	15.8975	61.3125	1.86094	261.67	23.1066	3.20853	19.1912	1.62023	19.1993	318.897	5.74928	1250.84
ENSG00000197903	43.2816	62.3857	19.8503	31.4977	160.392	25.558	28.8101	38.8961	53.4848	23.2644	75.6727	44.2649	49.5993	26.2629	22.4436	40.9731	399.264	44.8339	33.9939	24.9516	1249.68
ENSG00000108424	77.2368	51.3095	29.9779	66.8086	62.9219	33.6024	138.91	59.0102	65.9716	23.9932	122.3	50.5555	90.5159	34.5678	60.1964	46.1479	71.9016	60.4318	88.8447	14.3493	1249.55
ENSG00000148584	43.9345	83.4209	24.0408	22.1392	58.9752	35.4341	86.1545	48.2912	95.8069	57.1919	68.2913	47.4356	106.746	92.0062	70.8705	50.2613	89.9898	51.1017	86.7483	30.6248	1249.47
ENSG00000178449	87.7648	42.0006	47.8531	63.4993	104.279	48.0504	43.3982	74.7488	65.9712	46.121	60.2002	67.0271	133.803	64.1953	38.3653	50.5408	48.6314	56.1793	67.6485	38.8266	1249.1
ENSG00000134285	118.216	20.564	45.0055	53.0174	79.6207	28.3832	242.496	54.1211	15.239	16.8006	103.11	74.056	34.2351	18.4818	37.2276	28.5384	53.6428	38.2769	166.827	20.8919	1248.75
ENSG00000114779	33.2801	76.4764	44.7386	68.0712	50.4622	48.4118	56.931	61.5165	100.373	66.5145	82.9991	80.0075	45.6871	100.636	53.0811	72.0093	32.1584	58.858	67.7421	48.5567	1248.51
ENSG00000229935	123.439	26.6062	63.9438	24.0745	23.6136	42.0476	21.3027	16.7744	26.864	33.8202	27.0389	13.9213	133.454	76.7151	18.9215	37.5429	53.819	257.571	149.896	77.0125	1248.38
ENSG00000120437	126.715	46.4134	20.1301	32.8496	47.6448	30.1581	133.6	52.9233	127.727	75.808	125.376	41.596	123.137	44.4773	32.8284	54.5314	37.0893	29.4202	52.376	12.3863	1247.19
ENSG00000074319	67.6179	43.6252	33.1344	82.6503	88.0023	44.2948	116.723	70.4506	66.1117	36.6893	112.067	51.2539	59.7517	25.5388	61.6454	52.1063	49.8368	67.5923	106.005	9.71794	1244.81
ENSG00000129083	60.5981	42.564	42.2404	71.732	84.9567	50.8886	117.24	71.0952	43.1095	31.8929	158.262	50.0607	61.562	23.507	58.6685	55.7238	35.5209	62.8987	105.692	16.0868	1244.3
ENSG00000213930	63.6605	52.3052	60.6311	43.9988	40.7018	24.0151	49.6918	60.8251	74.8337	55.217	67.7871	50.0194	151.66	68.8496	42.2929	80.9056	101.147	52.516	38.4418	64.7616	1244.26
ENSG00000109814	55.9033	41.8282	18.7389	30.0248	47.8791	31.3848	156.562	42.0177	53.1243	33.3561	265.181	40.7194	191.648	22.4377	36.2803	42.0974	19.6344	37.3864	67.9014	8.29552	1242.4
ENSG00000234106	85.7104	38.69	22.5222	53.1171	90.2527	41.3602	72.5464	59.4045	61.2673	19.9643	44.9445	27.204	94.6508	30.5623	88.5091	41.3909	94.8979	71.1267	184.2	17.285	1239.61
ENSG00000170873	53.7085	51.0482	30.589	35.6726	45.8778	35.4551	242.759	43.7159	66.0194	37.0516	68.6555	31.5734	74.6321	43.3995	47.7124	38.5411	98.9639	46.6295	120.47	26.3685	1238.84
ENSG00000127540	45.0141	58.2466	46.8832	57.2531	66.5129	46.4885	51.455	59.7391	101.52	51.8544	98.7285	50.7554	52.4419	79.8787	63.557	67.0064	74.7449	46.2355	65.8541	54.3509	1238.52
ENSG00000163956	137.033	62.2073	35.6725	62.3841	79.4992	28.4563	68.8011	48.3515	79.5248	32.9565	71.1306	45.9093	98.5525	66.7775	53.744	58.8122	46.0212	44.4214	96.2352	21.799	1238.29
ENSG00000143164	58.8046	56.3459	42.8741	56.7558	56.897	56.1308	59.7295	83.7248	79.2918	44.0493	125.342	64.3472	70.9599	48.2238	67.2755	48.835	74.8092	54.7706	63.0516	25.6488	1237.87
ENSG00000138385	56.5766	45.3742	43.9751	76.3152	67.1464	46.4396	152.596	60.8325	32.9163	26.6907	105.969	41.0678	66.898	17.1965	63.7408	40.0115	68.5756	67.0266	136.287	22.2246	1237.86
ENSG00000143891	44.0235	77.1034	32.4721	59.5339	97.3571	30.5126	101.47	50.8559	131.699	60.305	45.9286	40.602	107.967	52.6885	51.6001	76.5527	44.4725	63.0677	41.9516	27.693	1237.86
ENSG00000023228	109.432	59.5788	16.7528	37.0024	28.9266	34.125	63.0619	62.0473	77.038	36.9732	110.454	44.5869	150.293	38.628	70.5574	57.6244	70.5575	43.1684	114.157	12.1791	1237.14
ENSG00000140391	64.6714	42.3865	56.6519	132.316	27.9671	45.5414	113.963	56.36	58.4458	19.0649	99.1483	43.3332	137.7	30.5485	41.8184	48.831	53.7107	89.115	59.1385	15.6361	1236.35
ENSG00000138668	44.9109	56.6026	81.1519	109.778	47.7931	58.1235	95.1087	94.5347	40.4422	43.2573	92.4711	67.188	45.161	36.6815	39.2746	54.2555	39.1405	93.9238	50.7698	45.4286	1236
ENSG00000143257	66.8039	67.4702	49.4274	26.989	147.16	42.285	18.2933	46.9108	173.006	61.3972	6.64982	79.3981	15.4947	117.958	69.7626	61.651	53.7107	31.2778	49.4978	50.6417	1235.79
ENSG00000105699	136.606	83.0561	47.5959	55.6596	102.981	30.8282	33.2288	32.9281	32.5898	32.2178	72.6169	40.6713	72.9425	68.6594	58.3532	67.9545	58.6558	45.1455	104.582	56.813	1234.09
ENSG00000090263	54.5486	42.3775	41.1924	54.1093	53.1809	49.3391	84.6734	70.1528	65.599	42.656	80.0535	51.6087	75.9061	34.8966	57.8509	48.6409	116.812	56.9953	124.902	28.0317	1233.53
ENSG00000079785	60.4163	37.8068	33.837	63.7317	87.1366	37.5813	129.195	59.6948	43.9182	32.2579	85.7198	41.4001	131.988	21.9403	79.5232	42.9397	74.3164	57.0662	94.7478	16.9032	1232.12
ENSG00000130173	48.9194	62.186	100.911	34.6515	174.243	14.7639	5.1743	53.6959	44.1563	34.3967	57.91	37.7113	77.471	57.0655	18.6647	56.3486	5.46169	78.8132	176.395	93.1659	1232.11
ENSG00000184900	27.7273	33.0488	31.7827	65.2328	122.665	43.4749	87.5543	64.4195	82.9798	27.7577	99.2328	52.0385	102.124	33.4143	44.3129	41.2422	126.908	53.176	75.4075	17.5077	1232.01
ENSG00000085563	115.135	54.323	24.8387	92.2827	32.2068	13.642	64.3581	30.0824	54.6144	23.9485	108.611	26.8961	216.328	19.9359	48.3063	50.2945	57.5817	76.052	113.04	7.51465	1229.99
ENSG00000065427	37.4043	49.3096	41.4263	88.5947	88.0991	43.9072	149.138	64.9183	56.0992	38.3218	75.0266	50.8488	53.6549	33.7723	58.7984	54.0679	97.1279	72.7905	53.7172	22.9304	1229.95
ENSG00000125968	13.7576	73.1437	145.047	67.1484	5.98989	129.683	11.8024	56.9498	11.0369	90.3755	50.3231	47.1391	9.87401	70.1268	18.9183	109.305	2.42457	159.739	15.7996	141.276	1229.86
ENSG00000100387	54.9156	36.2739	74.3761	110.472	79.8553	63.5798	80.1499	57.2746	49.3901	32.8891	128.44	57.6858	74.3919	29.897	30.6206	49.7071	45.0235	65.8681	82.2542	25.1313	1228.2
ENSG00000023734	73.8044	40.5414	26.778	59.8655	37.6924	36.8731	118.282	59.1691	60.8957	35.397	116.637	55.2146	128.603	31.0282	43.787	54.5914	61.3128	58.3624	116.727	12.431	1227.99
ENSG00000123240	67.4016	51.6248	33.9037	74.6346	81.1045	24.0541	42.3358	53.9856	87.6587	23.0475	81.6854	31.402	116.616	18.9141	60.9416	42.1366	91.2093	73.1465	152.733	18.0555	1226.59
ENSG00000132716	60.4609	69.8585	61.5972	54.0264	59.0546	39.0307	55.7012	60.2345	122.094	46.9269	86.0719	56.9652	67.9106	53.8111	70.9175	54.2833	33.3633	63.5665	69.3452	41.128	1226.35
ENSG00000139329	1.35968	53.8379	71.8206	455.007	5.0094	55.2326	91.8243	83.5278	18.0551	11.4324	10.0304	26.4133	4.83157	13.7598	4.5943	46.3818	0	266.376	0.865494	4.90124	1225.26
ENSG00000117500	59.3233	39.307	23.2215	38.4558	48.4819	34.4231	78.6448	52.4553	35.5154	34.1561	176.479	56.0429	83.6491	17.462	79.0245	50.4305	90.0531	51.4097	167.241	9.28744	1225.06
ENSG00000143256	46.6299	39.792	57.776	60.647	87.8501	57.2424	152.485	49.6217	47.3125	23.5871	172.59	35.6996	68.5589	28.4124	43.1654	50.2188	49.3148	50.6588	53.1416	49.7518	1224.46
ENSG00000175110	74.2744	52.8485	35.4088	54.0926	79.8802	47.6228	68.403	58.9488	58.5158	50.4239	89.5356	51.8604	126.169	32.0986	50.3409	55.0049	69.9742	59.6629	86.5431	22.5019	1224.11
ENSG00000152078	54.5599	62.0528	26.4341	42.8918	42.128	64.7517	9.41961	69.8464	72.7465	61.0857	67.5418	160.369	64.6617	57.0009	45.4571	83.2476	56.0846	65.574	103.731	14.4473	1224.03
ENSG00000138297	61.2596	46.1651	44.1017	63.1477	75.2883	43.0498	93.0107	68.179	66.2055	40.9453	81.5888	46.1001	83.9446	28.6772	47.0102	54.868	98.3898	52.2147	100.909	28.5875	1223.64
ENSG00000149591	7.8609	58.6641	92.9197	231.084	34.7246	50.4194	79.5579	184.643	22.6818	5.44477	33.9786	54.6812	30.1496	19.8184	23.9533	26.3635	10.5238	174.347	12.3219	69.3181	1223.46
ENSG00000174567	62.632	70.6444	50.0556	38.4847	129.798	40.9771	42.0697	72.787	82.519	52.89	82.0731	46.6361	65.8406	27.4102	52.0843	82.5046	56.114	44.0881	60.3548	63.4241	1223.39
ENSG00000166123	50.134	98.0376	46.6309	42.7388	16.9992	79.7695	6.3212	176.873	79.6518	78.3866	15.6203	109.3	21.7825	95.2504	34.9919	73.1391	67.9768	48.0545	14.1818	66.2643	1222.1
ENSG00000162961	53.9501	34.3528	58.8014	64.8638	124.06	51.9759	100.957	60.8393	46.0025	34.5083	78.1797	45.3717	77.8883	30.3633	70.5107	46.4755	59.1478	58.4104	87.4129	37.91	1221.98
ENSG00000125534	50.058	69.4526	95.5251	89.0838	59.5295	17.5525	14.7686	37.6291	210.404	25.8985	38.7789	15.8692	94.5672	37.1324	48.5477	46.3956	118.594	62.7831	15.8122	73.5222	1221.9
ENSG00000124208	52.2991	47.4119	34.0903	67.1068	102.351	38.0085	92.4391	57.9094	81.9399	37.96	105.722	43.6752	91.6417	29.5337	61.2221	45.747	80.4107	57.8258	67.7731	26.4886	1221.56
ENSG00000117228	38.0646	89.6325	38.6086	45.4052	36.4209	39.3724	49.7207	89.4844	62.0298	18.692	17.0415	42.439	185.147	17.5616	80.1858	147.904	11.1969	118.178	74.8505	17.7667	1219.7
ENSG00000179295	78.2893	46.1426	20.5044	55.786	85.4967	34.1087	100.314	58.431	91.0473	22.8056	68.8815	65.7735	114.017	30.302	52.7355	38.9483	52.0562	54.0246	141.55	8.17898	1219.39
ENSG00000127241	76.8678	113.064	34.7015	62.061	54.5133	61.7641	8.30502	100.912	125.269	50.6938	32.197	58.9309	43.3653	94.4875	34.2895	89.4286	4.06629	70.3192	84.0009	19.5408	1218.78
ENSG00000148444	37.1793	48.3188	75.4689	102.452	96.2166	54.025	66.5439	76.3442	54.5552	40.4237	110.432	64.7746	60.6118	37.1268	38.5632	49.1092	51.9486	64.5866	66.2454	23.409	1218.34
ENSG00000185813	140.83	51.0062	41.7827	33.0347	86.8762	28.7405	53.3324	56.2769	113.333	41.9527	59.6813	46.8271	74.646	74.7405	37.0537	43.3695	81.6375	30.3181	61.9701	58.6523	1216.06
ENSG00000063241	132.198	64.7664	48.2129	36.1385	77.6176	48.2628	37.2636	54.8384	59.9193	52.6606	48.4753	41.8142	65.6746	83.9521	70.6666	71.3129	52.2796	32.4984	51.5757	85.6266	1215.75
ENSG00000183172	53.3613	58.4117	49.2445	98.4095	69.8262	56.1606	49.3225	69.7824	76.3911	49.4357	95.4104	67.649	63.6324	89.0793	27.2267	44.1617	41.6453	54.477	48.3911	52.7961	1214.81
ENSG00000152487	47.0712	62.2386	88.7511	39.1172	46.1397	65.2249	31.1933	114.253	22.3688	40.6579	71.5181	95.0837	31.9469	41.5611	47.8419	43.467	23.3383	61.8396	144.666	96.1338	1214.41
ENSG00000084207	11.5241	30.132	92.8695	205.506	12.4169	30.8446	420.572	72.7422	9.81444	10.4269	16.3507	39.3486	25.8436	25.5277	11.226	44.9982	4.02208	104.304	6.45168	37.1009	1212.02
ENSG00000237493	56.8916	39.573	34.7773	70.3624	89.8296	45.1073	83.3539	53.2627	75.6569	45.5572	77.8181	52.1311	79.744	51.7857	60.2052	44.099	75.4764	65.67	84.8439	22.7049	1208.85
ENSG00000205531	49.0762	58.6146	31.3554	62.0493	71.0163	24.2802	151.095	44.934	64.2005	22.6384	90.7076	48.7854	63.947	24.7566	29.9289	66.3116	73.9577	78.22	134.195	18.1508	1208.22
ENSG00000141759	65.0483	36.7639	32.0782	56.4159	57.0372	38.2996	137.709	59.7907	31.5396	35.0452	90.4558	42.8171	87.4183	29.2838	62.4331	39.1504	120.376	49.7415	107.096	29.0718	1207.57
ENSG00000174886	40.7845	61.5326	67.3642	58.6349	64.0522	35.8386	48.8503	46.7777	67.5097	34.8543	84.0029	43.82	44.5603	84.8852	66.7227	56.7665	96.8357	44.9985	71.9306	86.4619	1207.18
ENSG00000110077	7.08493	30.8563	38.2447	99.4314	24.0076	135.726	65.5316	131.377	10.1193	21.9176	92.35	108.048	56.9131	72.6994	18.0092	119.464	10.4719	140.058	5.40863	18.8987	1206.62
ENSG00000189171	18.8997	34.9675	76.2471	116.566	24.3176	44.2887	66.1081	99.6949	18.0749	42.3691	114.175	49.9595	43.3365	22.5442	34.9056	54.9152	105.499	102.418	33.8891	100.196	1203.37
ENSG00000198663	72.7023	57.2436	32.4136	49.6314	89.5322	23.0612	37.8154	50.739	84.4677	24.1428	85.5352	46.617	94.7556	51.8739	83.3719	29.6298	104.869	54.5879	93.9587	36.4113	1203.36
ENSG00000231684	87.0975	37.9858	37.7662	67.1182	65.0592	44.2482	39.0454	43.1981	68.7881	38.9982	77.2088	42.7804	138.429	33.7212	44.7791	51.8122	57.8375	106.061	105.274	15.5255	1202.73
ENSG00000175768	55.1686	32.685	44.4226	63.4003	38.5293	42.2264	92.6422	68.9232	41.8994	34.9013	191.153	43.5154	128.784	25.614	35.3301	47.1647	93.044	57.7662	40.5274	24.8011	1202.5
ENSG00000214046	47.1095	47.262	43.1983	80.2199	62.377	46.3046	48.2473	74.561	84.2612	48.5998	76.1054	57.9617	50.4536	49.6627	61.012	58.9557	34.2879	68.6541	131.631	31.577	1202.44
ENSG00000090861	36.8433	49.9836	22.9063	43.4736	254.804	30.3095	67.8479	44.4011	68.0467	27.3195	64.4008	35.8268	73.4243	30.949	76.4089	39.6785	88.9858	33.5178	97.378	15.543	1202.05
ENSG00000143771	45.0153	30.5297	32.0667	52.0057	128.538	47.1948	116.785	52.2271	62.5361	28.3891	148.739	42.5256	76.8619	34.2973	52.0554	22.0923	117.778	40.6227	43.3323	27.6846	1201.28
ENSG00000133135	48.9994	64.1368	50.5829	62.2664	62.1128	52.8669	73.5118	37.1211	49.5443	59.0113	52.7029	48.4549	67.1378	46.1201	42.4021	63.1696	123.335	62.8286	115.193	19.1383	1200.64
ENSG00000016864	58.3212	53.5901	55.2921	77.7038	45.4783	57.0866	64.0744	86.675	33.1607	49.0705	81.418	59.4173	69.5848	38.4668	52.7166	69.1923	77.871	62.1892	84.905	23.1535	1199.37
ENSG00000171227	28.8125	46.6276	23.2452	42.8018	57.2518	48.3933	35.4573	59.6083	116.247	31.6018	69.0233	46.5036	103.129	54.9501	136.768	49.609	44.2657	51.9317	121.833	28.7581	1196.82
ENSG00000134802	61.5775	51.643	33.7408	50.2886	74.5212	39.3101	26.8483	41.2117	60.5991	39.4658	26.1368	57.1969	119.176	61.5597	85.7654	50.0323	21.8573	50.6781	210.702	32.8037	1195.11
ENSG00000105669	108.532	51.6282	37.1215	52.65	98.3995	33.129	64.024	49.5917	59.2944	26.8136	113.929	33.8493	44.5394	49.0261	64.6257	48.8759	94.3563	38.7225	90.6003	34.9816	1194.69
ENSG00000100804	64.2276	46.3719	35.0127	58.9271	103.159	36.4986	91.8948	53.1148	59.894	34.1054	89.5879	40.3684	114.267	36.7771	79.3671	51.2307	57.3053	49.7463	76.1838	16.468	1194.51
ENSG00000034713	35.1293	48.4538	55.849	111.531	65.6537	61.7717	63.1668	86.4825	57.7086	49.5082	69.4868	71.2155	60.0609	42.1338	51.4229	53.3147	67.0432	81.8368	42.4457	20.2033	1194.42
ENSG00000117707	69.1056	70.9849	37.1446	31.9002	43.9034	35.6292	29.3518	55.0119	184.862	67.5918	65.1454	54.9496	52.5307	58.0944	79.2423	39.6522	70.9381	64.463	67.7832	15.3806	1193.66
ENSG00000096746	59.6923	53.7341	84.4241	97.4727	47.6906	51.9789	107.909	75.8411	45.1385	36.9028	62.0902	59.0492	77.3664	34.7068	38.0677	44.1957	17.5549	87.8575	69.8076	41.9279	1193.41
ENSG00000001036	61.4972	36.0016	26.8175	57.6585	21.3923	24.6364	121.26	49.7679	33.3448	23.2457	116.81	40.0675	144.29	24.9708	78.8721	35.0748	142.225	49.9192	85.7998	19.5101	1193.16
ENSG00000144895	45.7617	42.3099	44.4148	78.1287	67.4242	44.2185	113.457	62.4623	41.9869	34.5386	108.54	43.6714	59.142	28.5972	59.1725	44.163	79.0974	70.3191	105.657	20.0656	1193.13
ENSG00000163634	53.232	44.703	46.1484	76.0266	71.6293	43.868	123.596	57.4763	54.43	39.597	123.26	46.2111	50.9246	22.9554	52.2783	42.7354	71.1067	69.367	80.1983	22.4172	1192.16
ENSG00000162482	0.901586	105.642	51.8786	46.8805	25.1972	59.6811	41.716	128.946	119.227	112.356	9.26021	29.3163	51.2736	89.7911	43.1855	71.9659	30.526	66.0102	31.2856	76.6754	1191.71
ENSG00000141552	140.504	36.5936	48.1941	34.9656	90.8928	25.164	112.482	29.6851	68.0307	30.4999	75.6049	35.2017	60.0941	78.2152	35.6373	36.7754	140.297	28.618	49.3882	34.6516	1191.49
ENSG00000100764	56.3364	49.4137	32.3858	70.8412	121.638	42.6287	65.3662	75.0519	62.829	37.8142	71.5571	60.2735	77.2577	30.0678	67.9757	52.3436	62.5617	47.1142	85.1029	22.8051	1191.36
ENSG00000162407	111.216	63.1461	21.651	48.7391	51.1498	68.1962	28.3873	101.828	38.0062	43.9539	29.1202	57.6637	55.8299	74.1829	129.809	77.6325	31.655	63.7305	84.9501	9.60317	1190.45
ENSG00000113141	68.698	44.0505	45.7937	75.167	77.0578	42.5267	81.1472	71.1514	58.2098	27.3392	90.9715	48.154	72.9022	28.0605	82.7599	44.185	48.8096	67.65	85.6906	30.0903	1190.42
ENSG00000133321	32.5153	45.4945	44.7761	106.89	74.7473	59.5887	31.2081	75.7547	41.0702	38.9197	24.8297	26.3634	112.646	56.9292	103.333	93.4547	7.55265	86.0727	94.6855	31.9004	1188.73
ENSG00000049656	57.7458	54.1414	25.3237	61.0424	29.9591	40.9456	89.0984	52.4693	139.613	27.8583	89.8044	48.5701	85.6571	37.0602	88.802	48.5243	60.9266	49.2214	89.2902	12.5502	1188.6
ENSG00000164406	75.2176	92.7924	89.6447	77.3651	45.0945	57.6556	6.70467	112.339	28.8059	56.4017	53.2614	40.2402	69.413	33.9326	82.1162	67.2282	8.47973	103.9	44.7024	43.2793	1188.57
ENSG00000116560	52.3779	55.0483	49.3227	72.1392	69.8496	47.761	121.913	65.8386	52.3781	25.3656	96.9981	52.1435	63.6086	24.1741	65.7042	45.2481	77.8845	67.3043	59.3576	24.0039	1188.42
ENSG00000089053	92.6703	43.384	42.836	69.3469	71.5377	36.3231	96.7551	63.1399	56.1524	31.0933	81.0467	40.5358	94.46	35.3017	47.6236	47.0144	72.6258	54.915	79.1605	32.2437	1188.17
ENSG00000100348	79.7651	60.6417	39.6947	50.6469	70.5372	35.3671	48.6616	50.7911	75.024	43.4004	69.7677	46.7146	136.458	69.6049	35.8839	58.1845	53.4148	47.2881	78.2855	35.2709	1185.4
ENSG00000205544	57.8854	50.3315	68.6102	72.5383	58.2004	58.7409	78.4834	73.9336	43.2511	55.3433	44.9646	61.2272	32.8	124.017	27.3732	69.2731	32.8253	51.7294	38.5104	83.9011	1183.94
ENSG00000163636	66.0493	48.771	38.4692	67.1817	71.9071	49.47	93.5846	64.8398	50.8673	32.795	85.4561	63.1632	87.7398	25.4271	55.7412	51.0538	70.3847	57.7982	85.5677	17.6682	1183.93
ENSG00000099797	30.2408	64.4959	52.9874	60.179	69.3105	42.4399	59.5336	51.5877	87.8405	40.7359	75.2016	44.9082	45.2137	83.2285	59.5124	60.6602	64.2976	44.7269	84.3073	61.6607	1183.07
ENSG00000122884	100.845	25.9764	19.8043	33.2101	104.83	158.982	108.247	121.146	52.7641	84.5278	45.5992	50.0889	23.7916	45.4283	97.2891	25.4031	20.4214	34.8512	18.4118	9.99243	1181.61
ENSG00000165410	179.801	44.7159	30.5609	43.0705	29.3597	49.4596	50.2365	142.18	35.7856	54.565	41.4513	62.65	55.39	30.4978	96.0477	44.1789	44.3628	49.7075	80.8143	16.6566	1181.49
ENSG00000149809	57.1936	43.8382	22.7373	24.2231	83.3779	15.2548	58.0914	13.0963	390.332	53.4655	40.1317	17.9784	68.9092	79.1427	11.0869	47.0264	51.5539	19.683	47.9097	35.9184	1180.95
ENSG00000135677	48.2072	34.3933	18.9771	56.3494	98.1974	31.7806	97.884	52.4926	70.6891	19.598	81.0619	47.2237	163.07	28.7741	64.0921	46.1305	38.2975	55.8976	116.756	10.369	1180.24
ENSG00000162365	33.5687	90.7055	48.6407	40.5606	4.27938	37.2585	5.27903	123.817	13.2496	99.932	6.51818	45.1321	251.787	127.951	17.4804	111.939	17.7232	41.0451	14.4227	48.8849	1180.17
ENSG00000173334	42.1832	75.5453	58.851	39.5533	23.3241	68.6976	215.811	59.8012	17.7219	19.5297	72.9956	80.2087	41.4476	31.6214	17.2017	78.3103	38.9451	80.4589	77.4429	39.427	1179.08
ENSG00000173726	51.8612	41.5513	35.4876	79.6967	74.8122	42.154	140.184	61.7806	63.799	40.346	103.677	53.3974	37.0534	36.0765	43.462	40.6608	75.2045	70.6683	71.3921	15.6056	1178.87
ENSG00000099901	39.0689	37.8372	54.0574	77.6123	94.4301	44.4619	122.6	65.2992	36.6996	29.958	150.859	60.3942	50.4691	29.4408	19.8912	41.5093	90.5006	48.0469	68.5098	15.9349	1177.58
ENSG00000179889	35.436	76.5426	42.4719	51.3602	40.4467	42.4562	57.3919	71.3105	85.0369	52.9185	60.1786	59.7403	54.6192	56.0025	64.2283	65.588	56.5953	61.1544	114.603	28.8874	1176.97
ENSG00000010278	10.3385	41.9773	58.4104	105.149	66.3032	61.6098	48.5214	51.0411	47.9928	37.0794	28.7693	38.4372	113.297	33.6313	98.1616	28.5018	119.777	69.523	104.917	12.3971	1175.84
ENSG00000164054	56.1172	61.7222	38.4697	68.4392	70.9348	37.1763	93.2787	62.7411	71.2665	27.8316	34.4923	49.4243	89.4327	52.4108	72.7143	61.9509	62.8673	55.3233	81.1591	26.3511	1174.1
ENSG00000166337	73.8361	50.4701	51.6475	62.691	113.893	36.3375	112.886	45.8303	57.2012	31.7466	77.4989	43.939	35.4444	42.6124	49.2325	49.7086	39.6732	53.9945	94.213	50.0177	1172.87
ENSG00000179950	58.1716	41.4411	30.0398	40.8779	60.9541	21.7184	64.7268	32.8782	49.1908	17.2894	156.836	30.741	136.664	39.2896	43.6462	36.2796	138.449	32.6915	107.173	33.7752	1172.83
ENSG00000085063	72.1212	53.7779	69.4041	167.291	50.0285	44.9479	42.1487	73.3503	57.3795	38.0334	61.6532	57.5042	41.625	27.9304	68.7017	53.0329	23.872	111.899	41.4226	16.345	1172.47
ENSG00000186184	46.8447	49.9108	63.0115	106.451	53.0809	54.5649	105.989	59.1921	45.9101	37.7032	111.319	59.2995	40.4506	44.4941	34.3784	41.5828	69.8106	78.1849	34.8882	35.2584	1172.33
ENSG00000126838	126.984	102.123	65.3742	64.2387	2.98977	35.1662	14.4953	106.319	16.757	120.913	34.9429	113.058	23.0629	85.5552	40.4274	103.32	17.2007	63.3566	15.0389	20.4598	1171.78
ENSG00000104131	53.9164	37.3391	26.4089	58.9985	66.5008	40.69	95.0561	63.5133	82.4583	36.5164	82.5588	53.1252	76.7331	18.399	75.5986	40.173	52.0017	57.1182	138.919	14.3843	1170.41
ENSG00000226666	76.4136	49.9585	13.5775	33.321	67.7839	25.3678	62.7157	45.7365	97.3815	28.4817	96.6916	26.8961	97.8419	26.5737	89.7447	40.9748	56.8157	54.0137	168.336	11.5645	1170.19
ENSG00000008311	44.1041	39.9791	38.2802	22.1507	19.4433	51.1729	7.04175	38.0049	343.509	78.5357	17.8136	205.22	4.54785	82.5642	39.3251	30.9818	12.8031	27.3247	33.5198	32.3142	1168.64
ENSG00000062282	32.878	94.3444	37.6503	54.0859	51.1169	40.5907	52.6025	34.2325	102.102	54.369	42.7672	42.9609	90.3194	165.208	28.9428	77.6695	19.9523	70.8969	42.3113	33.4926	1168.49
ENSG00000173402	57.7986	61.3533	23.3007	55.6974	104.27	18.8561	52.1297	34.8602	167.239	25.5987	61.4024	41.0146	72.2513	49.513	55.6373	54.1742	94.4677	45.4481	80.1009	12.6547	1167.77
ENSG00000221823	66.7185	52.2857	29.3772	66.1683	59.339	45.4508	76.4156	65.8792	58.0617	28.4959	81.8309	60.3278	54.3464	35.0778	81.9481	60.3381	70.3051	68.4811	93.4994	12.4947	1166.84
ENSG00000236661	167.88	114.704	113.605	11.7492	11.6666	3.20514	118.473	49.4963	18.9912	5.28278	11.412	7.29554	10.5566	18.0857	16.4613	27.3998	12.6229	269.21	31.099	147.575	1166.77
ENSG00000224011	74.8928	54.0272	49.5036	89.2379	104.999	50.748	60.8936	83.5249	49.9551	46.4884	48.4147	63.5043	79.1747	46.3447	41.937	1.14166	35.1073	73.6846	81.203	30.9826	1165.77
ENSG00000148671	9.80672	153.983	71.4501	68.5857	25.7438	14.4046	13.6785	41.5145	18.6256	67.879	5.77471	18.6293	12.306	63.8639	7.14184	48.5071	275.716	152.735	26.2983	68.6296	1165.27
ENSG00000135446	51.8165	30.3143	35.1435	63.5966	117.654	28.9722	135.321	49.6028	39.8093	20.1788	88.054	33.873	88.5215	25.804	31.1295	33.1434	105.787	45.2682	122.16	18.9694	1165.12
ENSG00000164938	86.3379	51.1165	51.3801	50.6108	36.3429	51.6604	26.3769	41.7403	7.62492	15.2631	293.609	47.0142	113.141	15.433	45.1035	36.8768	33.3639	54.0698	90.348	17.1627	1164.58
ENSG00000122783	70.0574	42.2785	37.8874	60.9661	55.6542	31.4056	40.1634	41.2229	116.784	29.3375	77.4016	31.7348	186.833	28.5567	95.8168	37.1881	53.3124	43.142	61.7004	23.058	1164.5
ENSG00000161267	56.2852	89.7801	67.9805	43.5871	31.039	37.1114	21.1893	59.688	76.7909	56.2137	17.0757	34.2933	154.291	78.0115	39.2148	81.805	46.2515	53.2896	42.6323	76.8104	1163.34
ENSG00000100234	27.7594	58.7864	31.8741	88.3904	47.4039	37.7771	53.9849	81.7085	98.9887	14.3876	23.9662	94.8441	44.7213	39.8725	68.5815	47.3893	90.1221	108.897	91.8341	11.7461	1163.04
ENSG00000108829	87.6368	36.3706	16.9911	42.6697	79.5836	26.0186	85.7846	75.6275	42.4465	21.155	156.903	39.5032	88.0355	16.6991	65.8667	40.5384	92.6488	37.6574	99.3755	11.3725	1162.88
ENSG00000061794	80.5784	46.3594	26.7634	50.5275	71.4565	38.1735	127.655	57.1536	60.1519	36.9971	102.739	42.3269	87.787	21.9254	38.2657	44.2279	56.0098	46.3215	114.591	12.5928	1162.6
ENSG00000142669	28.2468	42.2447	68.3171	112.264	95.5222	57.5566	129.735	77.6926	46.4114	21.5009	57.6402	48.1184	103.237	37.0324	39.6801	55.5763	26.3265	66.0382	11.3677	36.1184	1160.63
ENSG00000101346	70.4056	51.5516	17.8178	40.5534	105.359	25.4418	70.5809	71.296	98.5705	42.2015	88.3169	42.3218	72.7665	36.7994	61.3521	51.8239	66.5183	43.9447	87.5267	15.1078	1160.26
ENSG00000144867	65.9549	35.127	23.7776	50.2257	92.5304	37.8031	101.215	75.866	51.0353	31.3611	138.543	59.509	76.0785	15.753	37.88	36.5045	64.826	37.4884	107.986	20.5118	1159.98
ENSG00000168439	57.2861	31.6599	21.6368	47.8709	75.1779	20.9709	169.112	42.2064	41.7156	13.7487	140.829	28.059	121.18	18.4004	37.9493	29.9862	76.04	35.261	137.062	13.6332	1159.79
ENSG00000196502	8.90881	82.1335	89.6317	85.8066	11.6593	123.573	17.6615	14.8136	136.481	68.6203	9.56618	32.7098	29.2653	159.544	43.1853	68.8645	18.8301	47.2322	48.1579	62.9	1159.54
ENSG00000102898	40.2314	41.8053	49.0827	73.4258	130.546	41.9866	105.891	56.511	40.7853	31.6176	88.1509	39.3359	59.514	28.9356	38.1536	42.8083	103.964	55.6433	53.7788	35.8635	1158.03
ENSG00000108344	57.7284	55.1527	31.5482	45.1073	77.0565	30.1783	73.1824	51.6039	57.5809	28.6929	85.6021	39.8097	97.7889	41.9287	80.4306	47.9396	115.862	43.6176	70.5518	26.4049	1157.77
ENSG00000198171	62.8842	61.9816	37.0491	53.833	74.0429	26.1979	49.3385	43.5662	57.1794	44.6363	103.508	51.5992	114.895	55.9624	67.1893	54.3671	54.168	46.9309	65.4093	32.5028	1157.24
ENSG00000074201	73.9776	45.562	31.8474	68.1451	79.8662	66.1165	97.7406	61.3044	38.1804	41.2634	90.6535	46.7701	69.6225	35.1944	84.2105	38.8098	21.3028	69.3898	81.6916	15.2126	1156.86
ENSG00000117143	60.1445	68.675	26.7781	42.0511	64.5014	42.904	58.3927	55.1893	60.7719	45.511	125.576	83.2539	26.2353	31.1314	68.8596	97.8363	48.5392	65.0963	64.616	19.8001	1155.86
ENSG00000010610	11.7224	49.0735	29.213	67.6775	55.9833	64.2127	32.2385	54.0906	252.729	54.9171	33.6866	71.275	47.2459	139.908	20.4624	70.0516	5.71259	53.2438	18.5998	23.6395	1155.68
ENSG00000159176	18.7718	54.8235	41.9869	81.8794	23.2974	34.4128	46.9482	80.2096	341.918	28.4976	13.706	47.3326	90.818	50.2795	30.37	49.2337	17.4757	63.291	10.9469	29.3329	1155.53
ENSG00000159348	30.2993	36.6139	25.8721	52.105	154.027	30.8244	63.1619	36.4138	101.554	24.1143	75.1274	44.7214	157.736	39.0526	39.4246	31.7341	76.7621	39.0908	82.7014	13.7635	1155.1
ENSG00000100292	42.768	33.644	44.9664	61.942	60.9164	102.496	83.2851	92.4557	22.4356	16.683	53.0006	72.2406	116.112	69.9399	40.7013	90.8339	11.0498	77.2122	36.0833	25.7746	1154.54
ENSG00000128050	80.9962	59.0935	28.1971	48.2223	80.4754	41.5141	101.549	57.7456	92.2037	44.8281	105.178	52.7268	43.1862	30.5017	38.8575	52.0452	46.0209	51.8306	82.1628	16.8502	1154.18
ENSG00000117632	30.223	10.9319	40.8277	71.5243	273.863	23.6656	123.145	31.4133	34.985	11.1756	59.8265	27.9078	65.5671	12.4326	37.8789	22.8235	170.285	44.3299	46.1668	14.811	1153.78
ENSG00000149150	92.3795	69.0722	32.235	33.8362	92.1915	36.5617	52.1108	52.9655	111.134	48.0074	57.4535	58.7497	63.2382	57.0036	45.9077	67.3227	26.9984	38.8969	76.7787	40.7359	1153.58
ENSG00000138796	22.0813	93.5693	39.5513	56.8848	36.4701	57.3133	40.2521	77.276	96.3142	67.7771	44.264	71.2873	37.9282	92.9828	42.3929	85.5377	64.328	56.8662	43.3169	26.847	1153.24
ENSG00000143799	48.143	35.398	22.3187	49.1531	80.8971	31.1812	161.327	49.7998	122.787	17.9485	79.6153	31.6649	85.645	26.8818	79.5759	47.4781	81.5103	35.9325	53.3953	12.4263	1153.08
ENSG00000198561	60.984	57.2206	47.4994	79.3436	63.3173	35.5399	64.6029	64.7829	71.1022	35.3768	62.2745	55.3626	71.0476	40.83	68.3524	49.9259	29.723	71.7409	97.6439	24.6241	1151.29
ENSG00000131446	56.3228	60.8113	29.5743	59.6831	59.6478	39.0087	62.4569	54.2503	91.1689	26.9015	86.6031	57.6086	65.8691	59.1771	108.59	57.634	24.7961	45.6688	78.5348	25.1992	1149.51
ENSG00000067082	87.5823	147.355	58.3751	49.1436	22.7639	19.0364	44.5091	59.5625	23.4611	7.38952	38.4493	79.8195	48.7288	17.7866	28.6552	93.5223	109.647	125.34	76.0313	11.462	1148.62
ENSG00000125629	39.9605	72.1701	50.035	82.8209	50.2722	38.3837	39.7305	65.2515	65.4331	38.6407	45.9254	66.4409	97.199	31.6679	41.9368	67.6845	105.605	74.7831	55.4727	18.9354	1148.35
ENSG00000173867	72.9119	51.2507	29.1143	43.3698	58.7358	32.6095	44.8894	90.1326	63.3634	47.0621	30.5254	49.9633	88.2254	45.4308	60.0284	65.4344	61.9243	44.4385	142.541	26.2201	1148.17
ENSG00000138495	54.413	41.5535	71.0912	54.0479	47.2986	49.7971	76.2969	69.381	54.315	42.4945	68.2441	61.203	56.6355	43.3384	40.0718	51.4961	65.2405	44.0536	61.0462	95.6193	1147.64
ENSG00000101421	44.4104	34.7786	37.0543	81.663	120.011	29.213	65.7839	56.592	97.7823	24.7773	94.4575	38.6255	93.4785	25.8115	49.8846	44.1404	75.617	53.6342	55.8158	22.9286	1146.46
ENSG00000111713	53.6367	95.8278	76.9722	41.866	21.6601	55.8105	0.46265	80.0936	123.197	84.4253	11.8327	98.282	20.7547	70.2764	59.2137	69.3562	3.36428	51.6039	93.9667	33.6926	1146.29
ENSG00000185608	57.8236	53.346	43.9912	60.8692	93.6926	49.8056	53.4487	56.6236	55.2013	54.4026	59.8407	46.8589	52.699	40.8266	89.0934	36.5712	51.2603	43.4509	101.069	45.2918	1146.17
ENSG00000156802	23.7451	11.1806	8.61176	10.1492	20.8734	7.96573	567.154	10.3382	9.29082	6.48806	122.581	10.3532	43.9605	7.96249	22.3643	13.7384	169.651	13.8546	60.2949	5.58934	1146.15
ENSG00000131368	80.2023	56.9954	42.447	47.7206	49.4905	37.8081	64.4325	49.1903	99.1884	48.4719	73.802	53.7278	77.2944	50.105	46.0816	54.2603	62.4403	45.4449	70.7067	35.346	1145.16
ENSG00000149476	34.2597	130.307	55.3362	34.4872	21.9335	27.6803	12.6928	97.4461	85.1025	73.6704	10.1986	17.7033	88.5003	129.952	18.5863	87.6377	22.7512	68.3678	46.7449	81.6174	1144.98
ENSG00000198736	32.3253	72.8171	48.8287	40.8642	50.7342	57.9219	42.1208	53.7732	88.457	48.9094	43.7344	71.5483	37.8991	78.7129	22.6298	68.4376	109.122	40.7719	75.9031	58.8436	1144.35
ENSG00000211598	3.06539	24.2593	58.0585	490.123	0	16.7545	90.5863	74.1172	0	0	1.95838	24.1243	0	26.2615	0.341466	87.8609	0	245.16	0	0	1142.67
ENSG00000149932	23.1087	59.8426	67.0712	91.459	45.2297	46.3908	70.6778	71.7711	74.7779	49.9249	39.0856	50.9856	41.8523	78.5608	32.285	57.2263	54.2813	69.8119	63.9876	54.1459	1142.48
ENSG00000148290	88.0245	57.7193	46.7333	57.3603	96.7066	51.743	34.4834	78.9344	48.1947	48.3618	72.6085	64.8348	70.0379	59.3765	25.0975	46.0616	81.8168	40.6983	37.7972	35.5229	1142.11
ENSG00000113811	55.8201	30.7691	63.6887	76.8559	88.828	69.3307	57.4582	75.8844	54.3193	31.3366	77.1953	64.8548	81.967	24.703	42.3026	41.2438	65.2709	43.9905	71.1492	24.1821	1141.15
ENSG00000131508	56.5937	18.2874	43.0931	85.6432	79.2286	20.1736	58.5562	67.2633	54.9089	27.1346	132.941	54.89	83.7113	18.2077	82.9021	41.7853	63.4413	72.6479	72.5026	6.56611	1140.48
ENSG00000078902	74.986	69.3611	33.7981	44.0666	87.4903	28.4651	50.1764	51.3968	88.2479	33.5426	66.2254	42.1457	49.8412	72.6292	58.4065	66.4418	35.4471	47.1018	106.437	34.1315	1140.34
ENSG00000171503	26.5118	88.4086	27.4436	48.0494	24.4944	56.6923	20.2637	132.658	60.3317	70.126	35.2008	59.9654	83.7811	58.1823	63.2481	116.62	45.5191	65.281	31.319	25.8311	1139.93
ENSG00000169021	109.171	43.945	26.6294	50.9475	59.6461	43.8559	122.151	65.904	57.599	49.9585	104.535	47.7729	82.5289	30.9334	46.6364	48.7425	42.1207	41.1511	53.8643	11.7564	1139.85
ENSG00000182944	75.8767	57.6467	58.1563	54.5209	53.6674	32.5717	93.706	54.4159	49.206	29.8513	99.6068	42.7611	81.4907	39.0032	56.705	50.8441	58.3211	61.4047	42.0192	47.6862	1139.46
ENSG00000203747	2.22287	20.4577	22.7608	71.4729	16.0448	98.3549	93.7084	164.18	19.5501	17.5272	57.6361	57.4886	88.4817	57.94	34.2956	139.308	8.88599	149.849	6.44686	12.5031	1139.11
ENSG00000122862	14.2986	27.7618	64.8024	169.887	19.261	65.1267	118.051	100.443	18.7703	12.747	51.1205	72.0993	75.5643	26.9878	28.6701	90.5686	7.61455	153.26	13.0186	9.00837	1139.06
ENSG00000166595	32.1062	63.1664	65.5872	68.7082	86.328	38.5404	58.5821	65.6156	64.4765	35.2007	47.7058	47.7886	44.5425	73.0787	44.3491	59.2224	113.456	41.0596	23.554	65.7276	1138.8
ENSG00000158604	47.8524	50.0255	36.0649	73.7054	63.2263	36.8079	69.605	65.1087	75.9026	27.0736	109.006	54.9247	74.517	42.8019	70.7409	41.377	75.2247	50.5512	49.591	24.1384	1138.24
ENSG00000234316	66.106	156.633	57.9305	10.9825	8.17893	2.09719	109.774	32.3864	27.5541	2.07398	9.84304	13.3444	15.0707	11.0943	16.1564	47.0617	8.51751	274.474	38.4365	229.667	1137.38
ENSG00000100220	78.1061	48.1683	20.4998	60.4919	90.1393	27.4885	81.4962	58.5736	63.8977	24.3652	91.9695	42.4476	97.1236	28.7076	66.4802	44.9856	51.3052	54.9505	95.4696	10.3535	1137.02
ENSG00000113575	62.9556	39.8527	32.1862	71.0185	72.7916	41.8414	64.6434	57.4436	74.1625	29.6831	113.424	49.5948	76.8441	19.7203	74.9792	44.0932	46.9865	57.5215	91.1882	15.1072	1136.04
ENSG00000176209	61.4291	58.3953	40.3255	62.333	42.6995	49.7786	53.1595	94.3242	44.1945	87.4301	68.6855	80.5994	24.4314	69.9375	55.5358	45.7901	76.1686	46.5208	55.4707	16.4192	1133.63
ENSG00000163938	56.1678	29.5414	37.4437	53.589	56.7623	35.8026	171.823	59.6315	25.2908	27.1752	140.624	33.1582	65.5211	14.5106	32.9861	36.1822	88.0537	57.3402	95.5193	16.2654	1133.39
ENSG00000134184	10.9534	129.711	0.841054	0.602086	45.9598	103.963	32.0365	45.4124	2.44358	3.55314	1.6819	0.284984	58.6095	314.224	53.4603	159.183	24.7271	57.2229	24.7903	63.3849	1133.04
ENSG00000142748	0.931097	89.6431	25.3952	44.8377	0.771837	201.581	0.524268	101.864	5.12716	53.7292	1.98189	91.177	0.888881	257.119	5.60544	154.221	0.365358	50.6225	1.06683	45.3672	1132.82
ENSG00000129422	94.6471	54.6293	31.8705	33.1364	54.5767	31.8263	98.9835	71.1327	32.0992	21.8044	88.9777	26.2452	28.7301	29.5305	202.353	27.6318	18.9315	63.6529	111.628	9.69608	1132.08
ENSG00000029993	45.7908	31.1872	18.8512	26.5872	117.935	34.6389	57.7921	52.5163	49.4395	32.7989	43.1734	64.0614	101.082	25.829	137.403	26.5004	74.8369	22.082	141.355	28.2043	1132.06
ENSG00000113282	48.3825	54.1611	48.3652	60.4263	43.7839	38.6312	52.3341	53.9875	101.598	56.1978	91.405	49.1031	63.4772	39.945	76.1907	50.6252	29.4812	65.4872	88.1113	18.9962	1130.69
ENSG00000144785	74.5648	41.6481	40.231	52.904	106.525	29.5063	83.2431	54.6521	44.6311	31.2641	83.2738	52.0727	72.0675	49.7507	56.5961	41.6399	60.4891	38.3043	82.7077	34.3127	1130.38
ENSG00000088926	29.6608	79.2058	86.883	39.9549	25.0897	76.26	13.5772	105.808	36.8355	78.7691	18.4731	91.6531	26.2211	98.7904	85.2232	74.9271	3.27459	65.8213	22.2119	71.6214	1130.26
ENSG00000102054	66.7706	35.6642	37.2217	71.0637	81.7809	31.0346	86.8803	50.24	48.7029	28.7833	62.523	42.7155	85.6911	25.1297	56.5808	38.1661	108.963	53.7948	104.503	13.9019	1130.11
ENSG00000213759	39.4778	152.778	54.6418	39.2293	4.72281	13.5782	149.075	8.87134	60.3586	68.8	62.9616	24.7621	104.236	55.2494	23.2685	72.2133	68.6973	67.5365	29.9643	27.3456	1127.77
ENSG00000124588	50.3108	73.0513	31.0594	30.973	67.4708	42.8358	14.2511	26.8323	94.0421	66.2413	73.0333	41.1774	98.0957	51.529	53.8308	56.9023	110.257	64.1916	32.8664	45.9116	1124.86
ENSG00000177879	51.7046	32.363	43.1496	63.3255	61.9769	41.4451	62.2637	45.4797	63.0055	30.4135	125.619	46.6897	82.4206	19.0852	68.5794	34.4449	66.406	62.4065	107.623	15.343	1123.75
ENSG00000167798	15.0871	55.0281	81.8613	33.1612	20.9969	80.984	0.735525	59.1568	157.607	97.0612	0.789472	48.7594	18.582	125.425	40.098	52.3834	5.16968	43.7093	64.3736	121.951	1122.92
ENSG00000131844	74.3705	62.4265	29.8537	42.9903	55.48	48.2639	59.1837	48.6864	97.2807	55.2862	51.243	49.1666	76.5296	51.4076	81.2476	56.3409	38.0019	49.6089	75.2871	20.0937	1122.75
ENSG00000132274	62.4486	80.0773	116.329	88.7113	19.6947	41.2558	36.5067	78.0774	32.2845	44.6074	47.5194	40.4002	18.1195	30.257	54.8689	65.2167	12.8059	163.794	18.9053	68.9229	1120.8
ENSG00000155097	42.6587	20.138	16.2447	34.0122	44.3059	18.9739	150.944	29.3605	26.8798	11.6989	141.97	21.8945	171.464	10.544	63.2622	20.4235	133.703	37.0028	116.062	8.96891	1120.51
ENSG00000158716	89.216	37.17	35.6227	41.6426	79.9342	54.7356	42.0968	54.8834	43.9347	23.5545	121.483	31.7058	75.2095	34.9341	88.5691	32.6954	54.4849	37.683	90.8256	49.6845	1120.07
ENSG00000148730	92.8127	44.3454	24.7488	42.4651	87.2475	33.1128	47.0173	70.7335	89.8316	38.4346	43.6976	70.0831	142.46	37.9771	44.6343	39.803	36.6442	47.9199	69.8412	14.7695	1118.58
ENSG00000121022	40.7389	30.4845	30.4023	50.6111	60.1457	36.5562	127.92	45.9783	47.0585	31.9716	158.818	35.4585	90.2002	25.7041	48.0269	32.3903	58.4598	39.2081	113.923	13.6874	1117.74
ENSG00000125826	59.1217	52.4674	36.0505	43.3031	88.5224	23.8703	49.2804	39.3307	50.819	24.6989	93.8745	32.1392	151.989	34.6632	30.1403	33.589	45.2974	45.3454	151.832	31.324	1117.66
ENSG00000106261	59.1823	57.9414	60.7122	32.6114	31.2656	32.7431	23.7361	68.975	97.2691	58.1673	54.3946	40.6629	53.3286	81.3306	109.435	25.6697	80.9989	51.643	48.8974	48.1601	1117.12
ENSG00000134107	57.5125	73.4377	59.5331	54.4066	52.184	82.813	10.6854	89.2483	39.8676	30.648	41.416	52.7759	84.4164	50.7317	63.0456	65.8565	13.1055	76.0346	101.256	17.4231	1116.4
ENSG00000168610	79.9188	49.0608	28.8927	60.7132	62.3304	59.5407	34.8537	66.8689	61.4698	32.7964	76.0943	57.7659	80.2871	29.6529	118.065	61.7497	33.2655	46.9605	60.5796	14.3309	1115.2
ENSG00000168066	57.2725	58.7703	51.8403	63.4182	50.1142	30.7547	77.3675	69.0611	65.9559	24.8509	79.9511	50.9037	59.5431	51.6549	56.2618	54.7074	61.1648	60.0841	55.2448	35.634	1114.56
ENSG00000139180	96.13	52.9887	30.3451	54.1332	34.7195	28.826	90.2453	55.903	58.6491	38.9816	85.6242	40.4503	127.661	35.7468	48.0047	55.398	41.1862	40.337	77.0425	20.9753	1113.35
ENSG00000213867	57.1898	44.255	23.6077	65.2904	96.3351	17.9223	157.712	47.7579	29.5095	21.577	63.0565	25.0332	54.2469	46.718	49.7397	43.2993	83.147	96.4824	66.3667	24.0841	1113.33
ENSG00000142657	50.9128	62.6668	22.4814	57.1668	74.3945	23.54	166.838	34.1483	43.9035	38.4818	114.46	34.4977	122.171	27.5956	33.0733	53.5032	53.2441	50.7114	36.3628	13.0636	1113.22
ENSG00000108671	56.6633	44.812	20.6855	43.4357	93.0033	26.2249	85.0955	49.0789	62.5461	24.5941	85.293	38.6994	86.943	20.8156	84.381	40.1041	90.334	43.5035	104.596	11.1779	1111.99
ENSG00000232368	174.974	30.0361	6.88031	31.1691	17.8171	27.6686	31.6848	38.5049	53.7083	36.5892	90.9131	29.2594	200.276	52.6473	5.66524	36.6715	85.7646	40.5344	98.5064	21.6063	1110.88
ENSG00000147586	69.7022	38.6715	37.125	56.2307	42.9115	36.677	155.867	47.0443	40.8407	43.6685	80.0566	42.6159	81.9311	33.1882	27.9721	42.4587	58.2653	42.4563	113.681	18.5986	1109.96
ENSG00000138085	44.3833	35.1443	40.2654	74.9273	91.1035	35.8035	81.3398	78.1465	51.2869	30.8383	54.2888	46.5459	78.1313	46.9939	55.3966	39.3648	55.9239	62.0964	80.5207	25.892	1108.39
ENSG00000162434	52.4148	46.9735	34.1497	89.6976	59.7594	45.7206	51.9304	69.3724	51.8081	27.7937	41.6878	57.8294	75.0424	40.4057	75.748	47.6831	88.8479	77.6637	58.2434	15.4703	1108.24
ENSG00000162366	0.71516	8.54911	17.0062	51.9772	36.7562	1.61191	1.83936	8.65393	215.415	5.62464	0.470152	5.25614	357.899	4.18435	45.3889	2.47559	89.5123	47.8801	194.941	10.6828	1106.84
ENSG00000099860	22.633	41.4027	82.6243	60.1757	23.5251	120.643	9.95458	104.052	30.2451	28.4712	21.4213	121.043	13.7702	79.2926	25.878	66.7674	62.0296	69.1711	33.5911	89.7858	1106.48
ENSG00000173821	92.9323	55.6644	49.6447	59.7395	38.4945	25.4355	46.905	46.6732	88.2296	20.8964	44.4112	31.9177	95.1523	28.1146	149.209	46.588	31.2003	70.4368	59.166	24.352	1105.16
ENSG00000130813	46.4641	67.8831	73.3331	51.7505	81.5216	69.9964	13.4694	68.8066	33.777	49.1911	26.6575	54.6768	37.5104	60.0724	84.8917	52.8363	14.8399	54.079	77.3266	85.2012	1104.28
ENSG00000226781	29.3281	31.12	22.219	42.4388	38.0883	25.9743	73.7199	78.2177	50.5877	27.7419	109.634	107.066	231.92	24.5499	65.5574	23.315	0.767215	59.2436	47.6048	14.272	1103.37
ENSG00000142864	58.9964	46.931	32.6505	58.5052	87.7125	39.9204	91.2428	54.8047	38.434	36.8278	62.4317	51.3834	62.1347	30.7606	59.8583	48.863	63.5124	60.8772	97.6861	19.3334	1102.87
ENSG00000211450	88.799	56.5883	40.2004	60.5109	79.3556	45.1151	100.314	44.4326	36.6465	39.6079	81.5093	40.2953	56.6531	74.3586	26.6834	54.4408	51.6716	47.0004	49.6311	28.1057	1101.92
ENSG00000213614	48.6114	35.6834	29.9432	54.3527	72.0397	25.6516	56.7061	35.8629	66.9634	27.6426	36.2808	28.9703	167.444	36.7271	60.6043	38.733	98.6737	44.0676	115.065	20.7995	1100.82
ENSG00000138674	39.2406	63.2717	37.6724	74.8326	53.3609	40.3785	97.6814	73.0427	59.8076	28.3803	87.4037	41.953	55.3966	25.6598	79.0587	50.6947	45.6277	73.6416	55.1797	17.6474	1099.93
ENSG00000178913	61.7335	36.8132	48.4321	95.0852	40.7777	50.5766	33.9946	67.3264	75.4872	30.4642	105.297	49.486	53.7462	27.9436	94.5359	39.8814	43.8547	63.6184	60.8333	19.7226	1099.61
ENSG00000105401	33.8616	54.2555	56.5248	70.9643	63.8309	31.616	65.5098	48.0782	51.1477	26.9431	71.2735	32.4376	38.5359	52.1291	57.9543	48.0153	104.42	54.9861	77.4859	59.2718	1099.24
ENSG00000119938	65.1544	34.4046	51.8856	37.6108	89.9965	25.8473	19.5599	35.0768	102.251	55.3152	114.604	51.253	125.948	91.4289	18.4577	20.491	33.2186	21.2813	93.4233	11.3648	1098.57
ENSG00000186063	51.4671	31.6511	30.8831	64.5183	102.457	40.9714	67.8784	63.5159	53.162	28.6329	78.5915	48.822	78.2072	22.4124	61.8523	33.7408	70.7237	61.3066	94.3434	13.3664	1098.5
ENSG00000134970	69.1432	36.084	25.9951	52.2223	53.8171	45.9122	34.7687	47.876	58.8671	26.8496	114.649	50.0198	68.3746	17.0157	99.353	47.1852	31.3645	51.763	161.33	5.86948	1098.46
ENSG00000063438	72.048	40.7778	43.2118	75.855	58.5108	41.6684	61.4206	50.3191	78.8204	28.6851	99.6142	41.1695	60.5165	33.2757	63.0551	43.8221	71.2441	57.5466	56.0893	20.5305	1098.18
ENSG00000164466	91.9164	64.3783	29.6897	43.5422	42.7487	49.8087	33.4277	57.8863	81.5551	42.4615	37.8701	45.411	90.8609	40.5402	103.759	69.9554	25.1634	50.4588	78.6804	17.9872	1098.1
ENSG00000104324	39.0437	33.8536	18.8247	54.0331	41.731	30.0862	156.667	60.2866	65.9655	23.3794	87.3519	30.537	63.3876	32.3889	73.5286	40.0127	60.1516	49.3067	124.277	11.9253	1096.74
ENSG00000164828	44.6102	38.8374	67.1743	46.9906	45.842	27.0547	115.983	56.2915	77.6959	25.2065	88.7259	33.5125	30.5667	50.9024	48.4429	29.9635	81.7452	53.2095	51.2955	81.3694	1095.42
ENSG00000108950	157.931	64.4145	36.7895	30.5152	21.2944	56.4932	17.6802	49.9	35.034	32.5577	46.3603	37.2826	55.1842	44.457	150.037	35.2867	75.4247	40.5555	50.936	57.2539	1095.39
ENSG00000173933	72.1848	53.2241	56.0726	74.8791	78.4407	36.474	78.2468	53.0813	46.6876	25.8706	89.2396	40.5582	50.7682	40.3108	42.1426	42.7297	36.7814	61.7057	79.9274	35.6014	1094.93
ENSG00000153037	59.3356	35.9188	33.8222	59.6943	83.0231	30.986	59.4405	59.9995	54.9251	23.1587	140.947	39.2459	77.3032	14.7576	66.5206	35.0392	43.4411	63.1399	95.0257	18.9874	1094.71
ENSG00000143499	27.6293	23.527	37.5177	64.0839	88.5164	24.4516	56.1343	30.5215	150.321	20.254	66.6481	28.747	96.8976	19.8602	19.7218	26.9692	107.351	39.9064	150.028	15.5395	1094.63
ENSG00000233000	137.54	104.473	85.864	11.1287	9.90899	3.16629	107.688	22.4233	26.1823	8.33718	12.6067	10.0992	17.8852	16.332	20.0956	18.0451	14.8462	257.479	39.6015	169.619	1093.32
ENSG00000078618	64.0872	40.8676	33.0326	51.3897	64.5677	38.9596	58.2635	58.6856	72.3571	36.0644	61.6353	55.4114	94.5359	32.6452	89.1638	39.761	86.8893	47.1545	38.2152	28.8457	1092.53
ENSG00000137965	39.0584	95.5808	77.5882	105.909	68.1755	32.9582	25.8581	83.6117	19.7839	19.0608	12.8602	23.8581	18.5094	17.2721	201.679	50.449	3.43121	87.9172	82.5968	26.3519	1092.51
ENSG00000116473	52.0082	40.8699	37.3703	80.0485	90.8475	43.3745	62.8097	45.4505	44.9993	35.8475	111.059	40.9865	93.792	21.8975	50.372	48.4188	45.0276	69.0115	68.5017	9.28074	1091.97
ENSG00000157379	28.0438	60.2118	82.0166	59.5943	22.7106	33.163	28.7508	52.633	98.4785	100.552	20.3068	46.8357	25.8415	153.099	42.2939	91.4439	14.7599	39.2741	33.8794	56.8685	1090.76
ENSG00000115216	65.037	29.8498	28.1784	55.7857	136.304	18.298	87.1685	41.0015	39.5346	17.63	64.9569	37.5627	96.4272	21.3822	46.4361	44.0696	124.522	47.1362	68.2617	20.7666	1090.31
ENSG00000228830	74.7296	62.9328	63.925	78.6889	83.935	0	54.5544	58.201	56.2659	0	102.115	49.9117	0	0	70.3209	57.1027	123.449	54.3121	98.5724	0	1089.02
ENSG00000110092	59.5666	116.44	42.5955	106.654	36.8945	14.8163	33.2395	43.7803	49.1714	41.3321	12.5409	22.404	52.2753	12.6021	49.2379	123.895	114.733	92.7671	42.8804	21.1024	1088.93
ENSG00000170275	32.1275	38.7623	45.5056	112.131	44.9248	34.8076	100.459	76.4423	37.926	19.1725	50.4964	66.8429	98.669	34.9318	39.3893	30.4406	98.6638	76.6311	33.3166	16.2183	1087.86
ENSG00000113648	50.6518	34.3328	46.8048	77.5342	60.1776	31.308	101.962	47.31	71.5093	18.8657	126.62	35.7335	98.3082	16.4055	42.6062	43.0311	49.3709	57.9552	58.5985	18.7084	1087.79
ENSG00000115234	51.4186	42.3058	27.8189	56.8089	89.0942	24.0913	65.2239	58.8671	51.5518	24.278	71.8492	44.5132	123.576	33.0121	58.5445	45.4761	91.191	40.9107	69.3138	17.3906	1087.24
ENSG00000141198	84.2066	57.4794	25.9085	37.7325	43.4961	37.0813	33.956	45.9857	54.1982	45.548	65.1575	53.0773	59.3766	44.2381	73.5428	46.4659	83.2508	46.4291	135.64	14.4096	1087.18
ENSG00000165916	55.0329	51.1906	33.2752	57.5413	87.1305	37.4149	88.4585	65.6863	62.9014	29.8771	77.5362	54.5956	45.5842	37.9929	41.8869	47.0277	55.6539	40.2867	85.3101	31.3428	1085.73
ENSG00000112715	53.7828	46.114	81.678	38.9416	98.1035	48.8575	32.2803	50.6086	50.2793	40.6647	70.1754	33.3873	52.784	64.5091	86.9144	30.5304	32.663	49.6092	56.9117	66.8548	1085.65
ENSG00000228774	81.6378	147.08	74.8696	6.69578	10.6854	3.65317	75.7796	35.2594	51.5266	9.03185	9.75545	14.7408	23.7911	16.7488	24.793	33.1818	18.8834	137.88	30.5231	278.791	1085.31
ENSG00000170558	72.1285	57.4441	26.7326	54.3389	64.2112	39.2947	53.5537	54.806	56.3382	35.9933	44.4335	43.1193	56.5444	39.97	74.8651	40.3711	73.3664	55.6582	131.247	10.7664	1085.18
ENSG00000186529	38.6222	89.477	40.6279	24.919	47.492	46.2203	11.1538	58.1639	129.837	61.0575	15.5497	67.8496	17.7717	94.2745	86.2603	53.9063	13.392	50.139	98.2501	40.0454	1085.01
ENSG00000124155	59.1194	38.7841	21.5328	47.1437	102.832	21.0449	66.805	32.1216	109.007	19.9836	114.884	33.349	69.6737	40.8934	66.0791	40.8241	61.7741	36.5971	86.6608	13.8517	1082.96
ENSG00000166986	49.8869	38.6229	31.645	45.4373	108.409	18.1264	142.422	42.4843	62.1336	20.855	91.5649	25.7026	126.464	18.4516	59.6008	33.8922	38.1308	37.9655	77.8976	12.5031	1082.2
ENSG00000128595	35.8687	31.5956	17.9977	51.1986	53.326	28.4034	140.578	53.2413	42.0165	13.601	147.414	34.151	71.3943	13.3561	83.212	33.1205	111.347	49.9545	60.4373	9.24083	1081.45
ENSG00000115364	54.4942	45.1464	33.636	48.5646	45.1849	31.7988	92.101	43.4725	54.5544	47.4274	114.565	52.9524	46.2943	22.6452	54.9959	55.586	75.4798	62.6518	80.5829	18.4993	1080.63
ENSG00000136636	63.927	35.5709	40.0697	45.4035	55.8436	35.8887	90.2505	44.8024	50.8768	37.9406	58.9637	45.9551	66.2	51.1662	52.2804	36.6137	92.2855	46.5893	110.785	18.3521	1079.76
ENSG00000108439	76.6922	63.2015	36.2359	46.47	86.9132	43.3031	20.9328	52.2846	88.0604	44.2324	28.3256	48.6744	100.649	43.3986	55.8608	54.4147	38.1143	39.9551	79.4154	32.5587	1079.69
ENSG00000185721	60.4372	35.1264	31.6778	59.151	81.2983	34.8813	92.4822	55.5932	48.0894	30.8107	111.592	39.6095	82.0216	26.7969	40.931	39.8485	68.1708	45.2232	77.5115	18.2894	1079.54
ENSG00000108826	102.923	54.2495	52.0443	58.0062	69.3425	33.0037	47.2343	51.5291	51.1418	32.7204	73.5882	36.3271	76.077	33.9498	38.6369	53.1326	67.9095	46.1254	51.2788	49.8174	1079.04
ENSG00000088682	71.6833	67.5446	31.5806	42.3999	71.9972	34.7535	20.6736	67.73	98.0784	47.1879	33.8066	46.9446	62.4549	56.0594	50.3501	66.7057	51.1624	47.2615	76.6428	33.6787	1078.7
ENSG00000173692	52.457	32.3563	15.6291	41.5266	33.6258	20.4015	112.804	46.7217	56.7038	22.5615	88.2528	39.0193	109.893	17.1274	73.3672	34.5226	93.3343	42.8358	134.4	10.3262	1077.86
ENSG00000177971	40.0365	43.6947	46.4222	66.4098	60.8794	60.8019	52.1066	68.027	82.0608	36.1447	38.6475	61.6092	41.0283	56.5268	49.8125	51.8834	52.0909	45.1104	91.3873	33.0218	1077.7
ENSG00000179222	34.3343	40.056	26.0127	47.8849	44.2022	18.1547	166.125	38.0877	50.0352	28.6136	88.7517	28.5954	39.4556	28.4485	75.41	48.7673	194.413	40.1176	27.0617	12.8301	1077.36
ENSG00000166035	50.8341	47.4854	28.5377	28.498	37.1233	51.9776	89.6172	72.0657	18.3814	104.078	62.4293	57.6975	32.6122	108.116	82.8034	76.3573	17.1188	37.6655	30.8203	41.8303	1076.05
ENSG00000223380	50.0689	47.0586	33.4193	66.6743	77.7968	39.5071	43.9534	57.4827	65.6435	32.5443	90.3368	39.7027	76.5996	27.2693	58.5935	56.8919	33.7338	62.0212	97.8624	18.8517	1076.01
ENSG00000104412	37.7306	30.6626	27.8179	54.7269	35.2402	27.3279	156.861	54.7405	26.7456	21.5932	142.375	36.1032	83.3886	17.2414	60.7559	30.7187	74.9393	55.6338	88.9784	10.7944	1074.37
ENSG00000185627	61.4732	46.4453	43.6375	74.314	79.9201	36.0442	92.1442	58.2044	47.2224	28.0953	91.8938	45.0309	55.7733	32.4294	46.9964	49.7643	35.7042	47.1588	71.6916	30.4288	1074.37
ENSG00000177606	28.3483	89.2599	132.361	135.46	46.4005	25.0128	26.1395	75.9798	27.2378	11.2298	35.7959	78.5266	57.5721	18.7249	25.8202	66.2836	16.4307	124.334	34.1351	18.6201	1073.67
ENSG00000088205	49.0477	39.9762	22.4545	56.1291	55.1199	32.3158	145.877	59.9623	43.5859	24.819	75.1626	41.8071	59.731	24.1867	60.5193	33.6509	72.5917	50.4977	114.087	11.6568	1073.18
ENSG00000091317	46.204	47.194	31.7484	62.9526	42.9459	61.8222	94.2766	60.2537	57.6087	53.8514	89.1754	67.7335	49.5037	29.5451	43.1002	62.3056	27.2792	65.1182	66.8135	13.2488	1072.68
ENSG00000213928	65.9854	74.2301	68.6936	79.1348	65.8428	44.6323	35.1903	72.597	47.0408	22.9704	18.5588	28.3872	41.9883	38.8619	113.281	63.2386	15.1721	73.4524	69.9595	32.8717	1072.09
ENSG00000121073	105.997	36.9744	25.6611	41.9404	56.1731	31.083	62.9415	67.1006	52.4428	32.9768	104.106	55.6262	73.8279	25.1188	63.8895	44.5712	59.4024	35.9096	75.6738	19.8118	1071.23
ENSG00000182985	144.893	55.2093	29.0381	49.2091	147.173	24.9291	16.7136	43.3126	129.529	35.3486	13.2065	27.1007	90.4156	35.772	89.97	48.5965	12.5472	44.4907	15.4003	18.0875	1070.94
ENSG00000148180	23.5269	83.8604	84.9765	162.223	23.1202	26.4623	133.86	46.5583	26.8378	30.377	36.2309	27.0473	46.053	17.8739	51.9621	70.1097	53.0241	90.3246	13.5902	22.4941	1070.51
ENSG00000130202	142.022	69.3301	32.0109	44.7793	52.8566	25.4687	72.1977	36.0386	46.0309	30.4474	80.0401	37.7659	54.7125	38.202	115.814	51.2053	36.2066	37.121	45.7515	21.9445	1069.95
ENSG00000107566	59.8285	61.6742	22.0504	37.3491	45.3816	50.7839	92.8019	71.3377	42.3447	49.4536	32.5108	74.8908	40.7925	40.4622	57.833	57.5552	33.743	50.8949	132.93	13.9942	1068.61
ENSG00000105677	89.0622	21.9172	39.541	54.9188	92.521	28.9905	94.6888	43.5645	52.7984	13.4653	145.283	33.7711	77.0994	33.2742	39.7554	33.5038	66.3123	36.3497	50.4696	21.2715	1068.56
ENSG00000105568	99.8597	41.3098	40.048	70.0757	89.3596	23.344	83.5491	43.7448	39.4882	16.5506	132.527	28.8939	71.7469	31.563	48.2258	36.6374	58.7738	41.7636	50.5664	20.0623	1068.09
ENSG00000136436	51.2983	49.4252	36.6922	62.1975	48.5815	42.5069	53.558	74.804	47.7787	38.9132	61.2358	58.4137	64.598	33.9624	55.2314	40.5714	49.9312	73.9994	100.082	23.707	1067.49
ENSG00000136888	46.453	47.4946	50.5187	80.8964	63.1853	44.0606	46.3521	55.7452	32.9859	27.8237	102.169	40.8303	93.4621	23.5143	43.6223	51.9612	80.3598	68.4962	47.616	19.6077	1067.15
ENSG00000145901	82.4652	43.249	32.4783	83.0909	45.4183	31.3665	36.3014	45.4658	70.7854	30.8107	53.2445	38.5145	76.2709	40.8667	82.978	40.3931	32.2834	44.8004	133.245	22.9386	1066.97
ENSG00000175756	38.2323	49.9853	51.515	39.0002	84.0955	26.5367	48.2428	47.9866	65.8256	33.0075	41.7588	35.828	62.6489	67.332	66.3627	53.5901	97.5138	35.7229	36.3888	84.8569	1066.43
ENSG00000134375	35.3053	31.9829	22.9593	53.0957	63.4906	30.9604	47.8581	48.7812	125.503	37.7146	62.4847	49.1629	90.3392	16.3421	46.6348	54.1906	103.94	50.106	81.7879	13.0655	1065.71
ENSG00000128692	32.1582	33.8768	25.4158	51.3067	107.816	31.7719	108.171	52.0458	51.4583	24.0347	118.042	33.7892	108.929	16.8745	59.9958	32.2829	57.6723	39.8699	66.5958	13.3309	1065.44
ENSG00000150593	54.0538	33.5666	38.0453	96.1994	63.0978	33.1636	50.6029	53.5172	61.1384	22.0231	55.3884	37.2497	105.667	25.0687	42.5887	54.3001	48.5749	91.5119	79.618	19.7063	1065.08
ENSG00000092621	14.6747	89.3744	57.7561	49.2924	21.6928	21.6742	118.711	45.0848	16.8935	57.0717	43.3951	30.8455	114.637	107.333	3.07846	93.1651	39.0751	39.3432	53.3435	48.0902	1064.53
ENSG00000103769	48.0248	33.9648	39.6814	85.6869	64.5052	33.009	88.5166	49.6048	57.661	31.0291	74.7689	43.7811	75.5623	21.0796	47.2395	39.3441	47.3347	67.4629	105	10.5097	1063.77
ENSG00000232246	288.763	0	0.302583	0	0	0.254681	0	0	0	0	0.0824366	0.0790507	314.333	0.179637	0.186859	0	0.940328	333.043	125.204	0.194359	1063.56
ENSG00000167969	44.131	84.9685	48.339	48.428	35.4192	43.421	28.4021	46.5476	65.9637	47.6934	36.7999	46.7083	39.7482	88.1393	36.357	65.5257	70.0015	42.8404	67.8953	75.0002	1062.33
ENSG00000163811	48.3371	41.1659	25.5664	44.0465	72.6252	31.0126	123.609	50.9073	39.3096	19.7129	93.6553	35.3288	101.976	17.3298	61.2879	35.1782	68.329	46.8407	93.4487	12.3472	1062.01
ENSG00000120306	38.5513	31.4387	48.3441	59.3708	63.1849	24.508	40.7664	35.7526	141.264	23.8668	90.4713	27.5829	97.3021	24.0164	32.806	33.8525	75.844	50.1893	91.3676	30.4106	1060.89
ENSG00000112110	63.051	42.3829	50.1455	60.1562	34.4822	43.8605	81.3859	47.0367	42.3723	27.7118	93.6327	40.9497	69.4165	27.4992	61.9345	41.7852	98.3211	48.7719	49.7251	35.9957	1060.62
ENSG00000169189	28.8646	46.2369	39.5863	70.1254	46.021	49.8802	96.9322	64.1048	53.6826	38.9895	54.5845	53.4344	34.5038	51.7402	40.707	50.3185	89.3077	56.9012	67.8655	26.5908	1060.38
ENSG00000175582	36.7869	34.2082	27.6141	61.2033	59.8378	39.684	46.5963	58.4561	31.2739	21.226	83.9618	41.7599	63.6556	14.2958	45.4301	42.2269	176.303	50.6573	113.304	11.8854	1060.37
ENSG00000008952	68.1775	54.3102	37.1494	58.1132	42.8428	55.4208	41.0432	66.8007	57.3038	44.8168	62.988	74.4915	62.0536	39.1089	42.2247	52.4692	28.536	65.7503	81.2798	25.3885	1060.27
ENSG00000085231	99.0307	31.1341	28.7751	46.6732	115.829	30.255	72.0931	37.5039	71.1689	26.055	92.3268	25.8471	93.4624	13.9525	59.5947	29.5138	35.7339	44.0151	93.4112	13.6284	1060
ENSG00000095139	45.7793	43.8223	25.0072	56.2906	71.7011	38.0317	95.7776	78.2046	46.2197	25.5988	108.761	43.9461	59.7011	22.861	53.1972	46.3304	20.6087	58.5106	105.472	12.5727	1058.39
ENSG00000022277	41.9688	34.6277	28.7054	58.395	120.164	27.4021	53.2827	55.8556	92.6396	27.8841	70.8519	41.2685	63.1984	29.1582	45.8956	41.229	82.598	46.0945	78.0844	18.7323	1058.04
ENSG00000111684	158.238	45.453	23.7232	32.028	52.6072	39.7133	33.8928	67.1671	32.9789	34.0812	102.885	45.6109	105.957	26.8638	52.6322	53.3692	29.8172	34.1372	67.8498	19.0196	1058.02
ENSG00000168899	39.2966	42.0596	34.2459	70.3078	69.1471	33.5645	66.1625	65.0385	58.6138	19.257	31.5979	32.2087	43.729	36.8671	98.881	61.1468	112.763	58.7177	49.4447	34.8047	1057.85
ENSG00000117859	113.887	45.7702	46.4715	55.3667	45.1204	37.6743	48.4419	69.619	58.6055	38.096	58.1641	73.7662	62.3206	38.4702	69.1316	49.0171	30.653	58.7548	33.8886	24.5289	1057.75
ENSG00000134330	51.411	45.7114	38.5289	69.3754	82.7638	40.8734	48.4041	64.539	33.0315	31.0105	73.061	35.2442	113.181	28.9079	55.3218	35.5114	67.4734	51.4787	66.9976	24.2178	1057.04
ENSG00000134575	108.802	47.8348	22.7704	40.856	93.9289	34.3859	69.394	45.8139	66.0032	30.8788	62.5551	66.4535	33.6233	48.9389	60.0538	68.9459	23.5367	36.5269	75.1404	20.2295	1056.67
ENSG00000128524	41.4053	39.7815	43.6649	70.0337	49.0878	39.3337	103.706	40.5739	56.4287	19.6923	92.7826	29.5301	93.6305	30.8648	60.2434	39.5797	82.7793	56.8724	40.0202	25.7024	1055.71
ENSG00000122545	43.6994	36.2482	43.4436	115.097	43.8758	45.175	56.5242	77.1712	45.3584	20.796	99.9675	50.4342	35.8472	18.3582	58.5882	35.3409	63.0129	90.658	63.2483	12.7396	1055.58
ENSG00000110917	67.193	40.6947	23.3007	46.882	55.1574	16.6153	98.5115	50.7441	84.6366	30.2963	96.4342	44.2726	129.326	29.4214	35.5512	26.8374	42.1425	41.0907	80.7667	14.6606	1054.54
ENSG00000137776	54.4158	50.5899	59.1592	69.5308	44.9837	22.5837	41.6075	66.992	54.715	31.3407	56.4666	63.6451	70.4917	37.4418	63.0882	41.7161	37.9583	80.1031	64.2438	43.4194	1054.49
ENSG00000177189	51.1512	40.9416	26.1573	42.3576	49.4674	24.2792	68.9629	34.0429	40.8029	19.5204	74.998	33.0076	72.0229	19.3311	100.22	34.1405	169.203	44.9179	100.608	8.18267	1054.31
ENSG00000148219	80.4962	51.1017	164.067	32.3559	16.285	23.6706	46.0182	53.59	49.6789	53.7899	42.9563	35.5791	26.1904	39.9846	35.6099	29.0008	16.661	124.591	51.9346	80.4275	1053.99
ENSG00000109861	48.4909	32.976	42.0504	88.5426	16.6747	41.2531	173.237	54.0118	20.5632	14.3356	151.672	36.904	86.0181	24.1524	23.6507	55.7402	8.0742	94.0297	25.1925	15.9138	1053.48
ENSG00000233558	31.044	33.517	28.3459	51.9756	111.018	7.63471	204.677	42.3707	34.771	20.7631	105.116	11.087	41.1482	54.6201	37.0105	39.6264	87.385	40.5726	47.3279	23.0976	1053.11
ENSG00000173599	81.0347	54.1944	29.5833	32.5784	53.7939	58.9264	23.7585	59.3968	80.4779	44.8478	38.6952	69.8436	72.6367	70.459	100.546	58.1821	29.356	28.5805	37.5373	28.458	1052.89
ENSG00000102580	43.8159	30.9327	19.2722	41.439	35.976	34.979	51.1911	60.4495	109.372	25.3958	107.851	57.2755	50.3177	21.8601	85.1413	43.8281	28.4557	44.284	150.303	10.5022	1052.64
ENSG00000109929	50.307	36.4926	13.8884	18.4668	55.6532	23.9366	29.5793	27.3779	160.517	43.7752	46.2534	47.823	78.2667	36.7411	20.5808	33.0499	5.8149	35.1463	279.176	9.68605	1052.53
ENSG00000215414	62.7705	36.5622	25.6023	56.5443	96.3789	26.1342	57.5981	55.0946	52.6211	27.4319	77.9143	47.319	88.5482	27.812	44.909	38.7055	42.4904	61.9985	113.195	11.1968	1050.83
ENSG00000166619	36.4439	43.2747	45.0136	55.7097	62.8645	43.7104	27.3847	65.5107	100.254	39.2163	51.6696	50.6383	74.4155	46.2994	60.607	43.345	75.339	54.2821	37.1002	37.275	1050.35
ENSG00000112697	52.0814	43.5502	39.3008	77.5676	30.8693	67.2286	62.0774	57.8659	50.2175	37.0342	72.8432	56.8176	54.9065	29.7491	56.6119	46.8618	50.4755	75.2807	75.4164	13.4723	1050.23
ENSG00000149485	114.909	4.94544	8.44616	16.3525	151.604	6.7736	90.9203	7.04493	72.5124	13.7309	62.3061	3.17803	201.686	13.7511	5.54765	12.9996	1.59707	14.7811	240.513	6.32631	1049.92
ENSG00000172354	48.0986	51.5856	32.7153	55.4183	64.3487	26.811	54.8228	53.4687	50.6696	19.7578	74.9622	39.2266	58.1958	46.1382	94.5267	43.9438	126.07	36.6417	47.2957	25.018	1049.71
ENSG00000221978	39.4077	58.487	130.482	62.6383	58.4388	50.1396	34.1621	57.2701	39.423	39.5206	54.3501	44.3764	38.0938	34.0112	65.8179	36.9275	26.0979	75.7071	15.5529	87.2423	1048.15
ENSG00000132646	40.8245	36.9708	30.9145	59.551	60.1511	22.4441	90.8352	35.8229	25.2964	18.7209	72.326	26.2293	74.5624	16.3637	36.4448	52.5341	205.634	54.3367	73.585	14.2606	1047.81
ENSG00000103363	36.5226	51.5807	55.5063	52.438	46.3073	35.5547	56.467	49.5099	75.4865	36.1803	41.8644	36.9461	45.0522	68.0847	43.9815	53.1844	89.1103	39.7359	54.0713	79.9575	1047.54
ENSG00000172531	57.2196	48.0276	32.163	56.1187	76.5354	29.2188	89.0784	45.62	40.1896	28.7328	71.5686	38.355	80.5396	44.0926	41.5702	51.7041	54.7062	45.8016	84.5514	30.725	1046.52
ENSG00000230689	78.4112	35.7411	119.951	3.35691	22.4998	4.27352	154.927	12.3741	56.1479	12.6787	23.1699	10.6117	1.91939	25.6215	20.3806	40.3386	21.3011	111.397	19.5809	270.69	1045.37
ENSG00000108523	74.4982	63.0881	35.437	72.842	55.6722	36.0424	38.2129	62.7467	37.5758	45.4889	48.2699	43.4792	80.1271	56.6265	37.0124	46.8532	81.2584	53.3825	50.4818	26.0138	1045.11
ENSG00000001084	73.6624	67.875	26.5513	36.7129	54.2186	28.7005	44.902	43.8452	56.2659	55.4099	81.1539	44.7689	98.197	33.9758	32.4581	56.0639	76.337	44.6239	76.4186	12.1721	1044.31
ENSG00000168528	100.577	92.904	26.2024	39.112	158.761	30.5532	17.1352	29.8078	43.0446	19.1849	67.6753	33.5452	51.8622	40.9593	72.8952	58.8064	55.7042	50.652	24.4989	30.1486	1044.03
ENSG00000079332	57.6066	43.6025	32.8294	71.6345	80.5708	43.882	75.1835	57.3111	50.1634	33.883	66.3762	49.3233	82.1255	24.06	39.2648	43.4022	21.8936	57.8144	91.6353	19.5223	1042.08
ENSG00000132294	36.5714	24.1068	15.1044	36.4868	22.0918	19.7351	289.631	27.7116	41.9845	18.6435	76.8799	27.4874	107.402	14.9907	47.6065	31.1473	58.2762	38.1825	103.562	4.29368	1041.89
ENSG00000065154	13.3843	17.3994	13.3832	29.624	25.8456	20.8024	27.2895	26.5854	166.174	47.3241	19.7745	122.476	10.931	62.8088	3.19732	57.9892	280.995	25.5409	54.6934	14.2438	1040.46
ENSG00000198502	0.551166	2.84825	0.0869925	0.536817	2.39868	2.05018	2.27119	4.09891	1.81086	0.579284	9.14841	1.22726	9.33964	5.06128	491.45	476.448	3.67668	6.52117	0.947269	19.1104	1040.16
ENSG00000180370	62.2716	36.529	19.9145	53.5817	48.8105	35.8459	76.5078	54.166	78.641	24.871	82.8467	50.2713	88.0573	31.0015	55.5987	41.7595	61.2038	56.5896	73.5655	7.50839	1039.54
ENSG00000123684	96.0157	32.9408	16.9924	39.5084	99.983	26.3291	53.9011	31.7237	58.41	23.3148	89.0347	28.356	120.436	12.6371	76.5228	23.5708	32.9455	45.1615	122.627	8.89593	1039.31
ENSG00000175198	29.8394	53.8013	31.4104	50.928	36.9137	54.6375	35.1007	63.8005	132.516	43.5468	62.3779	60.6473	38.6993	35.2924	42.7807	50.4853	19.6528	49.701	129.558	16.1919	1037.88
ENSG00000198961	40.6975	42.9223	32.7084	68.5459	54.8031	47.6745	44.7467	65.0116	70.435	28.7626	78.0193	52.6199	48.2565	29.0475	89.0856	48.8702	26.3459	65.3382	92.8643	10.5876	1037.34
ENSG00000105993	46.8643	31.9215	36.3392	65.2815	48.8239	32.1254	61.4296	47.1872	73.0732	16.1463	76.9346	34.7652	66.2369	19.9287	59.1065	32.5832	135.725	59.2221	77.2996	16.0149	1037.01
ENSG00000115963	29.9044	113.523	76.3073	117.51	4.34187	50.4593	12.2253	79.6464	11.6342	22.1005	38.3761	119.183	17.9132	13.756	19.831	136.202	1.85201	97.7975	44.3613	29.6674	1036.59
ENSG00000211600	0.905599	31.0742	66.893	380.277	0	8.18082	150.761	53.878	2.23151	0.475899	1.40189	10.0076	139.191	10.1828	0	83.6484	0.710706	93.5574	0	2.57072	1035.95
ENSG00000100296	51.4874	53.0651	30.3019	46.3139	48.1912	38.4087	78.0845	57.2824	40.0689	47.9091	76.0055	47.6649	110.621	35.2606	34.3173	54.8101	40.7261	51.1512	65.4367	28.3125	1035.42
ENSG00000133460	38.1297	35.1341	71.3344	38.6489	51.1573	18.4699	50.4074	13.3954	78.4638	23.6318	80.5713	16.3777	48.0509	129.623	44.4175	36.6864	60.4474	29.1917	18.5348	151.972	1034.64
ENSG00000173674	69.0592	59.7322	51.8787	61.9071	39.93	43.4398	34.189	34.9957	32.0056	43.8646	96.2735	75.7661	75.3687	28.4341	39.9267	48.3469	53.2604	65.4093	64.2081	16.3409	1034.34
ENSG00000082898	70.9632	39.3446	53.4407	62.5117	34.5893	26.5623	86.2126	59.6881	50.1363	26.1444	60.2173	57.2649	50.9911	19.4856	64.1275	35.9303	70.8612	67.8061	75.9833	21.9653	1034.23
ENSG00000182180	93.7314	46.6965	27.6995	41.7144	91.2656	25.4192	71.3404	44.8785	61.296	33.353	46.3244	35.2116	105.597	35.1398	37.6963	40.3477	40.7344	40.6032	94.9969	18.4086	1032.45
ENSG00000127837	45.9022	39.1704	63.3818	93.6374	29.6268	28.4038	68.1727	37.3484	82.9015	27.1485	73.6412	42.7066	55.7481	47.6885	40.8897	43.7585	69.319	34.3671	82.9134	24.2936	1031.02
ENSG00000132002	21.5456	39.5944	41.666	115.849	75.4169	61.5435	28.3751	42.8063	90.1312	27.4596	78.0332	48.6655	33.894	39.5995	37.2287	42.4341	72.8595	50.897	61.1009	21.7127	1030.81
ENSG00000236698	22.7815	24.6089	14.1508	97.1383	99.6025	12.4963	96.6013	75.3822	78.1686	11.5857	25.9126	23.3937	30.5182	10.1914	91.6857	13.9099	126.016	27.5692	141.459	5.96036	1029.13
ENSG00000134287	65.0628	43.8803	40.457	86.6322	49.2827	32.785	82.606	45.1064	52.9136	26.3319	54.6127	43.8311	69.1884	39.355	41.3104	48.9264	48.4076	62.2734	78.7097	16.6027	1028.28
ENSG00000135018	58.9812	40.0623	21.6508	53.4396	32.8821	30.7308	40.9057	56.8097	50.9845	21.5842	92.8062	51.18	101.369	23.6499	59.8715	42.9691	110.421	53.5932	74.4731	9.3302	1027.69
ENSG00000071553	50.065	30.633	25.9006	46.8554	85.6995	26.7687	77.9235	34.1471	47.0297	19.6583	63.9683	32.7167	139.884	31.4669	63.3562	32.5983	102.381	39.6135	52.155	24.8547	1027.68
ENSG00000111276	58.7057	42.688	42.5974	91.762	38.1411	43.2785	69.3989	54.347	41.9175	30.0526	44.6629	57.7394	55.8096	35.2691	30.0951	39.4812	67.7384	84.3144	83.7996	14.4742	1026.27
ENSG00000136819	78.2177	47.4511	48.5668	60.957	50.8997	60.4275	25.2209	93.0292	49.3901	31.8817	82.0168	76.2367	78.6645	36.2927	27.2889	42.4162	32.0268	51.3246	23.8886	28.9418	1025.14
ENSG00000089737	53.3976	43.0588	35.5371	72.5933	96.8039	40.3331	54.2389	48.2047	67.3929	28.9898	45.8442	39.7212	63.8705	26.7095	72.3625	43.8564	54.1273	56.0826	64.5717	16.8021	1024.5
ENSG00000233287	75.1949	29.2963	40.2651	59.5976	72.7764	25.9411	117.777	47.2485	25.8694	26.4815	82.8842	38.3114	59.3828	26.8558	33.7682	32.4895	63.6467	75.891	61.798	28.7374	1024.21
ENSG00000213613	16.1978	1.51616	1.92947	116.173	118.565	0.649607	145.33	93.1071	0.502054	48.5026	50.0439	2.5204	67.6886	48.1105	49.0915	54.6076	62.1202	60.6774	1.05051	85.0206	1023.4
ENSG00000125520	64.995	52.9267	58.9517	33.4579	105.632	20.9934	56.6161	20.3861	97.8062	40.1698	44.6299	31.4232	52.6833	87.7119	16.0594	47.9947	57.5844	25.5842	39.9551	67.1673	1022.73
ENSG00000100897	66.0935	62.2295	27.5105	34.9285	61.303	39.82	20.5985	51.1827	145.128	50.0905	23.3297	60.1698	40.8841	94.3005	41.4134	57.2741	17.7903	32.6965	66.8846	28.9299	1022.56
ENSG00000066027	74.1175	25.1892	21.557	42.189	126.1	36.9406	30.8786	41.1071	68.0576	28.1509	53.4906	47.0276	47.822	19.4268	46.5539	28.4447	69.4792	38.4698	168.614	8.87192	1022.49
ENSG00000182457	55.9255	38.8823	55.5917	72.7446	41.1693	31.6133	95.0574	43.236	34.6365	22.2761	84.3942	53.2645	70.9914	19.4747	38.6233	24.4724	58.9326	67.3576	90.9008	22.1679	1021.71
ENSG00000172497	59.5642	34.4873	60.7314	56.1075	32.1518	37.7039	2.72718	53.126	68.962	84.9263	9.29216	34.8297	99.6214	48.0541	59.9473	72.0735	27.2984	56.4075	86.0584	36.6381	1020.71
ENSG00000115107	31.7502	124.534	38.21	43.6595	6.29597	55.0698	23.0258	58.8698	50.8423	74.6988	13.6951	42.9296	20.3875	51.3255	152.869	74.6109	41.3368	47.7026	22.7916	45.2288	1019.83
ENSG00000160888	11.8895	40.6755	152.682	115.644	23.0688	66.9746	17.7194	75.8105	27.6904	30.9885	28.0738	87.316	13.6092	89.0016	16.6433	41.1654	6.58728	78.0132	39.2259	56.7264	1019.51
ENSG00000166855	81.3809	58.0127	21.075	39.579	49.4263	34.3935	41.9673	55.0241	75.2206	39.515	32.1585	42.9709	88.8547	33.127	73.9541	51.3713	55.8636	43.6337	90.9072	10.918	1019.35
ENSG00000105058	32.8949	48.6469	44.6017	74.2752	66.2493	44.8144	33.66	62.3895	48.87	34.225	75.263	53.2002	49.5289	37.8982	47.0825	48.5568	49.119	53.7705	79.554	34.6477	1019.25
ENSG00000144029	109.176	44.0069	28.6996	38.507	63.0455	33.4471	72.0924	46.0224	38.6754	28.3421	68.9132	37.2785	81.9179	26.2328	100.868	34.7781	53.0374	34.4162	51.482	28.0171	1018.96
ENSG00000178988	83.0997	47.3367	51.0612	83.0576	51.7272	44.8557	52.675	54.9974	45.6146	35.9756	63.7384	46.5315	67.8612	26.0375	42.4374	49.6142	24.248	57.46	63.7456	26.206	1018.28
ENSG00000008513	77.0543	44.5041	19.1285	24.1061	73.5138	37.1265	24.849	54.5265	137.138	38.5456	18.9646	58.2857	24.7086	63.3547	70.5804	36.5705	64.0864	33.9258	96.8147	20.4126	1018.2
ENSG00000230974	86.5791	114.852	102.713	10.0607	8.67551	5.05572	130.161	27.3261	25.7885	9.99954	18.0011	9.41551	8.17453	16.4037	17.805	29.5336	5.97332	151.555	19.622	219.921	1017.62
ENSG00000237984	48.8066	41.8775	22.0925	56.2304	60.0879	36.9105	40.8664	43.9652	47.2287	30.8332	36.7021	46.2608	83.7237	25.2092	52.5212	36.7441	80.1162	53.756	160.529	12.9104	1017.37
ENSG00000238072	42.7474	51.7366	30.8992	66.2014	71.3849	51.3567	48.5049	74.3523	35.1116	39.068	87.5928	60.0841	54.4124	49.692	44.4436	28.1432	46.189	65.7912	41.1707	28.1384	1017.02
ENSG00000119820	61.6814	41.6113	29.977	51.2772	64.5993	54.2747	50.2965	54.3844	44.3973	42.0647	60.4562	52.7761	52.0209	27.5753	60.8559	41.3065	66.9947	50.6191	98.0572	11.5174	1016.74
ENSG00000084070	57.2087	34.464	21.8782	38.7289	75.7016	33.5917	38.0243	48.2185	67.6103	31.6076	48.2262	57.2692	110.888	34.4708	87.1387	50.8698	65.9767	45.5611	51.159	17.903	1016.5
ENSG00000168237	117.17	77.9182	46.5025	21.5334	69.0195	28.6078	28.055	41.2359	75.9013	43.9207	20.197	38.0729	25.7293	119.833	20.2712	42.8952	27.3252	25.2784	66.9166	78.9682	1015.35
ENSG00000137876	34.8281	34.4841	45.4239	89.2013	59.009	44.3246	87.0095	53.9802	42.2378	30.9822	55.4735	35.8355	52.5314	19.1512	53.2083	33.9737	42.7557	79.7742	105.205	15.5849	1014.97
ENSG00000144746	41.9054	41.9139	48.7398	144.27	48.9403	48.6567	56.9229	57.8097	40.9159	22.6728	66.7711	54.9036	39.4198	26.9833	23.0766	47.7639	47.9572	88.8171	56.0911	10.1925	1014.72
ENSG00000197977	70.7906	44.8645	12.617	25.8505	132.661	4.21447	36.2085	7.37018	102.166	22.6548	45.9088	11.0479	93.5188	3.2081	21.3083	34.7798	219.512	36.3474	80.9301	8.12027	1014.08
ENSG00000084733	40.8868	27.8229	27.6121	61.3696	81.2089	30.8596	68.8092	38.5534	54.9072	18.0162	71.3688	36.4493	130.009	15.6638	56.3221	32.1887	65.6304	50.1715	97.5288	8.18031	1013.56
ENSG00000161031	35.9927	188.501	58.2856	35.2514	0.559282	22.34	0.473207	38.8637	22.1432	87.813	29.281	27.6435	14.1381	167.362	13.3799	139.514	0.687205	60.5908	1.48024	68.9165	1013.22
ENSG00000169976	66.1475	46.6232	36.2842	60.3516	44.5857	26.0455	70.4223	46.2726	55.0444	28.9485	80.7246	30.9064	67.4963	44.2205	50.9026	42.3638	96.5052	42.0573	43.2376	33.9486	1013.09
ENSG00000145337	20.2013	47.081	38.0375	76.7289	60.3246	55.9963	48.1935	63.3771	64.7217	46.8094	69.9812	64.0282	40.1496	38.9652	45.3219	45.4369	60.7265	60.0005	52.654	13.6057	1012.34
ENSG00000172586	69.2203	34.2005	48.4597	62.0107	104.111	40.4849	74.0825	38.8082	55.4952	35.2598	52.4158	37.5077	63.5146	43.3616	39.7317	41.8126	26.1818	41.8553	76.5421	26.8942	1011.95
ENSG00000115875	42.1251	31.1835	105.502	81.6349	47.4932	49.882	69.0208	54.4241	29.1488	45.144	53.2782	55.4855	27.0734	31.4083	51.3115	45.6761	32.9188	54.1577	56.5228	48.1042	1011.49
ENSG00000102316	45.7741	32.6412	41.2334	69.1632	83.6476	23.4908	81.3291	32.6399	27.3792	21.9343	73.4562	26.9529	57.0124	29.8765	90.9072	41.7975	81.3266	38.573	90.6013	21.3382	1011.07
ENSG00000138363	42.3158	29.6263	25.2887	55.6387	34.4472	21.695	137.671	42.5072	33.1354	25.4344	158.155	29.3276	68.7365	17.9247	44.3864	25.8571	67.5123	36.5277	100.102	14.7426	1011.03
ENSG00000114416	49.6824	37.6806	32.2207	64.034	59.1881	39.5324	114.512	47.2898	38.1253	32.1437	68.4488	39.5783	62.0499	30.9941	46.8425	38.4765	67.2284	56.2676	72.0387	14.5224	1010.86
ENSG00000160789	44.7378	41.6143	38.5134	53.9265	68.1995	24.2257	111.554	32.2749	59.9018	17.9311	138.049	30.8691	54.6189	26.7023	50.9427	36.135	65.031	35.9588	52.2572	27.1475	1010.59
ENSG00000162735	45.97	44.5194	21.9734	41.3979	65.5791	29.8475	46.6537	55.0611	81.2005	38.412	104.876	56.2296	61.5799	44.3959	49.849	53.7583	59.5809	38.5745	59.9058	10.937	1010.3
ENSG00000100836	53.6722	54.1024	96.3655	51.9131	46.8914	35.1683	77.6871	52.488	45.6425	30.8949	67.7327	45.9033	48.8838	33.7741	39.0617	38.4763	38.1543	54.8057	43.3927	54.9684	1009.98
ENSG00000144136	63.2681	40.3871	46.5688	47.207	47.4708	36.6826	39.2619	48.228	88.9324	22.1868	59.6187	30.8816	119.674	20.2167	38.7666	56.476	61.5859	62.2326	46.8258	32.7585	1009.23
ENSG00000100142	26.8406	52.5029	27.2667	25.3883	65.3333	36.3524	65.7733	22.3603	53.1873	34.6848	63.7875	32.0132	104.492	60.2602	40.0399	48.8536	109.164	37.5945	52.015	50.8697	1008.78
ENSG00000086062	71.3101	46.7721	28.1378	53.3834	27.6934	50.3625	40.4982	45.8734	52.69	24.8225	145.666	44.5213	63.9312	30.8968	73.6346	52.1441	33.3629	52.765	50.8039	18.9081	1008.18
ENSG00000105583	24.1335	48.0438	52.1551	65.608	70.3274	35.1188	42.0737	51.9862	59.3155	34.9252	68.7156	41.0302	34.3818	62.4835	40.8213	52.2856	82.6066	51.0004	51.6872	38.8462	1007.55
ENSG00000133318	39.1766	29.0246	22.9306	42.6038	84.4356	25.8266	71.7104	39.3983	39.3563	20.4267	74.4617	35.5314	99.7825	19.4239	34.6193	26.6188	26.3749	43.917	220.418	11.0735	1007.11
ENSG00000099834	53.6321	85.5113	32.5437	35.1362	135.8	19.1286	19.5342	36.2155	55.6546	16.9516	16.0986	33.5241	47.7689	102.079	97.6677	57.8431	5.09997	23.296	98.8073	34.7254	1007.02
ENSG00000068366	236.973	9.76538	11.9886	28.6846	80.2031	3.91792	192.846	6.24098	2.02019	2.77205	310.343	4.3987	65.2455	1.59518	4.5142	16.7635	3.48263	23.1803	1.03235	0.632024	1006.6
ENSG00000128335	83.933	47.2246	31.8246	38.9029	80.8552	24.6846	20.5953	35.7498	40.5656	26.1217	86.1866	27.0247	129.889	18.2603	67.8915	46.1188	35.5706	57.3901	66.2557	41.5123	1006.56
ENSG00000023697	66.3287	44.1808	31.1553	36.9153	25.3001	46.1406	73.137	51.7299	62.1766	37.1108	48.4751	46.5223	71.17	38.9426	45.5718	48.9805	44.2643	41.0122	126.339	20.8131	1006.27
ENSG00000127838	54.5818	36.3227	33.159	31.6357	22.3579	27.0058	46.0416	33.9564	61.2123	24.5362	109.261	48.9203	72.3296	39.0296	80.4346	40.8626	79.9162	33.5344	98.1732	32.9547	1006.23
ENSG00000095787	49.5338	39.6273	38.0264	74.7265	63.6193	32.9776	68.0665	48.4366	40.194	22.3285	90.3846	42.1913	60.3345	25.3727	45.8337	32.3875	77.4119	66.181	72.7727	15.0708	1005.48
ENSG00000236338	37.7383	29.4652	35.2858	92.6271	48.3901	45.5903	53.542	51.5487	58.6986	0	98.303	49.0079	73.4226	18.4776	52.5956	39.9287	80.8272	66.0588	64.8046	7.9038	1004.22
ENSG00000136758	45.2633	39.3454	22.1588	54.5834	62.0083	29.5526	63.5767	49.8499	51.0879	30.1728	100.856	44.4758	65.8004	21.3088	46.6316	35.8474	89.4542	50.8148	90.6713	10.6713	1004.13
ENSG00000129055	47.8058	34.7095	44.7287	81.7354	47.2033	51.3698	63.2998	69.8207	48.6208	33.5428	84.3684	71.8605	64.9809	22.5341	32.6303	41.007	34.6076	57.9338	60.3887	10.8479	1004
ENSG00000079385	82.0194	47.2754	23.0178	25.0927	80.1163	24.3676	23.7009	46.1873	27.6345	24.2897	56.2045	40.7913	57.8862	22.0651	138.588	39.0365	22.6081	36.5446	165.146	20.9694	1003.54
ENSG00000197345	66.598	37.5777	40.0487	60.2374	69.736	37.3963	75.5457	56.3734	49.7574	31.6603	82.8194	41.3748	64.1062	24.8951	35.5486	41.9701	23.2831	49.806	91.1135	23.4734	1003.32
ENSG00000124570	44.4435	36.5162	45.1059	88.6056	97.2952	37.8093	30.9785	74.459	20.4757	20.0091	79.5179	46.5111	49.3009	33.5178	52.1008	44.5269	52.2239	75.7619	42.6025	31.1264	1002.89
ENSG00000231531	59.1527	33.9936	21.9833	49.499	41.3841	45.0317	53.5905	51.6398	50.3095	45.4152	108.816	61.4455	6.40803	28.3035	54.9573	40.021	63.8722	60.532	109.595	15.9921	1001.94
ENSG00000166333	58.5099	38.1795	38.8443	74.9822	102.028	31.0589	85.6329	50.5221	36.619	20.1216	71.6301	35.3639	55.2018	27.8324	35.3992	38.3663	33.2079	56.3208	91.9497	20.1528	1001.92
ENSG00000132155	69.2007	38.5196	29.5057	42.1105	58.9821	31.0368	83.2918	52.8668	43.5933	27.5624	62.8205	41.9459	80.0374	32.8648	41.7795	34.6446	74.9924	36.8544	98.2657	20.4378	1001.31
ENSG00000101365	57.5469	39.8549	30.5727	46.4968	85.9325	21.3172	50.4163	39.688	57.2129	29.9316	71.6187	26.2905	121.443	41.8304	38.6323	39.5326	74.7878	39.165	63.2447	24.4458	999.96
ENSG00000164237	24.4082	66.7489	36.355	41.6105	6.97361	43.2761	18.3581	42.4172	91.3202	95.7643	19.2387	22.6959	87.098	90.2706	47.4581	63.244	27.2762	47.5956	103.086	23.7365	998.93
ENSG00000149357	59.7708	42.3602	27.9941	58.7774	90.1537	31.6819	58.8892	43.4861	69.8885	25.191	78.5872	36.6667	99.6777	34.5866	28.6182	43.5521	22.337	45.1311	87.7074	13.8507	998.91
ENSG00000197694	69.3927	47.182	30.4331	65.4653	85.3476	15.7833	66.3803	36.9776	85.4867	14.7962	47.4911	24.8972	82.1338	25.7568	48.7954	38.2796	66.7673	46.66	87.13	13.2824	998.44
ENSG00000119689	78.1558	51.2645	19.5718	49.0081	45.8323	31.6772	51.8947	70.8338	63.9615	31.506	51.9924	50.8469	113.982	40.3399	45.5517	55.7276	40.8907	39.5923	50.0535	15.6406	998.32
ENSG00000083444	22.291	42.8412	20.984	40.3185	91.8294	32.4589	56.7256	39.2097	56.8576	20.3897	39.836	28.3814	125.042	53.4076	66.9634	45.0393	78.0029	31.6086	80.5408	25.2728	998
ENSG00000116679	51.221	26.0203	52.069	73.2157	58.4321	40.2577	73.5894	39.1697	37.3633	25.3451	157.038	47.554	58.5349	28.2161	65.7996	37.4444	22.8513	52.5306	34.9807	15.5076	997.14
ENSG00000124795	45.0802	28.9693	34.8739	63.9265	84.4307	42.1759	82.1631	47.2626	19.7098	26.3781	82.9829	34.6189	53.8853	14.8492	41.974	35.0417	110.292	56.3707	82.3638	9.52974	996.88
ENSG00000203365	111.674	32.423	345.52	20.6383	8.47992	11.3248	37.5867	35.4146	24.857	42.1101	37.5366	20.1065	2.84837	17.2538	25.2594	35.498	7.02462	50.1844	39.0696	91.6107	996.42
ENSG00000061676	39.6874	28.4378	21.1667	48.89	41.8618	24.789	89.8479	42.5741	41.5847	13.8591	103.46	35	91.825	15.6087	56.4899	22.0804	82.1344	49.3293	141.417	6.19315	996.24
ENSG00000228118	67.5569	50.3874	0.879401	0.581426	139.715	38.1195	103.317	62.1534	0.572057	1.09799	74.871	45.1452	108.376	45.6822	38.5582	49.5664	75.4278	1.20589	92.5668	0.282435	996.06
ENSG00000071859	35.186	23.9365	35.3818	49.0033	99.2393	26.1653	56.8047	33.5731	35.6712	14.4262	52.3739	25.1803	203.483	20.8736	35.0835	24.0154	83.3139	32.5042	68.2765	39.794	994.29
ENSG00000144567	54.2506	41.3709	29.9159	47.1304	45.8232	30.5951	45.7149	50.666	48.536	25.8178	67.6461	43.0632	82.462	40.8016	48.9895	30.237	68.3115	48.2835	121.28	23.0107	993.91
ENSG00000003756	54.3338	40.9165	85.0603	73.4216	39.2153	39.4099	71.7739	51.4229	35.8154	38.785	85.9163	40.8273	40.5031	37.5626	30.614	33.6965	35.8913	64.145	45.7461	46.7438	991.8
ENSG00000065485	60.6451	50.7702	25.0118	32.9983	98.0171	45.3671	57.158	43.8853	29.3724	43.7433	54.9859	37.878	34.7007	64.7284	88.0559	43.3736	64.0323	45.5094	47.021	24.4409	991.69
ENSG00000178381	54.0026	33.0275	28.2719	33.1159	56.2669	21.1392	123.562	25.9582	56.4637	36.527	88.8613	23.7959	38.3699	25.3247	38.2393	44.219	142.78	33.4601	52.6815	35.2818	991.35
ENSG00000168522	42.0911	34.7726	39.8973	76.7044	63.7253	44.5211	47.1634	56.292	35.4333	29.5497	113.563	38.9853	29.7144	20.8879	62.7739	44.2913	71.9679	57.9321	58.4409	21.2158	989.92
ENSG00000105856	52.6967	40.9858	26.3706	69.1087	54.4943	43.8937	27.9717	52.619	49.3781	32.4465	78.6117	46.6701	69.761	35.7304	61.2931	45.7238	64.7798	48.3548	77.6009	11.3089	989.8
ENSG00000139269	21.0054	53.2435	10.9821	33.6836	147.952	21.2079	3.94917	13.736	42.1628	15.04	70.8147	11.3249	114.741	26.3747	15.0995	32.4531	4.22425	37.658	306.785	7.02759	989.47
[truncated: 31,266 more rows]
