# Supplementary material for: RNA-Seq Analyses Generate Comprehensive Transcriptomic Landscape and Reveal Complex Transcript Patterns in Hepatocellular Carcinoma
Source: PLoS One. 2011 Oct 17;6(10):e26168. doi: 10.1371/journal.pone.0026168 (PMC3197143; doi:10.1371/journal.pone.0026168)
Supplement: Table S4 — PCC values of raw reads-based gene expression levels between replicates of sequenced sample. (XLS) [file pone.0026168.s004.xls]

## Sheet: Sheet1
Supplementary Table 4. PCC values of raw reads-based gene expression levels between replicates of sequenced samples
Replicates of sequenced sample	PCC value
C13 replicate 1 and 2	0.997
P13 replicate 1 and 2	0.9957
C39 replicate 1 and 2	0.9998
C39 replicate 1 and 3	0.9997
C39 replicate 2 and 3	0.9998
P39 replicate 1 and 2	0.999
P39 replicate 1 and 3	0.999
P39 replicate 2 and 3	0.9986
PCC: Pearson Correlation Coefficicy
