# Supplementary material for: RNA-Seq Analyses Generate Comprehensive Transcriptomic Landscape and Reveal Complex Transcript Patterns in Hepatocellular Carcinoma
Source: PLoS One. 2011 Oct 17;6(10):e26168. doi: 10.1371/journal.pone.0026168 (PMC3197143; doi:10.1371/journal.pone.0026168)
Supplement: Table S5 — Differently expressed genes between HCC and adjacent non-cancerous tissues. (XLS) [file pone.0026168.s005.xls]

## Sheet: Supplementary Table 4. Differen
Supplementary Table 5. Differently expressed genes between HCC and adjacent non-cancerous tissues
Ensembl Gene ID	Gene symbol	Log2-transformed FC	P value 1	P value 2	P value 3	Mean RPKR (T)	SD (T)	Mean RPKM (N)	SD (N)	Gene description
ENSG00000159217	IGF2BP1	2.66889	0.0114403	0.00976562	2.03e-22	6.73978	11.2928	0.0890469	0.0919018	Insulin-like growth factor 2 mRNA-binding protein 1
ENSG00000130829	DUSP9	3.20587	0.00291175	0.00195312	7.65e-21	15.8478	27.143	0.215363	0.20709	Dual specificity protein phosphatase 9
ENSG00000147257	GPC3	3.83601	0.0169046	0.0195312	9.94e-21	567.203	623.235	12.2815	10.2462	Glypican-3 Precursor
ENSG00000231196	RP11-495P10.7	2.586	0.0238274	0.0273438	9.33e-20	16.2289	44.0918	0.135619	0.176597	NA
ENSG00000113296	THBS4	3.36711	0.00252404	0.00195312	9.33e-20	18.5565	37.6358	0.368269	0.362813	Thrombospondin-4 Precursor
ENSG00000100373	UPK3A	3.51757	0.00634906	0.0136719	1.04e-19	11.8914	17.1954	0.102197	0.13576	Uroplakin-3a Precursor
ENSG00000164362	TERT	1.71353	0.0273475	0.00390625	4.29e-19	2.71973	6.71459	0.0315568	0.0471178	Telomerase reverse transcriptase
ENSG00000136231	IGF2BP3	2.42353	0.0174793	0.00976562	8.17e-18	10.4808	18.3644	0.260629	0.104492	Insulin-like growth factor 2 mRNA-binding protein 3
ENSG00000139219	COL2A1	2.8454	0.0379679	0.0273438	1.38e-17	14.882	20.111	0.351764	0.74998	Collagen alpha-1
ENSG00000152377	SPOCK1	3.17208	0.0323352	0.0371094	1.9e-17	34.1082	46.8261	0.857767	1.80113	Testican-1 Precursor
ENSG00000139800	ZIC5	2.02193	0.0040486	0.0078125	5.71e-17	1.02727	1.76097	0.00569494	0.0120067	Zinc finger protein ZIC 5
ENSG00000128802	GDF2	-4.96753	5.01e-05	0.00390625	1.58e-16	0.361345	0.664427	12.5471	7.8154	Growth/differentiation factor 2 Precursor
ENSG00000163993	S100P	3.60375	0.00358824	0.00390625	1.85e-16	153.926	319.929	5.45913	10.4547	Protein S100-P
ENSG00000043355	ZIC2	3.05302	0.000617	0.00195312	4.48e-16	3.55742	3.69404	0.0579408	0.122428	Zinc finger protein ZIC 2
ENSG00000238107	RP11-495P10.5	1.49758	0.0360371	0.00390625	6.29e-16	2.35546	6.15488	0.0188956	0.0398437	NA
ENSG00000142748	FCN3	-5.52236	2.37e-05	0.00195312	2.83e-15	4.2658	7.66219	109.016	72.9745	Ficolin-3 Precursor
ENSG00000019169	MARCO	-5.5748	4.26e-05	0.00195312	5.34e-15	2.61798	4.86212	66.9975	47.8723	Macrophage receptor MARCO
ENSG00000176395	CEACAM20	2.81549	0.0236289	0.0117188	8.57e-15	18.7754	54.9019	0.518736	1.23239	Carcinoembryonic antigen-related cell adhesion molecule 20 Precursor
ENSG00000104549	SQLE	3.44548	0.00763193	0.00976562	8.66e-15	169.361	296.41	8.12966	6.95028	Squalene monooxygenase
ENSG00000101057	MYBL2	3.3368	0.000691	0.00195312	1.4e-14	14.0811	18.1752	0.580915	0.482663	Myb-related protein B
ENSG00000168078	PBK	3.35603	0.000202	0.00390625	6.06e-14	12.3158	15.4483	0.545275	0.394515	Lymphokine-activated killer T-cell-originated protein kinase
ENSG00000145708	CRHBP	-5.04379	1.18e-05	0.00195312	6.2e-14	2.02676	3.62426	44.6622	24.3542	Corticotropin-releasing factor-binding protein Precursor
ENSG00000160339	FCN2	-5.63497	0.000268	0.0078125	7.01e-14	1.4192	3.53406	32.3667	25.6619	Ficolin-2 Precursor
ENSG00000011426	ANLN	3.17957	6.13e-05	0.00390625	8.97e-14	11.2627	13.5352	0.621296	0.536965	Actin-binding protein anillin
ENSG00000175445	LPL	2.45338	0.00835925	0.00976562	1.2e-13	5.76498	8.33565	0.272721	0.276253	Lipoprotein lipase Precursor
ENSG00000165682	CLEC1B	-5.42906	5.75e-05	0.00390625	1.23e-13	0.895135	2.19375	21.2278	9.39569	C-type lectin domain family 1 member B
ENSG00000112742	TTK	2.77088	0.000571	0.00390625	2.88e-13	7.32102	8.03385	0.369466	0.238671	Dual specificity protein kinase TTK
ENSG00000164619	BMPER	-3.99312	3.49e-05	0.00390625	3.96e-13	0.273737	0.525722	6.0344	3.1635	BMP-binding endothelial regulator protein Precursor
ENSG00000164266	SPINK1	3.87188	0.0256735	0.0273438	4.73e-13	680.535	814.552	37.841	38.7905	Pancreatic secretory trypsin inhibitor Precursor
ENSG00000164283	ESM1	3.59791	0.00101187	0.00390625	4.73e-13	16.234	22.5397	0.736357	0.782	Endothelial cell-specific molecule 1 Precursor
ENSG00000175793	SFN	2.85308	0.00648128	0.00976562	9.81e-13	6.36347	11.1231	0.244634	0.339891	14-3-3 protein sigma
ENSG00000095596	CYP26A1	-3.91606	0.000106	0.00195312	1.03e-12	0.474564	0.647421	9.75716	8.61509	Cytochrome P450 26A1
ENSG00000131747	TOP2A	3.32326	9.06e-05	0.00195312	1.44e-12	27.4574	28.1249	1.67591	0.807679	DNA topoisomerase 2-alpha
ENSG00000066279	ASPM	3.24524	0.000261	0.00195312	1.49e-12	17.3649	16.9474	1.13074	0.592588	Abnormal spindle-like microcephaly-associated protein
ENSG00000169679	BUB1	3.11016	0.000125	0.00195312	1.49e-12	9.05815	9.925	0.511114	0.340497	Mitotic checkpoint serine/threonine-protein kinase BUB1
ENSG00000100526	CDKN3	3.33271	4.3e-05	0.00195312	2.24e-12	35.5898	34.5426	2.06031	1.8806	Cyclin-dependent kinase inhibitor 3
ENSG00000179087	MGAM	2.0039	0.0251804	0.0234375	2.51e-12	2.09231	2.9371	0.0960334	0.101802	Maltase-glucoamylase, intestinal
ENSG00000100473	COCH	2.50319	0.0220222	0.0273438	2.9e-12	19.8556	36.7643	1.08889	1.58765	Cochlin Precursor
ENSG00000175175	PPM1E	2.30693	0.0064936	0.0136719	2.93e-12	3.5026	4.48993	0.176545	0.161008	Protein phosphatase 1E
ENSG00000104938	CLEC4M	-5.60735	0.000639	0.0078125	3.52e-12	1.82229	5.37612	32.844	28.7101	C-type lectin domain family 4 member M
ENSG00000143228	NUF2	3.11143	0.000314	0.00390625	3.88e-12	8.58144	9.32511	0.479303	0.463758	Kinetochore protein Nuf2
ENSG00000117399	CDC20	3.11544	0.000874	0.00390625	3.88e-12	11.3697	12.7017	0.66543	0.436303	Cell division cycle protein 20 homolog
ENSG00000186198	AC013553.1	3.09362	0.0286541	0.0371094	3.96e-12	60.011	111.66	3.3809	4.01501	Organic solute transporter subunit beta
ENSG00000117724	CENPF	3.43664	7.54e-05	0.00390625	4.55e-12	20.8984	16.4808	1.12421	0.819517	centromere protein F
ENSG00000024526	DEPDC1	2.91941	0.000186	0.00390625	4.82e-12	3.75258	3.71008	0.25556	0.171201	DEP domain-containing protein 1A
ENSG00000182566	CLEC4G	-5.14331	0.000258	0.0078125	5.32e-12	2.07191	5.31092	36.6815	22.106	C-type lectin domain family 4 member G
ENSG00000112984	KIF20A	3.04555	8.6e-05	0.00195312	7.03e-12	8.21952	8.07869	0.520283	0.264192	Kinesin-like protein KIF20A
ENSG00000228651	RP11-556E13.1	3.43727	0.000458	0.0078125	8.45e-12	4.36316	6.38714	0.0285782	0.0903723	NA
ENSG00000151834	GABRA2	1.65382	0.0439907	0.0117188	1.46e-11	2.70085	4.47863	0.140863	0.127157	Gamma-aminobutyric acid receptor subunit alpha-2 Precursor
ENSG00000117650	NEK2	3.09771	6.54e-05	0.00390625	1.54e-11	10.4141	12.6372	0.594448	0.443514	Serine/threonine-protein kinase Nek2
ENSG00000165304	MELK	2.99175	0.000538	0.00390625	1.57e-11	9.29373	12.5782	0.609071	0.533655	Maternal embryonic leucine zipper kinase
ENSG00000157456	CCNB2	3.23109	0.000182	0.00390625	1.7e-11	14.852	14.7979	0.957818	0.610834	G2/mitotic-specific cyclin-B2
ENSG00000164161	HHIP	-3.85539	4.34e-05	0.00390625	1.99e-11	0.310919	0.631741	5.32093	3.05793	Hedgehog-interacting protein Precursor
ENSG00000198759	EGFL6	1.77745	0.0072518	0.0078125	2.02e-11	1.18433	2.51487	0.0308069	0.0366748	EGF-like domain-containing protein 6 Precursor
ENSG00000090889	KIF4A	3.03358	4.93e-05	0.00195312	2.9e-11	10.165	10.8616	0.635327	0.477133	Chromosome-associated kinesin KIF4A
ENSG00000148773	MKI67	3.3466	2.75e-05	0.00195312	3.82e-11	12.8564	10.3687	0.836959	0.545851	Antigen KI-67
ENSG00000125780	TGM3	2.34605	0.00294519	0.00195312	4.95e-11	2.62394	2.98279	0.127911	0.116072	Protein-glutamine gamma-glutamyltransferase E Precursor
ENSG00000008735	MAPK8IP2	2.50211	0.00145083	0.00390625	5.74e-11	3.8431	4.74586	0.26501	0.184091	C-jun-amino-terminal kinase-interacting protein 2
ENSG00000126787	DLGAP5	2.88925	9.96e-05	0.00195312	6.32e-11	6.63127	6.46256	0.476644	0.329158	Disks large-associated protein 5
ENSG00000186185	KIF18B	2.31599	0.000141	0.00195312	7.86e-11	1.83775	2.13398	0.101246	0.0913639	Kinesin-like protein KIF18B
ENSG00000156970	BUB1B	2.87946	3.8e-05	0.00195312	8.42e-11	6.73867	6.79577	0.497378	0.344568	Mitotic checkpoint serine/threonine-protein kinase BUB1 beta
ENSG00000198901	PRC1	3.04522	6.9e-05	0.00390625	1.05e-10	23.5399	25.3267	1.87126	0.939899	Protein regulator of cytokinesis 1
ENSG00000158402	CDC25C	2.87367	5.52e-05	0.00195312	1.19e-10	4.53625	3.79691	0.321496	0.149853	M-phase inducer phosphatase 3
ENSG00000134569	LRP4	2.11412	0.00270975	0.00390625	1.39e-10	3.38854	4.9244	0.258714	0.159326	Low-density lipoprotein receptor-related protein 4 Precursor
ENSG00000145920	CPLX2	1.55733	0.0223296	0.0078125	1.46e-10	1.39194	2.67304	0.0511511	0.0691355	Complexin-2
ENSG00000073754	CD5L	-4.31478	0.000927	0.00390625	1.46e-10	5.74968	7.72683	71.5493	55.0923	CD5 antigen-like Precursor
ENSG00000003987	MTMR7	1.684	0.020824	0.0195312	1.71e-10	11.9887	22.7314	0.987483	0.417142	Myotubularin-related protein 7
ENSG00000089685	BIRC5	2.88251	0.000824	0.00195312	1.75e-10	10.391	9.48632	0.761447	0.353371	Baculoviral IAP repeat-containing protein 5
ENSG00000164651	SP8	1.1253	0.0426367	0.0273438	2.12e-10	0.710423	1.46237	0.029999	0.0390413	Transcription factor Sp8
ENSG00000213494	CCL14	-7.27708	0.000525	0.00390625	2.4e-10	0.173968	0.194862	2.15971	2.07339	C-C motif chemokine 14 Precursor
ENSG00000144354	CDCA7	2.35625	0.00239435	0.00195312	3.35e-10	6.43411	9.30948	0.530094	0.631916	Cell division cycle-associated protein 7
ENSG00000134323	MYCN	1.98917	0.0111384	0.0136719	3.77e-10	2.37371	3.9692	0.157905	0.114267	N-myc proto-oncogene protein
ENSG00000151025	GPR158	1.8396	0.00222927	0.00390625	4.13e-10	1.42749	1.31521	0.0977927	0.0619808	Probable G-protein coupled receptor 158 Precursor
ENSG00000134057	CCNB1	2.96457	0.000301	0.00390625	4.33e-10	25.0103	22.7421	2.14924	1.17668	G2/mitotic-specific cyclin-B1
ENSG00000174371	EXO1	2.40314	0.000276	0.00195312	5.38e-10	3.66862	4.14621	0.287814	0.273847	Exonuclease 1
ENSG00000184661	CDCA2	2.23503	0.000894	0.00390625	5.89e-10	3.01857	2.56762	0.25498	0.17934	Cell division cycle-associated protein 2
ENSG00000071539	TRIP13	2.78998	0.000558	0.00390625	5.97e-10	9.24902	10.0332	0.624794	0.491516	Thyroid receptor-interacting protein 13
ENSG00000142945	KIF2C	2.69049	0.000268	0.00195312	6.05e-10	5.97415	6.52055	0.494207	0.355178	Kinesin-like protein KIF2C
ENSG00000184374	COLEC10	-5.20339	0.000197	0.00195312	6.08e-10	4.06372	7.29993	48.6767	27.916	Collectin-10 Precursor
ENSG00000171848	RRM2	3.2797	3.72e-05	0.00195312	8.12e-10	26.7328	22.406	2.33626	1.88048	Ribonucleoside-diphosphate reductase subunit M2
ENSG00000094755	GABRP	-3.48809	0.000381	0.00390625	1.12e-09	0.929514	2.69776	11.6775	17.4521	Gamma-aminobutyric acid receptor subunit pi Precursor
ENSG00000164920	OSR2	1.89088	0.00796446	0.015625	1.14e-09	1.83327	2.14577	0.0911227	0.130356	Protein odd-skipped-related 2
ENSG00000165480	C13orf3	2.40136	0.000351	0.00195312	1.15e-09	3.65351	4.19606	0.302256	0.296742	Spindle and kinetochore-associated protein RAMA1
ENSG00000156802	ATAD2	2.17113	0.00485812	0.00195312	1.31e-09	104.853	170.867	9.76198	2.78885	ATPase family AAA domain-containing protein 2
ENSG00000164841	TMEM74	2.33493	0.0041089	0.00976562	1.46e-09	3.31835	3.95893	0.231275	0.169289	Transmembrane protein 74
ENSG00000166851	PLK1	2.54996	0.000375	0.00195312	1.59e-09	8.79707	12.0201	0.75807	0.497577	Serine/threonine-protein kinase PLK1
ENSG00000184601	C14orf180	-2.61099	0.000375	0.00390625	1.67e-09	0.0869023	0.252684	1.8231	1.38985	Transmembrane protein C14orf180
ENSG00000140505	CYP1A2	-4.67318	0.000329	0.00390625	3.39e-09	13.3743	19.1283	141.495	98.3944	Cytochrome P450 1A2
ENSG00000080986	KNTC2	2.71564	0.000197	0.00195312	3.58e-09	9.90177	9.0979	0.94815	0.542099	Kinetochore protein NDC80 homolog
ENSG00000109674	NEIL3	1.95196	0.00252438	0.00390625	3.64e-09	1.48589	1.6384	0.095182	0.0702706	Endonuclease VIII-like 3
ENSG00000101447	FAM83D	2.78965	0.00017	0.00195312	4.46e-09	16.3142	12.9404	1.60259	0.832472	Protein FAM83D
ENSG00000121957	GPSM2	2.7879	0.0003	0.00390625	4.61e-09	4.00762	2.90272	0.502021	0.445658	G-protein-signaling modulator 2
ENSG00000140534	C15orf42	1.7308	0.000925	0.00195312	5e-09	1.0093	1.04343	0.0813986	0.0654636	Uncharacterized protein C15orf42
ENSG00000115163	CENPA	2.69027	0.000441	0.00195312	5.41e-09	3.51911	3.32067	0.222722	0.241513	Histone H3-like centromeric protein A
ENSG00000110492	MDK	2.62836	0.0021309	0.00390625	6.63e-09	127.699	132.281	13.6385	10.6988	Midkine Precursor
ENSG00000163217	BMP10	-2.85887	0.000663	0.00390625	6.72e-09	0.178548	0.246001	2.57206	1.9414	Bone morphogenetic protein 10 Precursor
ENSG00000134690	CDCA8	2.64629	0.000433	0.00195312	6.89e-09	6.19696	6.37572	0.571133	0.424766	Borealin
ENSG00000167780	SOAT2	2.24717	0.0153609	0.0273438	7.67e-09	9.94086	11.0652	0.948525	0.730174	Sterol O-acyltransferase 2
ENSG00000146670	CDCA5	2.77025	0.000122	0.00195312	8.46e-09	8.82467	6.27087	0.831533	0.429547	Sororin
ENSG00000231300	AF015726.1	3.1432	0.0109853	0.0234375	8.69e-09	1.17696	3.72188	0.0305698	0.0966703	NA
ENSG00000109805	HCAP-G	2.68113	0.000674	0.00195312	8.87e-09	7.23751	5.87066	1.03086	0.545491	Condensin complex subunit 3
ENSG00000137807	KIF23	2.68348	8.92e-05	0.00390625	8.96e-09	6.11129	5.52115	0.625457	0.544755	Kinesin-like protein KIF23
ENSG00000136011	STAB2	-4.02299	0.000298	0.0078125	9.1e-09	0.738021	1.95857	7.9562	3.87733	Stabilin-2 Precursor
ENSG00000087586	AURKA	2.50802	0.000147	0.00195312	9.68e-09	23.8035	16.9147	2.53488	0.865939	Serine/threonine-protein kinase 6
ENSG00000153132	CLGN	2.65394	0.00225129	0.00390625	9.72e-09	19.8746	30.6806	1.96744	1.63093	Calmegin Precursor
ENSG00000175063	UBE2C	2.77297	0.00100734	0.00195312	1e-08	15.0578	12.4491	1.82406	1.15781	Ubiquitin-conjugating enzyme E2 C
ENSG00000171388	APLN	2.46291	0.000962	0.00390625	1.1e-08	3.97217	3.13146	0.350704	0.309875	Apelin Precursor
ENSG00000189377	CXCL17	1.71863	0.0414441	0.0390625	1.14e-08	2.4257	4.37846	0.154432	0.113668	VEGF co-regulated chemokine 1 Precursor
ENSG00000126759	CFP	-3.80229	9.29e-05	0.00195312	1.21e-08	1.74365	2.65309	17.6357	8.55569	Properdin Precursor
ENSG00000228928	AC002069.5	2.46578	0.00576697	0.0136719	1.35e-08	3.903	4.19126	0.337058	0.347827	NA
ENSG00000072571	HMMR	2.89414	9.13e-05	0.00195312	1.35e-08	6.62774	5.27461	0.700208	0.476186	Hyaluronan mediated motility receptor
ENSG00000234460	XXyac-YM21GA2.4	1.88691	0.0318102	0.0371094	1.4e-08	8.98428	18.1396	0.665534	0.647424	NA
ENSG00000235263	RP13-392I16.1	2.05215	0.0286821	0.0273438	1.47e-08	4.0452	8.71903	0.223029	0.264199	NA
ENSG00000146374	RSPO3	-4.22537	5.6e-05	0.00390625	1.47e-08	0.795932	1.82553	9.54645	5.3012	R-spondin-3 Precursor
ENSG00000145850	TIMD4	-3.33123	0.000797	0.00390625	1.49e-08	0.866555	1.2475	9.26438	6.35937	T-cell immunoglobulin and mucin domain-containing protein 4 Precursor
ENSG00000135451	TROAP	2.78548	0.000195	0.00195312	1.68e-08	7.27297	8.85197	0.447774	0.544614	Trophinin-associated protein
ENSG00000136982	DSCC1	1.888	0.0022706	0.00390625	1.89e-08	6.69683	11.9512	0.730809	0.416022	Sister chromatid cohesion protein DCC1
ENSG00000236530	AC097711.1	2.34775	0.00148389	0.00585938	2.03e-08	1.92764	1.35273	0.122785	0.171133	NA
ENSG00000168079	SCARA5	-2.2656	0.000174	0.00390625	2.03e-08	0.111333	0.207607	1.29927	1.06692	Scavenger receptor class A member 5
ENSG00000178999	AURKB	2.47644	0.000551	0.00195312	2.14e-08	6.10668	7.64616	0.591801	0.364197	Serine/threonine-protein kinase 12
ENSG00000213061	RP11-753C18.4	2.3157	0.019834	0.0136719	2.14e-08	5.64687	9.50395	0.292251	0.343201	NA
ENSG00000215784	FAM72D	2.23516	0.00200618	0.00390625	2.17e-08	1.59287	1.41399	0.276674	0.26058	Gastric cancer up-regulated protein 2
ENSG00000224114	RP11-343H5.4	1.91189	0.00248621	0.00195312	2.23e-08	1.01457	0.65208	1.78836	3.0757	NA
ENSG00000188611	ASAH2	2.0396	0.0130701	0.0117188	2.34e-08	2.74343	3.07153	0.625332	1.14663	Neutral ceramidase
ENSG00000138778	CENPE	2.09107	0.000209	0.00390625	2.36e-08	2.54907	2.40841	0.288581	0.211873	Centromere-associated protein E
ENSG00000136928	GABBR2	1.86145	0.0188457	0.00390625	2.68e-08	4.8453	6.74789	0.549104	0.896877	Gamma-aminobutyric acid type B receptor subunit 2 Precursor
ENSG00000131094	C1QL1	2.10191	0.0122815	0.00585938	2.85e-08	5.26701	8.99285	0.458842	0.602096	C1q-related factor Precursor
ENSG00000170312	CDC2	2.65843	0.000906	0.00390625	3.05e-08	14.1707	15.6727	1.72291	1.48435	Cell division control protein 2 homolog
ENSG00000099822	HCN2	1.71414	0.00140046	0.00390625	3.9e-08	1.54786	1.96896	0.121037	0.0984993	Potassium/sodium hyperpolarization-activated cyclic nucleotide-gated channel 2
ENSG00000156509	FBXO43	1.90976	0.000129	0.00195312	4.2e-08	1.25093	0.964731	0.103867	0.0602998	F-box only protein 43
ENSG00000172724	CCL19	-3.66277	0.00429747	0.00976562	4.25e-08	6.48401	14.4178	66.3401	101.681	C-C motif chemokine 19 Precursor
ENSG00000198758	EPS8L3	2.20456	0.0105789	0.0136719	4.51e-08	7.32297	8.79425	0.771015	0.868888	Epidermal growth factor receptor kinase substrate 8-like protein 3
ENSG00000149485	FADS1	2.16946	0.0393097	0.0371094	4.87e-08	95.0041	82.9757	9.98835	4.77174	Fatty acid desaturase 1
ENSG00000224189	AC009336.23	1.98734	0.0128642	0.0195312	5.08e-08	3.11043	5.04475	0.15969	0.177936	NA
ENSG00000111665	CDCA3	2.26363	0.000949	0.00390625	5.23e-08	5.73258	6.22502	0.595472	0.212071	Cell division cycle-associated protein 3
ENSG00000164270	HTR4	1.4061	0.0104876	0.00195312	6.21e-08	0.996251	1.76152	0.0702573	0.0889822	5-hydroxytryptamine receptor 4
ENSG00000138180	CEP55	2.26514	0.000532	0.00390625	7.8e-08	3.76708	3.41496	0.440241	0.372561	Centrosomal protein of 55 kDa
ENSG00000163687	DNASE1L3	-3.30398	4.78e-05	0.00195312	7.82e-08	17.4784	19.7886	127.22	61.586	Deoxyribonuclease gamma Precursor
ENSG00000166856	GPR182	-2.74569	4.28e-05	0.00195312	8.05e-08	0.187526	0.361496	2.2626	1.53617	G-protein coupled receptor 182
ENSG00000101412	E2F1	2.77737	0.000252	0.00195312	8.38e-08	8.33534	7.39022	0.954637	0.826109	Transcription factor E2F1
ENSG00000221818	EBF2	1.23271	0.00131023	0.0078125	9.35e-08	0.360565	0.319617	0	0	Transcription factor COE2
ENSG00000211892	IGHG4	-3.50593	0.01239	0.0117188	1.07e-07	2.39292	4.4962	22.0699	25.8073	Immunoglobulin heavy chain C gene segment
ENSG00000114812	VIPR1	-4.22219	0.000151	0.00195312	1.1e-07	2.26011	4.02111	20.1264	7.18083	Vasoactive intestinal polypeptide receptor 1 Precursor
ENSG00000174175	SELP	-2.79498	0.000251	0.00195312	1.25e-07	0.481185	0.493068	4.18428	3.20387	P-selectin Precursor
ENSG00000169607	CKAP2L	2.64785	5.19e-06	0.00195312	1.31e-07	6.10736	5.22238	0.577625	0.344918	Cytoskeleton-associated protein 2-like
ENSG00000071991	CDH19	-2.27121	0.000804	0.00390625	1.46e-07	0.216424	0.263183	2.00631	1.57023	Cadherin-19 Precursor
ENSG00000188517	COL25A1	-1.93601	0.00145735	0.015625	1.46e-07	0.0451882	0.124814	0.761408	0.552371	Collagen alpha-1
ENSG00000197582	RP11-142G7.1	2.49721	0.0241511	0.0371094	1.53e-07	19.9493	26.8841	2.87389	5.04917	glutathione peroxidase 1
ENSG00000183837	PNMA3	1.78566	0.0213729	0.0195312	1.54e-07	4.24001	6.317	0.50008	0.512004	Paraneoplastic antigen Ma3
ENSG00000121621	KIF18A	2.005	0.000852	0.00390625	1.54e-07	2.09278	2.15425	0.245316	0.228557	Kinesin-like protein KIF18A
ENSG00000164611	PTTG1	2.6894	0.000785	0.00390625	1.62e-07	27.6435	30.1899	2.71099	2.37613	Securin
ENSG00000104435	STMN2	-2.42616	0.00616158	0.0078125	1.93e-07	1.10415	3.00947	10.5476	22.8876	Stathmin-2
ENSG00000088325	TPX2	2.34202	0.00026	0.00195312	2.23e-07	20.2969	19.0455	2.69745	1.19014	Targeting protein for Xklp2
ENSG00000011465	DCN	-4.49741	0.000339	0.00195312	2.46e-07	51.2389	91.317	424.99	392.154	Decorin Precursor
ENSG00000109956	B3GAT1	-2.65007	0.000295	0.00390625	2.48e-07	0.327973	0.490804	2.68527	1.86996	Galactosylgalactosylxylosylprotein 3-beta-glucuronosyltransferase 1
ENSG00000186871	ERCC6L	1.84889	0.000184	0.00195312	2.68e-07	1.55729	1.49199	0.182767	0.0950368	DNA excision repair protein ERCC-6-like
ENSG00000130821	SLC6A8	1.77331	0.0312677	0.0273438	2.86e-07	15.384	30.1795	1.33053	1.11476	Sodium- and chloride-dependent creatine transporter 1
ENSG00000182481	KPNA2	2.40283	0.000364	0.00390625	2.91e-07	49.0383	44.1446	7.74716	3.36108	Importin subunit alpha-2
ENSG00000166897	LRRC62	1.48773	0.0090651	0.0195312	2.98e-07	1.79724	1.73862	0.252489	0.20474	Leucine-rich repeat and fibronectin type-III domain-containing protein 6 Precursor
ENSG00000099769	IGFALS	-4.08246	0.000505	0.00585938	3.37e-07	2.2083	3.94678	17.0759	12.4552	Insulin-like growth factor-binding protein complex acid labile chain Precursor
ENSG00000224814	AC114812.8	3.1744	0.00434478	0.00976562	3.41e-07	26.1889	31.2909	4.27688	5.98931	NA
ENSG00000197085	AC005582.1	2.20646	0.0200168	0.0371094	3.79e-07	3.07613	4.01566	0.128718	0.116235	asthma-associated alternatively spliced gene 1
ENSG00000100162	CENPM	2.74001	0.00161075	0.00390625	3.79e-07	4.23176	3.02777	0.434457	0.449188	Centromere protein M
ENSG00000225210	AL589743.1	2.15563	0.0201234	0.0195312	3.84e-07	10.8622	12.9088	1.37585	1.37102	NA
ENSG00000079931	MOXD1	-2.13805	0.0077218	0.00976562	4.22e-07	0.755706	1.29416	6.77303	11.5049	DBH-like monooxygenase protein 1 Precursor
ENSG00000145386	CCNA2	2.3226	0.000215	0.00195312	4.33e-07	7.89984	7.69456	1.07255	0.574059	Cyclin-A2
ENSG00000165124	SVEP1	-3.1403	0.000243	0.00390625	4.41e-07	0.61755	0.955403	4.76098	4.12842	Sushi, von Willebrand factor type A, EGF and pentraxin domain-containing protein 1 Precursor
ENSG00000173698	GPR64	1.67574	0.0350728	0.0488281	4.43e-07	5.42187	7.41747	0.696822	0.370165	G-protein coupled receptor 64 Precursor
ENSG00000226535	RP11-417L14.1	2.29924	0.000588	0.00390625	4.48e-07	3.23987	2.51273	0.388414	0.292077	NA
ENSG00000180061	TMEM224	1.94979	0.0194398	0.0195312	4.95e-07	12.402	13.9346	1.44233	0.710535	Transmembrane protein 224 Precursor
ENSG00000143476	DTL	2.17787	0.00131952	0.00585938	5.23e-07	5.0847	5.36861	0.698963	0.656606	Denticleless protein homolog
ENSG00000112183	RBM24	2.42349	0.000114	0.00390625	5.26e-07	4.60144	3.08822	0.597941	0.473251	RNA-binding protein 24
ENSG00000112936	C7	-4.48183	0.000964	0.00390625	5.33e-07	44.8107	76.0221	355.755	366.094	Complement component C7 Precursor
ENSG00000077152	UBE2T	2.42512	0.000977	0.00390625	5.81e-07	14.3303	14.3548	1.97269	1.14132	Ubiquitin-conjugating enzyme E2 T
ENSG00000160801	PTH1R	-3.72356	0.000126	0.00390625	5.82e-07	1.70974	3.191	13.2078	4.90044	Parathyroid hormone/parathyroid hormone-related peptide receptor Precursor
ENSG00000080511	RDH8	1.26838	0.0419042	0.0390625	6.17e-07	0.868721	1.34312	0.044922	0.0765153	Retinol dehydrogenase 8
ENSG00000175305	CCNE2	2.27872	0.000275	0.00390625	6.52e-07	8.38549	7.92661	1.01686	0.69751	G1/S-specific cyclin-E2
ENSG00000129173	E2F8	2.13847	3.87e-05	0.00195312	7.46e-07	2.28408	1.62693	0.29109	0.230341	Transcription factor E2F8
ENSG00000227184	AC105049.5	2.66657	0.00463816	0.00390625	8.28e-07	15.4728	11.911	1.95819	1.35479	NA
ENSG00000112175	BMP5	-2.52283	0.000336	0.00195312	8.85e-07	0.344717	0.771351	3.12328	3.56754	Bone morphogenetic protein 5 Precursor
ENSG00000111206	FOXM1	2.33995	1.52e-05	0.00195312	9.08e-07	12.9835	11.4841	1.80862	0.936495	Forkhead box protein M1
ENSG00000146410	FAM54A	1.94094	0.00211791	0.00390625	9.41e-07	2.02234	2.07129	0.243898	0.124757	Protein FAM54A
ENSG00000214084	AC132872.17-4	1.98249	0.0101414	0.0078125	9.49e-07	1.31975	1.98095	0.014325	0.0452996	Putative uncharacterized protein ENSP00000380631 Fragment
ENSG00000101955	SRPX	-3.62927	2.29e-05	0.00195312	1.07e-06	2.08559	4.79577	16.3823	15.7736	Sushi repeat-containing protein SRPX Precursor
ENSG00000130054	FAM155B	1.17029	0.017498	0.0195312	1.11e-06	0.678264	0.799504	0.069353	0.0668095	Transmembrane protein FAM155B
ENSG00000121207	LRAT	-3.28747	2.57e-05	0.00195312	1.32e-06	0.927782	1.82782	6.58226	4.66892	Lecithin retinol acyltransferase
ENSG00000164128	NPY1R	-3.43559	3.94e-05	0.00195312	1.33e-06	1.59964	2.74138	11.6873	5.9802	Neuropeptide Y receptor type 1
ENSG00000113739	STC2	1.55778	0.00832923	0.0136719	1.41e-06	1.28229	1.67801	0.170987	0.190049	Stanniocalcin-2 Precursor
ENSG00000172167	MTBP	1.86889	0.00550587	0.00585938	1.43e-06	7.78961	13.7441	0.816249	0.594433	Mdm2-binding protein
ENSG00000092853	CLSPN	1.96007	0.00158585	0.00390625	1.44e-06	2.06995	1.72909	0.29812	0.258293	Claspin
ENSG00000226087	AC106869.2	1.67453	0.00677365	0.015625	1.47e-06	2.13148	3.79999	0.11999	0.169912	NA
ENSG00000219438	FAM19A5	-2.14076	0.00923328	0.0117188	1.49e-06	0.197775	0.357279	2.05266	2.14148	Protein FAM19A5
ENSG00000105011	ASF1B	2.28625	0.000439	0.00195312	1.5e-06	5.07088	5.203	0.712565	0.518766	Histone chaperone ASF1B
ENSG00000189320	FAM180A	-3.08822	0.000235	0.00390625	1.6e-06	1.1362	1.72314	8.52749	4.52001	Protein FAM180A Precursor
ENSG00000093009	CDC45L	2.73431	3.16e-05	0.00195312	1.69e-06	4.1893	2.7466	0.598866	0.738398	CDC45-related protein
ENSG00000105825	TFPI2	-2.99487	9.98e-06	0.00195312	1.72e-06	1.57822	1.80568	12.2436	6.06239	Tissue factor pathway inhibitor 2 Precursor
ENSG00000182379	NXPH4	1.33781	0.0230325	0.0136719	1.89e-06	1.38416	2.08953	0.143417	0.0987473	Neurexophilin-4 Precursor
ENSG00000094804	CDC6	2.23091	0.000243	0.00195312	2.07e-06	7.99108	6.26049	1.16196	0.610889	Cell division control protein 6 homolog
ENSG00000123485	HJURP	2.24731	0.000118	0.00195312	2.12e-06	8.17511	7.0052	1.4328	0.974187	Holliday junction recognition protein
ENSG00000074276	PCDH24	-4.02992	0.00102643	0.00976562	2.13e-06	3.91047	5.87201	26.8481	12.1554	Protocadherin-24 Precursor
ENSG00000128266	GNAZ	2.1156	0.0106926	0.0136719	2.39e-06	8.51526	9.44708	1.15513	0.899726	Guanine nucleotide-binding protein G
ENSG00000164045	CDC25A	1.89213	0.00336125	0.00976562	2.64e-06	3.01311	3.02536	0.435849	0.28249	M-phase inducer phosphatase 1
ENSG00000163535	SGOL2	2.02056	0.000771	0.00390625	2.83e-06	4.41987	3.52616	0.673635	0.456693	Shugoshin-like 2
ENSG00000232015	RP11-181C21.6	2.73224	0.0159613	0.015625	2.85e-06	5.91283	11.5197	0.0714524	0.225952	NA
ENSG00000051341	POLQ	1.63721	0.000135	0.00195312	2.97e-06	1.16538	0.894172	0.172985	0.108677	DNA polymerase theta
ENSG00000065328	MCM10	2.00638	0.000955	0.00390625	2.98e-06	2.82848	2.89622	0.430725	0.323746	Protein MCM10 homolog
ENSG00000214611	AC142384.2	2.74891	0.00314895	0.00390625	2.99e-06	4.53541	4.29556	0.292263	0.525936	NA
ENSG00000223609	HBB	-2.67152	0.000541	0.00195312	3.37e-06	16.563	17.0966	109.497	118.664	Hemoglobin subunit beta
ENSG00000165659	DACH1	-1.99368	0.00032	0.00390625	3.85e-06	0.170734	0.258199	1.20266	0.617318	Dachshund homolog 1
ENSG00000166206	GABRB3	-2.37371	0.0054285	0.0117188	3.85e-06	0.266026	0.552009	1.90439	1.71383	Gamma-aminobutyric acid receptor subunit beta-3 Precursor
ENSG00000167619	TMEM145	1.52479	0.00170437	0.00390625	3.89e-06	0.695393	0.738022	0.0455568	0.0731609	Transmembrane protein 145
ENSG00000139734	DIAPH3	1.86338	0.000338	0.00390625	3.99e-06	2.41655	2.09432	0.386734	0.345409	Protein diaphanous homolog 3
ENSG00000128709	HOXD9	1.81484	0.00733024	0.0117188	4.15e-06	1.29351	1.08742	0.14476	0.196285	Homeobox protein Hox-D9
ENSG00000211899	IGHM	-4.05873	0.00843135	0.00390625	4.21e-06	9.05373	25.5639	74.9898	134.699	Immunoglobulin heavy chain C gene segment
ENSG00000171320	ESCO2	2.22618	7.04e-05	0.00195312	4.29e-06	4.11312	3.24359	0.561812	0.420114	N-acetyltransferase ESCO2
ENSG00000104341	LAPTM4B	2.13404	0.00148349	0.00585938	4.47e-06	160.086	155.588	25.3346	12.211	Lysosomal-associated transmembrane protein 4B
ENSG00000189108	IL1RAPL2	-1.65102	1.37e-05	0.00390625	4.5e-06	0.0286357	0.0397808	0.521729	0.282864	X-linked interleukin-1 receptor accessory protein-like 2 Precursor
ENSG00000107562	CXCL12	-3.82409	0.000262	0.00195312	4.68e-06	32.735	58.2766	219.887	184.485	Stromal cell-derived factor 1 Precursor
ENSG00000143061	IGSF3	2.82212	0.00252516	0.00976562	4.75e-06	9.10195	6.65856	1.45446	1.97555	Immunoglobulin superfamily member 3 Precursor
ENSG00000143369	ECM1	-3.36317	4.41e-05	0.00195312	4.9e-06	4.24073	5.88068	27.7017	7.67502	Extracellular matrix protein 1 Precursor
ENSG00000163808	KIF15	1.22426	0.00224223	0.00195312	4.93e-06	5.38605	4.54649	1.95119	0.907818	Kinesin-like protein KIF15
ENSG00000076770	MBNL3	1.83168	0.00147026	0.00195312	5.49e-06	64.756	82.7238	11.3071	4.734	Muscleblind-like protein 3
ENSG00000169213	RAB3B	1.61637	0.0212453	0.0195312	5.53e-06	2.17631	3.07387	0.285344	0.271884	Ras-related protein Rab-3B
ENSG00000150893	FREM2	-2.33724	0.00151732	0.00585938	5.53e-06	0.370609	0.546678	2.35503	1.45198	FRAS1-related extracellular matrix protein 2 Precursor
ENSG00000080709	KCNN2	-2.53339	0.00426863	0.00976562	5.6e-06	0.581591	0.816812	3.76383	2.94304	Small conductance calcium-activated potassium channel protein 2
ENSG00000162745	OLFML2B	1.96761	0.00617692	0.00585938	5.71e-06	4.85284	7.20718	0.815858	0.81266	Olfactomedin-like protein 2B Precursor
ENSG00000138315	OIT3	-2.58081	0.000151	0.00195312	5.71e-06	7.43663	2.39113	54.6918	38.209	Oncoprotein-induced transcript 3 protein Precursor
ENSG00000145824	CXCL14	-4.3108	7.05e-05	0.00195312	5.91e-06	4.52502	9.73472	30.2569	14.6882	C-X-C motif chemokine 14 Precursor
ENSG00000187951	ARHGAP11B	2.27483	0.000634	0.00390625	5.92e-06	7.44856	6.50062	0.84825	0.590592	Rho GTPase-activating protein 11B
ENSG00000143196	DPT	-4.29085	0.00219706	0.0078125	6.1e-06	8.67841	24.2627	60.5565	89.3666	Dermatopontin Precursor
ENSG00000154654	NCAM2	-1.58443	0.00910363	0.0117188	6.1e-06	0.107185	0.196349	0.859464	0.903249	Neural cell adhesion molecule 2 Precursor
ENSG00000143839	REN	1.56327	0.00662534	0.00390625	6.12e-06	1.84777	3.20595	0.231106	0.165411	Renin Precursor
ENSG00000184956	MUC6	-3.38834	0.000167	0.00195312	6.2e-06	1.75839	4.55875	12.0658	13.138	Mucin-6 Precursor
ENSG00000137804	NUSAP1	2.31364	3.44e-05	0.00195312	6.22e-06	22.8822	18.6645	3.88425	2.10303	Nucleolar and spindle-associated protein 1
ENSG00000137812	CASC5	2.05621	0.000673	0.00195312	6.56e-06	7.33609	7.15414	1.1843	0.687715	Protein CASC5
ENSG00000164107	HAND2	-4.01164	0.000177	0.00390625	6.76e-06	1.61935	4.27802	11.7182	8.24747	Heart- and neural crest derivatives-expressed protein 2
ENSG00000156535	CD109	1.71641	0.00902811	0.00390625	6.86e-06	6.16819	7.29116	1.01845	0.729954	CD109 antigen Precursor
ENSG00000140525	FANCI	2.20624	0.000167	0.00195312	7.24e-06	9.96914	7.40977	2.10701	1.88569	Fanconi anemia group I protein
ENSG00000019991	HGF	-2.86761	0.000502	0.00195312	7.34e-06	3.0015	3.26661	17.6901	10.292	Hepatocyte growth factor Precursor
ENSG00000104147	OIP5	2.12697	0.000127	0.00195312	7.84e-06	5.19041	4.34922	0.771747	0.310649	Protein Mis18-beta
ENSG00000018236	CNTN1	-1.45372	0.00263811	0.0078125	8.33e-06	0.0780562	0.164461	0.72851	0.942078	Contactin-1 Precursor
ENSG00000137077	CCL21	-3.58117	0.00281564	0.00195312	9.1e-06	11.4222	18.9315	73.4723	75.3566	C-C motif chemokine 21 Precursor
ENSG00000121152	NCAPH	2.11952	0.000831	0.00390625	9.53e-06	5.42465	5.56772	0.794585	0.64038	Condensin complex subunit 2
ENSG00000075702	WDR62	1.98876	0.000233	0.00195312	9.53e-06	1.88547	1.17154	0.293751	0.235624	WD repeat-containing protein 62
ENSG00000064270	ATP2C2	-0.988016	0.0407037	0.0390625	9.61e-06	0.0410331	0.0649771	0.454326	0.586034	Calcium-transporting ATPase type 2C member 2
ENSG00000166866	MYO1A	1.48131	0.0337498	0.0273438	9.78e-06	1.78144	2.34624	0.1877	0.21335	Myosin-Ia
ENSG00000114346	ECT2	1.51418	0.00016	0.00195312	9.9e-06	12.0571	8.47427	2.23851	1.39631	Protein ECT2
ENSG00000141449	KIAA1772	2.03013	1.04e-05	0.00195312	1.01e-05	3.70406	2.44917	0.621321	0.302817	GREB1-like protein
ENSG00000091622	PITPNM3	-2.22155	4.4e-05	0.00195312	1.06e-05	0.242742	0.463324	1.58675	0.769456	Membrane-associated phosphatidylinositol transfer protein 3
ENSG00000211895	IGHA1	-4.36487	0.00154625	0.00195312	1.14e-05	27.9332	76.784	186.245	284.735	Immunoglobulin heavy chain C gene segment
ENSG00000064300	NGFR	-2.8511	7.15e-05	0.00195312	1.16e-05	1.57991	1.66552	9.50905	4.5907	Tumor necrosis factor receptor superfamily member 16 Precursor
ENSG00000130812	ANGPTL6	-2.88898	0.000316	0.00195312	1.18e-05	0.906289	1.19829	5.52395	2.20418	Angiopoietin-related protein 6 Precursor
ENSG00000211619	AC110080.2-10	-2.31845	0.00909303	0.015625	1.22e-05	0.672079	1.96493	6.41899	15.5247	Immunoglobulin Kappa light chain V gene segment
ENSG00000104332	SFRP1	-2.97054	0.000119	0.00195312	1.22e-05	0.54457	1.19243	3.61452	2.54285	Secreted frizzled-related protein 1 Precursor
ENSG00000154330	PGM5	-2.47618	2.3e-05	0.00195312	1.37e-05	0.815673	0.908183	4.86419	3.32941	Phosphoglucomutase-like protein 5
ENSG00000158406	HIST1H4H	2.21811	0.000913	0.00195312	1.37e-05	10.1625	12.256	1.50016	1.10111	Histone H4
ENSG00000112186	CAP2	2.54201	0.000154	0.00390625	1.37e-05	21.7168	8.87655	3.8433	2.72825	Adenylyl cyclase-associated protein 2
ENSG00000211975	AB019437.1-12	-2.51299	0.00111015	0.0078125	1.39e-05	0.168654	0.533331	3.30652	6.13172	Immunoglobulin heavy chain V gene segment
ENSG00000135454	B4GALNT1	1.53819	0.0102892	0.0195312	1.41e-05	1.12127	1.28136	0.128491	0.154602	Beta-1,4 N-acetylgalactosaminyltransferase 1
ENSG00000140835	CHST4	-4.10969	0.000217	0.00195312	1.42e-05	2.34669	5.86864	15.3779	15.6452	Carbohydrate sulfotransferase 4
ENSG00000198826	ARHGAP11A	1.97207	0.000551	0.00390625	1.42e-05	4.72864	3.9916	0.856717	0.467073	Rho GTPase-activating protein 11A
ENSG00000165730	STOX1	1.58368	0.00499901	0.00585938	1.45e-05	1.77677	2.02124	0.287106	0.207296	Storkhead-box protein 1
ENSG00000182621	PLCB1	1.706	0.0110227	0.0195312	1.46e-05	15.6016	19.5902	2.63833	1.23341	1-phosphatidylinositol-4,5-bisphosphate phosphodiesterase beta-1
ENSG00000156787	WDR67	1.60136	0.0110574	0.00976562	1.48e-05	9.59672	15.1251	1.73941	0.891866	WD repeat-containing protein 67
ENSG00000124212	PTGIS	-2.56114	8.71e-05	0.00195312	1.49e-05	1.83425	1.90442	10.5146	6.95428	Prostacyclin synthase
ENSG00000215873	RP11-539G11.2	2.31114	0.000295	0.00195312	1.52e-05	2.42148	1.61394	0.318473	0.282606	NA
ENSG00000163507	KIAA1524	1.83585	0.00276913	0.00585938	1.55e-05	3.2282	2.93898	0.574121	0.43919	Protein CIP2A
ENSG00000103375	AQP8	1.52356	0.0101445	0.015625	1.56e-05	0.999293	1.4413	0.10279	0.184114	Aquaporin-8
ENSG00000034063	UHRF1	2.01522	0.000438	0.00195312	1.57e-05	3.60089	3.82472	0.649009	0.600275	E3 ubiquitin-protein ligase UHRF1
ENSG00000224111	AB019437.1-1	-2.8033	0.0013695	0.0078125	1.59e-05	0.499121	1.0145	5.36611	8.84318	Putative uncharacterized protein ENSP00000375039
ENSG00000160957	RECQL4	1.8701	0.00437818	0.00390625	1.61e-05	4.78283	5.72821	0.808486	0.563838	ATP-dependent DNA helicase Q4
ENSG00000109758	HGFAC	-4.57896	0.00442246	0.0117188	1.77e-05	11.97	25.5894	68.6955	51.1022	Hepatocyte growth factor activator Precursor
ENSG00000072694	FCGR2B	-2.82225	0.000264	0.00195312	1.83e-05	4.06154	4.2416	21.1531	10.9853	Low affinity immunoglobulin gamma Fc region receptor II-b Precursor
ENSG00000136040	PLXNC1	2.21393	0.014776	0.0195312	1.84e-05	14.5657	14.4754	2.54593	2.44792	Plexin-C1 Precursor
ENSG00000233580	AB019437.1-5	-2.2341	0.00832202	0.015625	1.86e-05	0.244082	0.394224	3.24119	5.70329	Rheumatoid factor RF-ET11 Fragment
ENSG00000166482	MFAP4	-4.09463	0.000315	0.00195312	1.89e-05	7.22493	18.4758	45.9238	55.7397	Microfibril-associated glycoprotein 4 Precursor
ENSG00000104833	TUBB4	1.36845	0.0452804	0.0488281	2e-05	10.73	14.9166	2.35673	0.923751	Tubulin beta-4 chain
ENSG00000147687	TATDN1	1.44372	0.0267764	0.0273438	2.06e-05	48.8526	84.1411	9.46861	4.21066	Putative deoxyribonuclease TATDN1
ENSG00000196139	AKR1C3	2.04374	0.000535	0.00390625	2.07e-05	473.525	321.312	87.7062	25.0972	Aldo-keto reductase family 1 member C3
ENSG00000211890	IGHA2	-4.29753	0.00361938	0.00390625	2.22e-05	18.6779	51.5871	119.663	179.758	Immunoglobulin heavy chain C gene segment
ENSG00000085999	RAD54L	1.76865	0.000592	0.00195312	2.25e-05	1.87449	1.61015	0.277879	0.169393	DNA repair and recombination protein RAD54-like
ENSG00000237831	RP11-499O7.4	3.16105	0.0012523	0.0078125	2.35e-05	4.65975	5.8812	0.105727	0.334338	NA
ENSG00000073111	MCM2	2.07813	0.00447179	0.00976562	2.6e-05	12.0403	11.8559	2.33513	2.00597	DNA replication licensing factor MCM2
ENSG00000118557	PMFBP1	1.44301	0.0329752	0.0371094	2.61e-05	1.30563	1.43501	0.179305	0.178887	Polyamine-modulated factor 1-binding protein 1
ENSG00000158258	CLSTN2	-1.81315	0.000778	0.00390625	2.62e-05	0.306556	0.383331	1.98376	2.16127	Calsyntenin-2 Precursor
ENSG00000127564	PKMYT1	1.43106	0.00800921	0.00195312	2.67e-05	1.27368	2.11904	0.185089	0.172682	Membrane-associated tyrosine- and threonine-specific cdc2-inhibitory kinase
ENSG00000162595	DIRAS3	-2.63516	7.04e-05	0.00195312	2.71e-05	0.431928	0.540167	2.78127	1.18381	GTP-binding protein Di-Ras3
ENSG00000203760	C6orf173	2.22209	0.00668969	0.0136719	2.71e-05	19.8602	20.4274	3.35219	2.58235	Cancer-up-regulated gene 2 protein
ENSG00000160211	G6PD	1.86446	0.0100227	0.0136719	2.8e-05	19.9806	23.1334	3.75294	2.19632	Glucose-6-phosphate 1-dehydrogenase
ENSG00000019102	VSIG2	-3.53716	6.97e-05	0.00195312	2.82e-05	1.12226	2.9091	7.28704	5.4385	V-set and immunoglobulin domain-containing protein 2 Precursor
ENSG00000234930	AC012459.1	1.63753	0.0324697	0.0371094	3.19e-05	1.27085	1.67694	0.251894	0.279116	NA
ENSG00000174348	PODN	-2.51643	0.00190057	0.00390625	3.19e-05	1.95828	3.23233	9.65259	9.50735	Podocan Precursor
ENSG00000100167	2011-09-03	1.32251	0.0396273	0.0273438	3.26e-05	1.24459	1.61873	0.159944	0.148056	Neuronal-specific septin-3
ENSG00000183856	IQGAP3	2.11656	0.000357	0.00195312	3.41e-05	4.23611	2.75278	0.780088	0.563434	Ras GTPase-activating-like protein IQGAP3
ENSG00000164512	ANKRD55	-2.52971	0.000138	0.00195312	3.44e-05	0.345919	0.543368	2.36236	1.00559	Ankyrin repeat domain-containing protein 55
ENSG00000133800	LYVE1	-2.54105	6.63e-05	0.00195312	3.47e-05	4.94651	4.48211	26.9788	19.1695	Lymphatic vessel endothelial hyaluronic acid receptor 1 Precursor
ENSG00000233966	AC005324.4	2.31361	0.00210341	0.00390625	3.52e-05	9.28389	6.26711	1.46999	0.956531	NA
ENSG00000153162	BMP6	-1.73727	0.00166476	0.00390625	3.59e-05	0.313724	0.179561	1.87469	1.28708	Bone morphogenetic protein 6 Precursor
ENSG00000161800	RACGAP1P	1.91938	0.000439	0.00390625	3.6e-05	11.8997	9.34387	2.29475	1.0414	Rac GTPase-activating protein 1
ENSG00000233087	AC073869.1	1.50846	0.0111482	0.0488281	3.74e-05	1.31261	1.46945	0.243992	0.451105	RAB6C-like
ENSG00000198542	ITGBL1	-2.82098	0.019059	0.0371094	3.78e-05	4.93909	7.37191	29.3506	39.5008	Integrin beta-like protein 1 Precursor
ENSG00000118193	KIF14	1.67022	4.16e-05	0.00195312	3.81e-05	2.01492	1.698	0.375865	0.121796	Kinesin-like protein KIF14
ENSG00000111247	RAD51AP1	1.95796	0.00097	0.00195312	3.85e-05	5.25392	4.89338	1.0065	0.784087	RAD51-associated protein 1
ENSG00000138722	MMRN1	-1.97295	0.00365328	0.00195312	4.04e-05	1.64391	1.65772	9.12547	8.07968	Multimerin-1 Precursor
ENSG00000110900	TSPAN11	-1.4592	0.000115	0.00390625	4.04e-05	0.0967792	0.112092	0.652206	0.447597	Tetraspanin-11
ENSG00000206172	HBA1	-1.93122	0.0324447	0.0195312	4.05e-05	17.0979	17.6956	70.8008	58.207	Hemoglobin subunit alpha
ENSG00000168685	IL7R	-2.0673	0.0421773	0.0488281	4.12e-05	1.44402	1.40284	8.04188	9.75724	Interleukin-7 receptor subunit alpha Precursor
ENSG00000122952	ZWINT	2.05136	0.00159514	0.00195312	4.21e-05	13.2671	9.53203	2.5731	1.51883	ZW10 interactor
ENSG00000102452	VGCNL1	-1.95803	0.00602358	0.0117188	4.34e-05	0.31411	0.573309	2.00136	2.25752	Sodium leak channel non-selective protein
ENSG00000196557	CACNA1H	-1.86964	0.0292443	0.0390625	4.39e-05	0.583412	0.971466	3.11343	3.54206	Voltage-dependent T-type calcium channel subunit alpha-1H
ENSG00000166803	KIAA0101	2.0814	0.00057	0.00390625	4.46e-05	10.2737	7.55648	1.91539	0.823952	PCNA-associated factor
ENSG00000035499	DEPDC1B	2.28663	0.000919	0.00390625	4.49e-05	5.24748	4.68958	1.01604	1.30993	DEP domain-containing protein 1B
ENSG00000172425	TTC36	-4.8772	0.000655	0.00976562	4.49e-05	14.2197	27.6394	71.8057	37.5372	Tetratricopeptide repeat protein 36
ENSG00000137033	IL33	-2.54054	0.000114	0.00195312	4.59e-05	3.87902	3.83418	21.1009	12.674	Interleukin-33 Precursor
ENSG00000110848	CD69	-2.3899	0.0089701	0.00976562	4.65e-05	3.11879	5.80108	19.2238	22.7132	Early activation antigen CD69
ENSG00000164961	KIAA0196	1.77342	0.00590136	0.00976562	4.72e-05	51.8722	59.0652	10.4618	4.82417	Strumpellin
ENSG00000196553	C14orf53	-2.98266	7.65e-05	0.00390625	4.74e-05	0.251986	0.457701	2.04319	1.24603	chromosome 14 open reading frame 53
ENSG00000211598	IGKV4-1	-3.87719	0.0159694	0.015625	4.82e-05	15.401	32.0036	98.866	155.611	Immunoglobulin Kappa light chain V gene segment
ENSG00000078725	DBC1	-1.3112	0.000459	0.00390625	5.17e-05	0.0599826	0.131421	0.514096	0.34091	Deleted in bladder cancer protein 1 Precursor
ENSG00000139438	C12orf34	2.0305	0.000157	0.00195312	5.23e-05	4.44842	2.70849	0.814013	0.439662	Uncharacterized protein C12orf34
ENSG00000184564	SLITRK6	-1.63584	0.000385	0.00585938	5.31e-05	0.101324	0.148524	0.886833	0.556053	SLIT and NTRK-like protein 6 Precursor
ENSG00000135298	BAI3	-1.53045	0.000899	0.00390625	5.5e-05	0.110307	0.255489	0.802906	0.885302	Brain-specific angiogenesis inhibitor 3 Precursor
ENSG00000181072	CHRM2	-1.79213	0.000847	0.00195312	5.7e-05	0.199719	0.353543	1.10813	0.791276	Muscarinic acetylcholine receptor M2
ENSG00000110975	SYT10	-1.15721	0.0055587	0.0117188	6e-05	0.0301168	0.0601243	0.33394	0.240826	Synaptotagmin-10
ENSG00000114646	CSPG5	1.57689	0.000197	0.00195312	6.12e-05	1.00874	0.796829	0.152599	0.0919737	Chondroitin sulfate proteoglycan 5 Precursor
ENSG00000185480	C12orf48	1.79933	0.00537675	0.00976562	6.48e-05	3.03162	2.2886	0.934429	0.921009	UPF0419 protein C12orf48
ENSG00000196517	SLC6A9	1.40529	0.0172293	0.0136719	6.54e-05	2.68512	4.02743	0.516811	0.437712	Sodium- and chloride-dependent glycine transporter 1
ENSG00000100170	SLC5A1	-2.8023	0.000127	0.00195312	6.68e-05	0.669728	1.79652	3.95488	4.2526	Sodium/glucose cotransporter 1
ENSG00000230356	AC005174.2	1.47943	0.00474681	0.00976562	6.88e-05	0.630363	0.591555	0.0646125	0.147764	NA
ENSG00000181291	TMEM132E	-1.53699	6.85e-05	0.00195312	6.88e-05	0.107466	0.234201	0.717507	0.63852	Transmembrane protein 132E Precursor
ENSG00000167900	TK1	2.18846	0.00108934	0.00390625	6.93e-05	16.2205	15.5906	2.99161	2.02576	Thymidine kinase, cytosolic
ENSG00000136546	SCN7A	-1.51309	0.0049889	0.00195312	7.06e-05	0.422133	0.63405	2.38134	3.24517	Sodium channel protein type 7 subunit alpha
ENSG00000186868	MAPT	1.53717	0.000401	0.00195312	7.39e-05	1.52559	1.54429	0.242018	0.140871	Microtubule-associated protein tau
ENSG00000214922	RPL23AP1	1.85061	0.0197287	0.0195312	7.55e-05	0.627616	0.863925	0.244982	0.454425	hypothetical LOC285830
ENSG00000185652	NTF3	-2.70201	0.00120144	0.0078125	7.63e-05	0.659245	1.38013	3.90551	1.81322	Neurotrophin-3 Precursor
ENSG00000183908	LRRC55	-1.55376	0.001866	0.0078125	7.77e-05	0.159079	0.13638	0.96174	0.6609	Leucine-rich repeat-containing protein 55 Precursor
ENSG00000214998	AC006465.4	1.83482	0.000242	0.00390625	7.87e-05	1.27434	1.11926	0.161076	0.30152	NA
ENSG00000198944	ANKRD43	1.56369	0.0099125	0.00585938	8.37e-05	6.10726	8.13856	1.22727	0.618846	Ankyrin repeat domain-containing protein 43 Precursor
ENSG00000100362	PVALB	-2.50277	0.00154121	0.00585938	8.82e-05	0.377991	0.564885	2.7981	2.35403	Parvalbumin alpha
ENSG00000127083	OMD	-1.33758	0.0100961	0.00585938	8.9e-05	0.24295	0.265627	1.49295	1.84319	Osteomodulin Precursor
ENSG00000158865	SLC5A11	1.36973	0.0248457	0.0078125	9.4e-05	1.16923	1.91677	0.195714	0.188063	Sodium/myo-inositol cotransporter 2
ENSG00000115507	OTX1	1.13708	0.00115456	0.00195312	9.52e-05	0.388427	0.511837	0.0364781	0.0341689	Homeobox protein OTX1
ENSG00000165891	E2F7	1.22371	0.000129	0.00195312	9.65e-05	0.755355	0.524037	0.129552	0.0903788	Transcription factor E2F7
ENSG00000124253	PCK1	-3.19461	0.0040889	0.00390625	9.65e-05	188.093	192.019	907.422	436.816	Phosphoenolpyruvate carboxykinase, cytosolic
ENSG00000168243	GNG4	1.57621	0.00996454	0.00976562	0.000101	6.24534	8.19777	1.22482	0.840041	Guanine nucleotide-binding protein G
ENSG00000161031	PGLYRP2	-3.3207	0.00209403	0.00585938	0.000101	17.642	19.1778	83.6796	60.6743	N-acetylmuramoyl-L-alanine amidase Precursor
ENSG00000164934	WDSOF1	1.81835	0.00414805	0.00976562	0.000102	104.692	121.058	20.435	9.84882	WD repeat and SOF domain-containing protein 1
ENSG00000099998	GGTLA1	-2.43879	0.00103036	0.00195312	0.000103	4.58162	5.05063	21.8709	13.3878	Gamma-glutamyltransferase 5 Precursor
ENSG00000226997	AC026120.33	-1.78986	0.00622187	0.015625	0.000103	0.125737	0.21976	1.43337	1.21522	HBcAg-binding protein
ENSG00000234369	RP11-444I9.2	1.42686	0.0234758	0.0195312	0.000104	34.3628	53.5088	7.13795	3.15526	NA
ENSG00000132465	IGJ	-4.17123	0.00554105	0.00976562	0.000105	33.8273	73.8461	186.703	334.038	Immunoglobulin J chain
ENSG00000164109	MAD2L1	1.81929	0.00497472	0.00976562	0.000106	9.57066	9.82598	1.97672	1.36759	Mitotic spindle assembly checkpoint protein MAD2A
ENSG00000187955	COL14A1	-1.85218	0.0085558	0.00976562	0.000106	3.61957	2.80139	17.4744	18.2281	Collagen alpha-1
ENSG00000206197	AL589743.4-1	1.44806	0.0223295	0.0195312	0.000108	2.00095	2.08777	0.394463	0.320779	Hypothetical gene supported by BC066547
ENSG00000077274	CAPN6	-1.79088	0.00223566	0.00390625	0.000112	0.225895	0.618262	1.39992	1.70862	Calpain-6
ENSG00000214881	TMEM14D	2.62051	0.041819	0.0273438	0.000112	10.5437	28.994	3.15528	8.78071	NA
ENSG00000150556	LYPD6B	-2.33247	0.00111002	0.00390625	0.000117	0.465299	1.45599	2.94928	5.11527	Ly6/PLAUR domain-containing protein 6B Precursor
ENSG00000197083	AC010441.1	-1.81339	0.00146524	0.00390625	0.000117	0.398785	0.26625	2.25762	2.05688	zinc finger protein 300 pseudogene
ENSG00000111796	KLRB1	-2.32591	0.00928496	0.00390625	0.000122	2.59921	3.01472	13.4446	14.763	Killer cell lectin-like receptor subfamily B member 1
ENSG00000108448	TRIM16L	1.36222	0.0185579	0.0371094	0.000127	16.1137	25.6028	3.9424	1.83225	Tripartite motif-containing protein 16-like protein
ENSG00000221932	HEPN1	-4.08186	0.00129885	0.00976562	0.000128	3.72616	6.06024	17.8853	9.19497	Putative cancer susceptibility gene HEPN1 protein
ENSG00000198417	MT1F	-2.62685	0.0234778	0.0273438	0.000129	77.1318	117.647	340.508	268.643	Metallothionein-1F
ENSG00000156831	NSMCE2	1.63916	0.00563965	0.00976562	0.000129	48.0005	59.2767	10.4218	4.2366	E3 SUMO-protein ligase NSE2
ENSG00000131142	CCL25	1.68406	0.0060973	0.0136719	0.000129	1.92989	2.4716	0.263375	0.340247	C-C motif chemokine 25 Precursor
ENSG00000130822	PNCK	1.482	0.0230966	0.03125	0.000131	0.385773	0.623697	0.0188093	0.0313632	Calcium/calmodulin-dependent protein kinase type 1B
ENSG00000165966	PDZRN4	-1.8607	0.000466	0.00390625	0.000132	0.151734	0.419103	0.992469	0.833459	PDZ domain-containing RING finger protein 4
ENSG00000234819	RP11-336N8.4	2.59344	0.000179	0.00195312	0.000133	7.92234	4.99922	1.14775	0.995778	NA
ENSG00000044524	EPHA3	-1.95351	0.00391706	0.00585938	0.000134	1.85574	2.13923	8.68502	10.7015	Ephrin type-A receptor 3 Precursor
ENSG00000188783	PRELP	-2.36109	0.000334	0.00195312	0.000137	2.26066	2.53281	10.976	7.18327	Prolargin Precursor
ENSG00000169306	IL1RAPL1	0.768435	0.0356888	0.0078125	0.000137	0.53856	1.13402	0.0670256	0.130871	X-linked interleukin-1 receptor accessory protein-like 1 Precursor
ENSG00000105697	HAMP	-5.09074	0.00249463	0.00976562	0.000139	183.046	368.869	795.868	432.244	Hepcidin Precursor
ENSG00000149090	PAMR1	-2.56133	3.51e-05	0.00195312	0.000139	1.31637	1.62518	9.09343	10.8395	Inactive serine protease RAMP Precursor
ENSG00000146938	NLGN4X	-1.40714	0.000673	0.00390625	0.000143	0.17889	0.158046	0.933864	0.646608	Neuroligin-4, X-linked Precursor
ENSG00000227894	AL137026.21	-3.67007	0.0213857	0.0390625	0.000151	3.69372	9.30423	29.0165	30.2576	NA
ENSG00000237650	OR11Q1P	1.07545	0.0293702	0.03125	0.000152	0.446949	1.0008	0	0	NA
ENSG00000224287	AC005538.2	1.66368	0.00787674	0.0195312	0.000155	10.161	8.51505	2.16195	1.20278	male-specific lethal 3-like 2
ENSG00000123975	CKS2	1.97311	0.00199051	0.00976562	0.000158	45.9055	34.2399	9.91837	4.79227	Cyclin-dependent kinases regulatory subunit 2
ENSG00000211640	IGLV6-57	-2.86052	0.0173443	0.0390625	0.000158	1.90152	3.90305	10.6712	13.2578	Immunoglobulin Lambda light chain V gene segment
ENSG00000198099	ADH4	-3.87729	0.00134756	0.00390625	0.000159	314.242	441.44	1563.58	660.308	Alcohol dehydrogenase 4
ENSG00000183763	TRAIP	1.9416	0.00126523	0.00390625	0.000159	3.40081	2.94505	0.455713	0.312196	TRAF-interacting protein
ENSG00000180694	TMEM64	1.86129	0.0268981	0.0371094	0.000162	27.5685	25.696	5.95549	2.64905	Transmembrane protein 64
ENSG00000116748	AMPD1	-1.29174	0.00901748	0.0078125	0.000162	0.134518	0.372417	0.948676	1.57683	AMP deaminase 1
ENSG00000133477	FAM83F	-1.9801	0.000231	0.00390625	0.000163	0.133048	0.398887	0.965831	0.707384	Protein FAM83F
ENSG00000080573	COL5A3	1.44078	0.0155773	0.0195312	0.000165	17.5222	25.7096	3.45492	3.08728	Collagen alpha-3
ENSG00000163071	SPATA18	-2.34827	0.000571	0.00195312	0.000169	0.783784	1.30484	3.99497	3.16828	Spermatogenesis-associated protein 18
ENSG00000115380	EFEMP1	-2.42118	0.0268196	0.0195312	0.000172	7.04979	9.1567	36.208	42.7707	EGF-containing fibulin-like extracellular matrix protein 1 Precursor
ENSG00000116017	ARID3A	1.19762	0.0341274	0.0488281	0.00018	3.21904	4.46314	0.669762	0.212951	AT-rich interactive domain-containing protein 3A
ENSG00000128045	RASL11B	-1.57469	0.00274664	0.00195312	0.000185	0.260616	0.346207	1.53253	1.70683	Ras-like protein family member 11B
ENSG00000169855	ROBO1	1.88878	0.00391706	0.00585938	0.000185	22.017	20.5937	5.01375	4.86615	Roundabout homolog 1 Precursor
ENSG00000229693	RP11-25C15.1	1.26263	0.00618487	0.015625	0.000186	0.324687	0.38038	0.0172168	0.04203	NA
ENSG00000151012	SLC7A11	1.30973	0.0119041	0.00390625	0.000186	1.33845	1.29371	0.317145	0.231703	Cystine/glutamate transporter
ENSG00000216819	RP1-40E16.8	1.98558	0.00810778	0.0136719	0.000188	22.5038	17.9514	4.9054	3.71085	NA
ENSG00000147889	CDKN2A	1.81242	0.023623	0.0195312	0.000191	9.42752	7.86236	1.90487	1.87506	Cyclin-dependent kinase inhibitor 2A, isoform 4
ENSG00000170727	BOP1	1.65118	0.00260178	0.00585938	0.000191	3.28987	2.18536	0.679694	0.233963	Ribosome biogenesis protein BOP1
ENSG00000151468	CCDC3	-2.24082	0.000555	0.00390625	0.000199	4.55886	5.53482	21.4769	16.4863	Coiled-coil domain-containing protein 3 Precursor
ENSG00000134853	PDGFRA	-3.1962	0.00110104	0.00195312	0.000201	4.99483	7.7004	23.5883	21.6135	Alpha-type platelet-derived growth factor receptor Precursor
ENSG00000163931	TKT	1.69402	0.00531985	0.00976562	0.000205	128.762	101.374	28.6374	9.87311	Transketolase
ENSG00000168077	SCARA3	1.73544	0.00520643	0.00976562	0.000205	16.5748	18.4014	3.47658	2.43782	Scavenger receptor class A member 3
ENSG00000094963	FMO2	-1.87472	0.00616078	0.00585938	0.000206	1.38727	1.67586	6.75713	7.66295	Dimethylaniline monooxygenase
ENSG00000179455	MKRN3	0.802787	0.0227477	0.0195312	0.000209	0.297343	0.41306	0.0228605	0.0256938	Makorin-3
ENSG00000146918	NCAPG2	1.75251	0.000632	0.00390625	0.000213	10.6806	9.49593	2.39996	0.947624	Condensin-2 complex subunit G2
ENSG00000076382	SPAG5	1.81942	0.000383	0.00195312	0.000219	19.2579	13.3762	4.24825	0.810514	Sperm-associated antigen 5
ENSG00000175336	APOF	-2.6985	0.00203032	0.00390625	0.000236	44.505	39.1853	194.374	109.218	Apolipoprotein F Precursor
ENSG00000146151	HMGCLL1	-1.526	0.00797525	0.0195312	0.000237	0.167097	0.354193	1.03791	1.03784	Probable 3-hydroxymethyl-3-methylglutaryl-CoA lyase 2
ENSG00000172172	MRPL13	1.40457	0.0134792	0.0136719	0.000241	125.049	176.262	29.1833	9.86153	39S ribosomal protein L13, mitochondrial
ENSG00000230938	RP11-88G17.6	1.14169	0.00830211	0.00976562	0.000244	0.657064	0.94879	0.0787595	0.0967124	Novel protein similar to hemicentin
ENSG00000103175	WFDC1	-2.18365	0.000488	0.00390625	0.000244	0.678963	1.08204	3.70751	3.35319	WAP four-disulfide core domain protein 1 Precursor
ENSG00000139329	LUM	-2.96123	0.0148036	0.00976562	0.000247	20.8391	32.9072	101.687	145.566	Lumican Precursor
ENSG00000126778	SIX1	0.97401	0.0332709	0.0390625	0.000249	0.309745	0.446718	0.0286551	0.048808	Homeobox protein SIX1
ENSG00000180828	BHLHE22	-1.51887	0.0024056	0.00585938	0.000253	0.252303	0.538222	1.41111	2.03581	Class E basic helix-loop-helix protein 22
ENSG00000145287	PLAC8	-2.5245	0.000451	0.00195312	0.000254	2.87429	2.71522	14.2823	6.89879	Placenta-specific gene 8 protein
ENSG00000229073	AC004080.17	1.02332	0.0234293	0.0234375	0.000254	0.505832	0.596069	0.0773077	0.126735	NA
ENSG00000163145	C1QTNF7	-1.71706	0.00377332	0.0078125	0.000255	0.350251	0.587883	1.81146	1.9986	Complement C1q tumor necrosis factor-related protein 7 Precursor
ENSG00000168274	HIST1H2AE	1.49492	0.0282859	0.0273438	0.00026	5.02362	6.97418	0.94769	0.609236	Histone H2A type 1-B/E
ENSG00000175093	SPSB4	-1.47798	0.00182267	0.00585938	0.00026	0.0951718	0.164544	0.640584	0.410852	SPRY domain-containing SOCS box protein 4
ENSG00000150656	CNDP1	-4.58507	0.000759	0.00585938	0.00027	3.95105	9.51993	17.3558	13.4199	Beta-Ala-His dipeptidase Precursor
ENSG00000105989	WNT2	-1.80607	0.00142184	0.00390625	0.00027	0.13726	0.356952	0.920514	0.798585	Protein Wnt-2 Precursor
ENSG00000189337	RP1-21O18.1	-2.59766	0.000209	0.00195312	0.000292	0.91417	1.57932	4.48899	2.09482	Kazrin
ENSG00000203690	TCP10	1.11988	0.0137871	0.00976562	0.000301	0.547952	0.583483	0.0857469	0.080525	T-complex protein 10A homolog
ENSG00000102010	BMX	-1.71988	0.00107256	0.00390625	0.000303	0.261771	0.410376	1.45621	1.31577	Cytoplasmic tyrosine-protein kinase BMX
ENSG00000236054	LL22NC03-104C7.1	1.51473	0.0247088	0.0273438	0.000307	2.6101	3.50793	0.327206	0.364062	NA
ENSG00000078900	TP73	1.06852	0.00894161	0.0078125	0.000308	0.829782	1.34167	0.157669	0.180711	Tumor protein p73
ENSG00000104413	ESRP1	-2.33559	0.000858	0.00195312	0.000308	0.535014	1.3119	2.81235	3.30156	Epithelial splicing regulatory protein 1
ENSG00000170381	SEMA3E	-2.12019	0.000391	0.00195312	0.000309	0.390227	0.971218	2.37946	3.10001	Semaphorin-3E Precursor
ENSG00000231151	IGLV4-60	-2.11366	0.00177129	0.0078125	0.000311	0	0	1.59856	4.08214	V5-4 protein Fragment
ENSG00000168779	SHOX2	0.895053	0.0229824	0.0195312	0.000316	0.322007	0.351521	0.0360028	0.0395431	Short stature homeobox protein 2
ENSG00000173114	LRRN3	-1.95096	1.78e-05	0.00195312	0.000316	0.306247	0.587781	1.53326	1.08161	Leucine-rich repeat neuronal protein 3 Precursor
ENSG00000198431	TXNRD1	1.84761	0.00415615	0.00976562	0.000347	104.741	76.0912	24.7846	11.8382	Thioredoxin reductase 1, cytoplasmic
ENSG00000163629	PTPN13	-1.91584	0.000792	0.00390625	0.00035	0.522117	0.795783	2.53981	2.6963	Tyrosine-protein phosphatase non-receptor type 13
ENSG00000106624	AEBP1	-2.61795	0.0105855	0.0136719	0.000353	15.1016	20.2047	74.6884	73.6926	Adipocyte enhancer-binding protein 1 Precursor
ENSG00000153310	FAM49B	1.63684	0.0118906	0.0195312	0.000363	114.948	197.29	17.643	11.7278	Protein FAM49B
ENSG00000162769	FLVCR1	1.91795	0.00217694	0.00976562	0.000372	9.83109	5.59897	2.22033	1.24039	Feline leukemia virus subgroup C receptor-related protein 1
ENSG00000173406	DAB1	1.51334	0.00923977	0.00195312	0.000374	10.3056	13.0429	2.19656	0.735143	Disabled homolog 1
ENSG00000105173	CCNE1	1.69123	0.00314895	0.00585938	0.000376	2.84751	2.37247	0.601102	0.349948	G1/S-specific cyclin-E1
ENSG00000232217	RP11-383H17.3	2.22218	0.00413726	0.00390625	0.000376	14.5261	9.42473	3.13104	3.14894	NA
ENSG00000137309	HMGA1	1.59943	0.00893151	0.00976562	0.000384	36.7167	36.4821	8.81533	4.11274	High mobility group protein HMG-I/HMG-Y
ENSG00000183778	B3GALT5	-1.51392	0.000621	0.00390625	0.000384	0.10198	0.309487	0.703898	0.919872	Beta-1,3-galactosyltransferase 5
ENSG00000204970	PCDHA1	0.800226	0.0208207	0.03125	0.000385	0.300738	0.402647	0.013961	0.0228552	Protocadherin alpha-1 Precursor
ENSG00000130558	OLFM1	-1.94456	0.00209647	0.00390625	0.000387	1.11522	1.79036	5.12418	4.4478	Noelin Precursor
ENSG00000150594	ADRA2A	-1.52904	0.0117767	0.0078125	0.000387	0.704878	1.10767	3.45915	5.72397	Alpha-2A adrenergic receptor
ENSG00000158887	MPZ	1.87215	0.00570798	0.0195312	0.000394	8.90087	8.13692	1.68862	0.821725	Myelin P0 protein Precursor
ENSG00000104738	MCM4	1.68058	0.00233604	0.00976562	0.000402	27.8428	22.4343	6.67914	3.2381	DNA replication licensing factor MCM4
ENSG00000147684	NDUFB9	1.25991	0.0152393	0.00976562	0.000404	493.463	742.416	117.677	19.6014	NADH dehydrogenase
ENSG00000222040	ADRA2B	-2.27001	0.000437	0.00390625	0.000411	0.749857	0.939469	3.37933	1.39622	Alpha-2B adrenergic receptor
ENSG00000135127	CCDC64	1.92653	0.0188397	0.0371094	0.000418	9.18842	9.45108	1.80657	1.27851	Coiled-coil domain-containing protein 64A
ENSG00000171241	SHCBP1	1.61511	0.000597	0.00390625	0.000418	3.06434	2.83206	0.708003	0.400821	SHC SH2 domain-binding protein 1
ENSG00000013016	EHD3	-2.13236	5.3e-05	0.00195312	0.000421	1.49617	1.14816	6.65795	2.79135	EH domain-containing protein 3
ENSG00000223830	IGKV4-1	-2.24126	0.00269153	0.0195312	0.000432	2.12944	3.57247	6.01806	10.0974	Ig kappa chain V-IV region Precursor; Fragment
ENSG00000136108	CKAP2	1.702	0.00164733	0.00390625	0.000436	11.6881	9.77305	2.84413	1.3858	Cytoskeleton-associated protein 2
ENSG00000197977	ELOVL2	2.05804	0.00869592	0.0195312	0.000437	81.5621	61.4972	19.8458	15.1177	Elongation of very long chain fatty acids protein 2
ENSG00000180447	GAS1	-2.13417	0.0017974	0.00390625	0.000445	0.735399	1.24264	3.63746	3.26569	Growth arrest-specific protein 1 Precursor
ENSG00000156395	SORCS3	0.774121	0.0411797	0.0117188	0.00045	0.231276	0.423971	0.0188393	0.0356213	VPS10 domain-containing receptor SorCS3 Precursor
ENSG00000180745	CLRN3	-4.12777	0.00217528	0.0117188	0.000452	4.34295	9.30783	18.755	7.64745	Clarin-3
ENSG00000101255	TRIB3	1.62481	0.00334715	0.00390625	0.000452	56.4077	66.0378	12.4197	5.92395	Tribbles homolog 3
ENSG00000155097	ATP6V1C1	1.82071	0.0017187	0.00390625	0.000452	90.7493	57.834	21.3017	9.66644	V-type proton ATPase subunit C 1
ENSG00000112972	HMGCS1	1.74161	0.0128134	0.0273438	0.000465	230.526	172.832	54.1783	40.3485	Hydroxymethylglutaryl-CoA synthase, cytoplasmic
ENSG00000151150	ANK3	-2.85848	0.000965	0.00195312	0.000467	2.20847	3.04375	9.94492	7.88207	Ankyrin-3
ENSG00000005249	PRKAR2B	-2.25208	6.77e-05	0.00195312	0.00047	1.10583	1.61762	6.23646	5.00441	cAMP-dependent protein kinase type II-beta regulatory subunit
ENSG00000161055	SCGB3A1	-1.38658	0.0151608	0.0390625	0.000471	0.109148	0.159017	1.25266	2.11127	Secretoglobin family 3A member 1 Precursor
ENSG00000177807	KCNJ10	-2.13359	0.0173035	0.0195312	0.00048	0.551461	1.07102	2.85539	2.69682	ATP-sensitive inward rectifier potassium channel 10
ENSG00000120738	EGR1	-3.6362	0.00037	0.00390625	0.000482	54.0408	119.251	248.515	137.687	Early growth response protein 1
ENSG00000179546	HTR1D	1.42821	0.042991	0.0371094	0.000482	4.84949	6.9559	0.739441	0.859723	5-hydroxytryptamine receptor 1D
ENSG00000109625	CPZ	-2.26504	0.00108725	0.00390625	0.0005	0.417558	0.886602	2.15521	2.47191	Carboxypeptidase Z Precursor
ENSG00000123219	CENPK	2.01595	0.00220002	0.00585938	0.000505	3.8854	3.73811	0.938852	1.2361	Centromere protein K
ENSG00000128165	ADM2	1.58562	0.0127975	0.0273438	0.00051	6.11129	5.44479	1.37713	0.786649	ADM2 Precursor
ENSG00000072274	TFRC	1.73262	0.00459392	0.0273438	0.000515	57.1144	36.58	13.3494	6.31782	Transferrin receptor protein 1
ENSG00000139354	GAS2L3	1.83126	0.00141046	0.00390625	0.000525	5.71413	3.83218	1.33824	0.988258	GAS2-like protein 3
ENSG00000228172	RP1-317E23.3	-1.65969	0.00190496	0.00390625	0.000525	0.445345	0.39213	0.649746	0.253202	NA
ENSG00000134258	VTCN1	-2.71582	0.000429	0.00195312	0.000531	2.67009	7.94635	12.736	29.8778	V-set domain-containing T-cell activation inhibitor 1 Precursor
ENSG00000019505	SYT13	-1.83495	0.00235861	0.00195312	0.000538	0.697419	1.57976	3.17624	4.98099	Synaptotagmin-13
ENSG00000087237	CETP	-2.7973	0.000619	0.00390625	0.000542	4.59771	7.16953	19.0119	10.3925	Cholesteryl ester transfer protein Precursor
ENSG00000120526	NUDCD1	1.51301	0.00510543	0.00976562	0.000545	13.7353	14.5713	3.40839	1.81417	NudC domain-containing protein 1
ENSG00000171243	SOSTDC1	1.09839	0.046298	0.0488281	0.000552	0.737791	1.0988	0.123024	0.179448	Sclerostin domain-containing protein 1 Precursor
ENSG00000095970	TREM2	1.54802	0.0440485	0.0371094	0.000557	6.5365	8.15759	1.51178	1.76692	Triggering receptor expressed on myeloid cells 2 Precursor
ENSG00000132142	ACACA	1.72668	0.000437	0.00195312	0.000558	18.3125	10.6367	4.3236	1.23869	Acetyl-CoA carboxylase 1
ENSG00000237939	AC097523.3	1.70817	0.0295821	0.0371094	0.000571	15.4122	11.672	2.95826	2.14937	NA
ENSG00000131401	NAPSB	-2.07119	0.000585	0.00195312	0.000576	1.23567	1.12582	6.16611	3.91868	napsin B aspartic peptidase pseudogene
ENSG00000137673	MMP7	-3.29575	0.0223821	0.0195312	0.000592	40.4526	111.516	198.286	503.459	Matrilysin Precursor
ENSG00000073756	PTGS2	-2.18142	0.00346806	0.00390625	0.000595	0.771074	1.59377	3.6789	3.8428	Prostaglandin G/H synthase 2 Precursor
ENSG00000164100	NDST3	-1.84854	0.000944	0.00390625	0.000598	0.266472	0.443275	1.16416	0.597615	Bifunctional heparan sulfate N-deacetylase/N-sulfotransferase 3
ENSG00000113088	GZMK	-2.23814	0.0237896	0.0195312	0.000604	3.23126	4.32549	14.7498	16.6021	Granzyme K Precursor
ENSG00000215179	AC026241.7-2	1.84254	0.00266611	0.00390625	0.000607	7.15003	5.44026	1.62547	0.864086	NA
ENSG00000125967	NECAB3	2.1495	0.000135	0.00195312	0.000607	25.8714	16.3828	5.47335	2.46465	N-terminal EF-hand calcium-binding protein 3
ENSG00000116774	OLFML3	-2.83742	0.000502	0.00195312	0.000613	4.77699	5.95142	20.6128	15.7492	Olfactomedin-like protein 3 Precursor
ENSG00000237125	AC093849.2-2	-2.4323	0.000491	0.0078125	0.000624	0.242301	0.766223	1.7673	1.50387	cDNA FLJ50876
ENSG00000164188	RANBP3L	-2.31612	0.000567	0.00390625	0.000624	0.876776	1.4374	4.01513	2.603	Ran-binding protein 3-like
ENSG00000225021	AC109449.4	-2.18012	0.00801167	0.00195312	0.000628	1.23995	1.16525	6.40206	5.86409	HCG1984442cDNA FLJ31117 fis, clone IMR322000609 ;
ENSG00000025039	RRAGD	1.74941	0.00620347	0.00976562	0.000631	24.5019	19.7264	5.77611	3.0544	Ras-related GTP-binding protein D
ENSG00000188582	PAQR9	1.5148	0.00258768	0.00195312	0.000636	29.632	27.6047	7.29422	1.99899	Progestin and adipoQ receptor family member 9
ENSG00000187664	HAPLN4	-1.48784	0.0253012	0.0273438	0.000641	0.533138	0.557091	2.10072	2.11172	Hyaluronan and proteoglycan link protein 4 Precursor
ENSG00000091409	ITGA6	2.08943	0.00362572	0.00976562	0.000646	43.3263	33.6154	10.5717	9.86335	Integrin alpha-6 Precursor
ENSG00000146233	CYP39A1	-3.19203	0.00582036	0.00195312	0.000656	8.37562	7.36657	34.3431	9.61679	24-hydroxycholesterol 7-alpha-hydroxylase
ENSG00000148123	PPAPR3	1.44774	0.013322	0.0273438	0.000672	17.2601	16.5007	4.25816	1.22216	Lipid phosphate phosphatase-related protein type 1
ENSG00000198535	FAM148A	1.63429	0.00758458	0.0136719	0.000689	2.90542	2.38155	0.601876	0.49106	Nuclear-localized factor 1
ENSG00000196482	ESRRG	-1.51227	0.00217738	0.00976562	0.000705	0.197211	0.26601	0.902402	0.549934	Estrogen-related receptor gamma
ENSG00000160323	ADAMTS13	-2.05834	0.000268	0.00390625	0.000725	1.8729	3.19172	7.76864	2.43993	A disintegrin and metalloproteinase with thrombospondin motifs 13 Precursor
ENSG00000204775	AC145291.3	1.70524	0.0010499	0.00195312	0.000737	19.9403	13.442	4.79985	1.28267	KM-PA-2 protein
ENSG00000107317	PGDS	-3.67945	0.000603	0.00195312	0.000739	8.17813	22.2526	38.5925	47.6386	Prostaglandin-H2 D-isomerase Precursor
ENSG00000138115	CYP2C8	-3.34173	0.00268209	0.00390625	0.000746	201.774	256.872	839.588	236.645	Cytochrome P450 2C8
ENSG00000215033	AL603965.10	-1.96144	0.00350949	0.00585938	0.00076	0.189374	0.317908	2.18171	2.43993	Putative uncharacterized protein ENSP00000334090
ENSG00000179520	SLC17A8	-0.939569	0.0125155	0.00585938	0.000769	0.0759328	0.0763141	0.409159	0.402822	Vesicular glutamate transporter 3
ENSG00000231565	LA16c-2F2.7	1.06536	0.0223417	0.03125	0.000772	0.394215	0.44782	0.0355176	0.0754664	NA
ENSG00000178752	FAM132B	1.36981	0.0454719	0.0371094	0.000783	0.809535	1.03875	0.138687	0.145534	Protein FAM132B Precursor
ENSG00000163710	PCOLCE2	1.57105	0.0167966	0.0371094	0.000784	20.2344	16.4755	4.87361	3.74104	Procollagen C-endopeptidase enhancer 2 Precursor
ENSG00000148053	NTRK2	-1.64579	0.00128379	0.00195312	0.000792	0.303313	0.695591	1.48523	1.92137	BDNF/NT-3 growth factors receptor Precursor
ENSG00000203805	PPAPDC1A	-2.15523	0.00420667	0.00390625	0.000799	0.420084	0.917975	2.16606	2.1678	Phosphatidic acid phosphatase type 2 domain-containing protein 1A
ENSG00000187048	CYP4A11	-2.29222	0.000445	0.00390625	0.000824	118.488	86.3895	476.249	187.693	Cytochrome P450 4A11 Precursor
ENSG00000085840	ORC1L	1.66162	0.000226	0.00195312	0.000828	2.50842	1.93871	0.602481	0.422375	Origin recognition complex subunit 1
ENSG00000090006	LTBP4	-2.3371	0.00166421	0.00390625	0.000828	3.38334	4.23791	14.1462	9.23724	Latent-transforming growth factor beta-binding protein 4 Precursor
ENSG00000183287	CCBE1	-2.14161	0.000638	0.00390625	0.000835	0.94925	1.0822	4.12503	2.66008	Collagen and calcium-binding EGF domain-containing protein 1 Precursor
ENSG00000156738	MS4A1	-2.25804	0.0129235	0.0195312	0.000842	1.22579	2.46813	5.56132	6.97669	B-lymphocyte antigen CD20
ENSG00000149294	NCAM1	-2.41764	0.000218	0.00195312	0.000842	1.00437	2.6213	4.66978	6.52716	Neural cell adhesion molecule 1 Precursor
ENSG00000151360	ALLC	-1.93847	0.00302105	0.0117188	0.000844	0.389435	0.953863	1.83598	1.39515	Probable allantoicase
ENSG00000116031	CD207	-1.48454	0.0049874	0.00390625	0.000845	0.144242	0.212177	0.850963	0.785768	C-type lectin domain family 4 member K
ENSG00000204623	C6orf12	0.805939	0.0401923	0.0488281	0.000854	0.234069	0.232435	0.16775	0.303611	non-protein coding RNA 171
ENSG00000154928	EPHB1	-1.1077	0.0240452	0.0195312	0.00087	0.169162	0.157306	0.780496	0.869753	Ephrin type-B receptor 1 Precursor
ENSG00000148948	LRRC4C	-1.53057	0.000312	0.00390625	0.000874	0.170601	0.275449	0.844686	0.584271	Netrin-G1 ligand Precursor
ENSG00000172201	ID4	-2.18998	0.00345193	0.00390625	0.000888	1.6237	2.74409	7.27512	6.83198	DNA-binding protein inhibitor ID-4
ENSG00000042062	C20orf175	-3.23133	0.000426	0.00390625	0.000894	1.3632	3.33331	5.89276	1.87698	Protein FAM65C
ENSG00000150637	CD226	-1.8022	0.00723831	0.00585938	0.00093	0.603352	0.521356	2.61139	1.94088	CD226 antigen Precursor
ENSG00000185187	SIGIRR	-2.17263	0.00342854	0.00585938	0.000955	4.92859	5.50371	19.0399	14.1529	Single Ig IL-1-related receptor
ENSG00000082175	PGR	-0.900215	0.0015085	0.00195312	0.000967	0.0815832	0.10986	0.37414	0.332907	Progesterone receptor
ENSG00000213699	C2orf18	1.55812	0.00623589	0.00390625	0.000968	60.1669	58.0949	14.3201	4.06581	Transmembrane protein C2orf18 Precursor
ENSG00000134873	CLDN10	-3.93444	0.000126	0.00390625	0.00097	1.73582	5.39433	10.0069	13.7521	Claudin-10
ENSG00000172070	SRXN1	1.76561	0.00484115	0.00976562	0.000974	15.0197	10.3621	3.81999	2.38434	Sulfiredoxin-1
ENSG00000163888	CAMK2N2	1.29248	0.033052	0.0371094	0.000974	2.50777	2.72325	0.511979	0.245095	Calcium/calmodulin-dependent protein kinase II inhibitor 2
ENSG00000102098	SCML2	1.56985	0.00101464	0.00195312	0.001	2.21727	1.69809	0.548251	0.325658	Sex comb on midleg-like protein 2
ENSG00000079257	LXN	-1.53775	0.00557378	0.00585938	0.00101	4.83022	5.48246	20.9573	35.3276	Latexin
ENSG00000204956	PCDHGA1	0.869323	0.0250028	0.0371094	0.00101	0.41542	0.496004	0.0520892	0.0564685	Protocadherin gamma-A1 Precursor
ENSG00000224652	AC139666.1	-1.69329	0.0105792	0.0195312	0.00102	0.173431	0.465645	0.944712	0.774247	NA
ENSG00000236281	AC093106.5	1.19222	0.0257733	0.0273438	0.00102	101.103	133.879	26.1181	6.96784	NA
ENSG00000139946	PELI2	-1.75801	0.000221	0.00195312	0.00103	0.454223	0.577181	1.97412	1.53182	Protein pellino homolog 2
ENSG00000122679	RAMP3	-2.05088	0.000377	0.00195312	0.00105	4.09033	2.72197	16.3306	9.86759	Receptor activity-modifying protein 3 Precursor
ENSG00000189376	C8orf76	1.39902	0.00795213	0.00585938	0.00108	45.6064	53.8865	11.7552	3.84869	Uncharacterized protein C8orf76
ENSG00000100479	POLE2	1.68582	0.00133193	0.00195312	0.00113	5.41749	4.68115	1.32825	0.655506	DNA polymerase epsilon subunit 2
ENSG00000138160	KIF11	1.53036	0.000405	0.00195312	0.00113	4.17219	2.94738	1.06078	0.381695	Kinesin-like protein KIF11
ENSG00000233590	RP11-153K11.3	-1.93517	0.00683329	0.0078125	0.00114	0.3002	0.350268	1.94722	1.27534	NA
ENSG00000105426	PTPRS	-2.46299	0.000398	0.00195312	0.00114	1.05568	1.86926	4.36308	2.90432	Receptor-type tyrosine-protein phosphatase S Precursor
ENSG00000197635	DPP4	1.37791	0.0394279	0.0371094	0.00116	156.15	209.53	36.0824	17.0985	Dipeptidyl peptidase 4
ENSG00000164949	GEM	-1.96425	0.00335125	0.00585938	0.00118	3.98161	6.73904	17.475	21.924	GTP-binding protein GEM
ENSG00000121211	MND1	1.73539	0.000876	0.00390625	0.0012	3.98214	3.16458	0.9203	0.746357	Meiotic nuclear division protein 1 homolog
ENSG00000147650	LRP12	1.41258	0.0246002	0.0488281	0.00123	4.87116	5.89381	1.26719	1.1509	Low-density lipoprotein receptor-related protein 12 Precursor
ENSG00000135324	MRAP2	1.65159	0.00495326	0.00585938	0.00125	2.32971	2.16454	0.537197	0.530409	Melanocortin-2 receptor accessory protein 2
ENSG00000225530	RP11-114G1.1	0.902693	0.0139289	0.0078125	0.00126	0.34763	0.479942	0.0406042	0.0850472	NA
ENSG00000188536	HBA2	-2.49201	0.0117616	0.00390625	0.00127	2.71022	3.93056	8.06528	6.0305	Hemoglobin subunit alpha
ENSG00000144668	ITGA9	-2.0164	0.000676	0.00390625	0.00127	4.28013	3.23295	17.2106	10.5328	Integrin alpha-9 Precursor
ENSG00000174938	SEZ6L2	1.63272	0.0217586	0.00976562	0.00128	7.2542	7.66296	1.86244	1.90283	Seizure 6-like protein 2 Precursor
ENSG00000137267	TUBB2A	1.7074	0.00337145	0.00585938	0.0013	46.6059	35.1487	12.5019	9.38775	Tubulin beta-2A chain
ENSG00000186642	PDE2A	-2.06187	0.00253396	0.00390625	0.00131	2.17059	1.71759	8.08993	3.44878	cGMP-dependent 3',5'-cyclic phosphodiesterase
ENSG00000102384	CENPI	1.18814	0.00115109	0.00585938	0.00131	3.90955	2.16841	1.3673	0.876996	Centromere protein I
ENSG00000236905	RP11-348H3.2	2.13008	0.00396277	0.0078125	0.00132	1.77859	1.85018	0.271817	0.59661	NA
ENSG00000140323	DISP2	1.06571	0.00580841	0.0273438	0.00132	0.939093	0.854326	0.20866	0.102018	Protein dispatched homolog 2
ENSG00000167236	CCL23	-1.74494	0.00117603	0.00585938	0.00133	0.703027	0.476904	3.32608	2.79231	C-C motif chemokine 23 Precursor
ENSG00000130649	CYP2E1	-3.81686	0.00371969	0.00390625	0.00135	1265.92	1605.37	5171.69	2731.63	Cytochrome P450 2E1
ENSG00000154856	APCDD1	-2.39467	0.000481	0.00195312	0.00135	1.81094	4.24254	8.13177	11.6733	Protein APCDD1 Precursor
ENSG00000119782	FKBP1B	1.53312	0.0180231	0.0371094	0.0014	21.1251	16.2823	5.77725	3.97418	Peptidyl-prolyl cis-trans isomerase FKBP1B
ENSG00000163815	CLEC3B	-2.02131	0.000912	0.00390625	0.0014	6.5276	4.1202	24.7547	12.9778	Tetranectin Precursor
ENSG00000154380	ENAH	2.52016	0.00481012	0.00976562	0.00142	19.7475	12.9626	5.31025	4.52405	Protein enabled homolog
ENSG00000058085	LAMC2	-1.56056	0.0044837	0.00195312	0.00142	1.23877	2.57376	5.31959	9.38148	Laminin subunit gamma-2 Precursor
ENSG00000117593	DARS2	1.67085	0.00154508	0.00585938	0.00145	27.8729	15.9296	7.38105	2.55374	Aspartyl-tRNA synthetase, mitochondrial Precursor
ENSG00000118526	TCF21	-2.28629	0.00132745	0.00195312	0.00146	1.15698	1.82859	4.88025	3.92466	Transcription factor 21
ENSG00000177943	MAMDC4	-1.74278	0.012667	0.0195312	0.00146	1.37477	1.36768	5.29727	4.21338	Apical endosomal glycoprotein Precursor
ENSG00000132698	RAB25	-3.04103	0.00162529	0.00390625	0.00147	1.22048	3.5665	5.76375	5.68274	Ras-related protein Rab-25
ENSG00000139547	RDH16	-2.53483	0.00138535	0.00585938	0.00147	73.2382	72.9849	253.969	162.019	Retinol dehydrogenase 16
ENSG00000182492	BGN	-2.59631	0.000724	0.00195312	0.00147	45.6618	53.2454	182.617	110.096	Biglycan Precursor
ENSG00000122824	NUDT10	-1.53743	0.000833	0.00195312	0.00148	0.151096	0.305957	0.847321	0.629495	Diphosphoinositol polyphosphate phosphohydrolase 3-alpha
ENSG00000108106	UBE2S	1.5305	0.0139074	0.0195312	0.0015	3.94118	2.78368	1.10794	0.460941	Ubiquitin-conjugating enzyme E2 S
ENSG00000156795	WDYHV1	1.13736	0.0376606	0.0488281	0.0015	14.804	21.3609	3.98139	2.2057	WDYHV motif-containing protein 1
ENSG00000198670	LPA	-1.68846	0.00125778	0.00976562	0.00152	16.441	27.6902	35.7375	24.1416	Apolipoprotein
ENSG00000163577	EIF5A2	1.52955	0.0232565	0.0371094	0.00153	4.58452	4.65785	1.27114	0.909709	Eukaryotic translation initiation factor 5A-2
ENSG00000106462	EZH2	1.84633	0.000107	0.00195312	0.00154	11.4832	5.32826	2.81908	1.17892	Histone-lysine N-methyltransferase EZH2
ENSG00000135447	PPP1R1A	-2.2374	0.0199053	0.00976562	0.00156	17.3916	16.7383	61.7143	47.3074	Protein phosphatase 1 regulatory subunit 1A
ENSG00000122176	FMOD	-2.13278	0.000727	0.00195312	0.00157	3.18271	3.74095	13.0473	13.183	Fibromodulin Precursor
ENSG00000137285	TUBB2B	1.96609	0.00857006	0.0136719	0.00158	19.6129	11.9974	4.83887	2.62027	Tubulin beta-2B chain
ENSG00000129993	CBFA2T3	-1.79824	3.71e-05	0.00195312	0.00162	0.549526	0.507968	2.21876	0.958727	Protein CBFA2T3
ENSG00000090530	LEPREL1	-1.73145	9.22e-06	0.00195312	0.00163	1.09891	0.755062	4.66422	2.85877	Prolyl 3-hydroxylase 2 Precursor
ENSG00000008300	CELSR3	1.1599	0.001921	0.00195312	0.00164	0.809856	0.541063	0.192191	0.105514	Cadherin EGF LAG seven-pass G-type receptor 3 Precursor
ENSG00000106819	ASPN	-2.07889	0.00316249	0.00195312	0.00164	9.39982	9.14182	40.0483	40.348	Asporin Precursor
ENSG00000140297	GCNT3	1.56164	0.0445134	0.0371094	0.00165	3.8198	4.04616	0.811313	0.848938	Beta-1,3-galactosyl-O-glycosyl-glycoprotein beta-1,6-N-acetylglucosaminyltransferase 3
ENSG00000173918	C1QTNF1	-2.68199	0.00142703	0.00390625	0.00167	5.24985	7.2046	19.8942	11.4353	Complement C1q tumor necrosis factor-related protein 1 Precursor
ENSG00000197299	BLM	1.47028	0.00446807	0.00976562	0.00169	1.81131	1.54254	0.469431	0.383627	Bloom syndrome protein
ENSG00000155666	JMJD5	-2.13864	0.000914	0.00390625	0.00173	3.50581	3.88679	13.6119	8.13705	JmjC domain-containing protein 5
ENSG00000162063	CCNF	1.47846	0.000686	0.00195312	0.00174	3.44108	2.87418	0.928324	0.355667	G2/mitotic-specific cyclin-F
ENSG00000237060	AC136618.3	2.25915	0.00422835	0.00585938	0.00175	24.2161	15.6887	6.94339	7.61143	URG7 protein isoform 2
ENSG00000237380	AC009336.21	1.30519	0.0122876	0.03125	0.00176	0.855287	1.56717	0.0407659	0.0998579	NA
ENSG00000236809	RP11-318L16.4	1.34811	0.0214213	0.03125	0.00176	0.610684	0.895013	0.0282651	0.069702	NA
ENSG00000206047	DEFA1	-1.61995	0.0167712	0.03125	0.00176	0.04971	0.157197	1.15379	1.72418	Neutrophil defensin 1 Precursor
ENSG00000204669	C9orf57	0.885387	0.0295853	0.015625	0.00176	0.298382	0.454821	0.0217454	0.055959	Uncharacterized protein C9orf57
ENSG00000005381	MPO	-0.98059	0.00802739	0.0078125	0.0018	0.0524827	0.0920601	0.415863	0.728973	Myeloperoxidase Precursor
ENSG00000183542	KLRC4	-1.70881	0.00213626	0.00390625	0.00182	0.236598	0.366129	1.31665	1.0557	NKG2-F type II integral membrane protein
ENSG00000223764	RP11-54O7.3	-2.31308	0.00404145	0.0117188	0.00182	0.395466	1.03432	2.12061	1.53892	NA
ENSG00000237913	RP11-37P5.1	1.78741	0.0198784	0.0273438	0.00184	5.3686	6.45953	0.994899	0.764926	NA
ENSG00000131773	KHDRBS3	1.41824	0.0115099	0.0195312	0.00186	29.2696	27.8455	7.31041	2.00574	KH domain-containing, RNA-binding, signal transduction-associated protein 3
ENSG00000204291	COL15A1	2.20291	0.0122772	0.0136719	0.00187	6.15259	7.43881	1.71997	3.07548	Collagen alpha-1
ENSG00000121898	CPXM2	-1.98574	0.000797	0.00195312	0.0019	1.50035	2.1006	6.0404	6.45649	Carboxypeptidase-like protein X2 Precursor
ENSG00000226650	KIF4B	0.743543	0.0109652	0.0195312	0.0019	0.292529	0.316827	0.0705211	0.0703506	Chromosome-associated kinesin KIF4B
ENSG00000140107	C14orf68	-2.09585	0.00190597	0.00585938	0.00194	51.1414	46.1713	171.206	92.499	Hepatocellular carcinoma down-regulated mitochondrial carrier protein
ENSG00000115129	TP53I3	1.82414	0.00406896	0.00585938	0.00194	37.5985	24.1293	9.16813	7.17158	Putative quinone oxidoreductase
ENSG00000182836	PLCXD3	-2.22095	0.00260214	0.00390625	0.00194	0.887089	1.57762	3.48138	3.54963	PI-PLC X domain-containing protein 3
ENSG00000127954	STEAP4	-2.18918	0.000848	0.00390625	0.002	4.78785	5.3528	19.0574	11.8166	Metalloreductase STEAP4
ENSG00000224126	AC026271.3	1.68543	0.00238797	0.00585938	0.002	4.63766	4.0138	0.857079	0.697171	NA
ENSG00000143514	TP53BP2	1.81614	0.00109732	0.00390625	0.00201	35.1363	17.4571	9.52159	4.4564	Apoptosis-stimulating of p53 protein 2
ENSG00000067840	PDZD4	-1.55214	0.0006	0.00390625	0.00201	0.298283	0.594503	1.24482	0.83675	PDZ domain-containing protein 4
ENSG00000103241	FOXF1	-1.88424	0.00367987	0.00390625	0.00202	0.567066	0.86246	2.35283	1.65321	Forkhead box protein F1
ENSG00000168496	FEN1	1.69526	0.00472444	0.0136719	0.00203	15.3501	9.66405	4.07573	2.10952	Flap endonuclease 1
ENSG00000172893	DHCR7	1.5721	0.0114845	0.0273438	0.00204	108.982	73.771	28.9539	17.9482	7-dehydrocholesterol reductase
ENSG00000176153	GPX2	1.4542	0.0281165	0.0371094	0.00204	305.761	266.468	82.5626	51.2551	Glutathione peroxidase 2
ENSG00000189366	ALG1L	1.80169	0.00219378	0.00195312	0.00206	6.22305	4.19216	1.37424	0.87162	Putative glycosyltransferase ALG1-like
ENSG00000211608	AC116654.4-3	-2.07859	0.0125539	0.0273438	0.00207	0.987241	1.73953	5.26501	10.3302	Immunoglobulin Kappa light chain V gene segment
ENSG00000106263	EIF3S9	1.51779	0.00186637	0.00390625	0.00208	140.841	125.272	37.8238	11.6367	Eukaryotic translation initiation factor 3 subunit B
ENSG00000185070	FLRT2	-2.50333	0.000113	0.00195312	0.00212	1.5043	3.42561	6.33118	8.14695	Leucine-rich repeat transmembrane protein FLRT2 Precursor
ENSG00000185839	RP4-592A1.2	1.8518	0.0086458	0.00976562	0.00212	6.12615	2.75041	5.3128	1.73932	NA
ENSG00000141576	RNF157	1.61566	0.00454773	0.00976562	0.00216	10.0721	6.55721	2.65341	1.62157	RING finger protein 157
ENSG00000068489	PRR11	1.50122	0.00284537	0.00390625	0.00218	5.78821	5.03454	1.43693	0.822274	Proline-rich protein 11
ENSG00000205311	AC026241.7-1	1.70231	0.00392645	0.00976562	0.00225	10.2658	8.90526	2.35663	0.739903	NA
ENSG00000114248	LRRC31	1.7487	0.00725944	0.0136719	0.00226	6.64951	4.13863	1.7222	1.16235	Leucine-rich repeat-containing protein 31
ENSG00000182134	TDRKH	1.58829	0.00643128	0.0136719	0.0023	7.89274	4.44285	2.17398	1.12668	Tudor and KH domain-containing protein
ENSG00000169710	FASN	1.68796	0.00840915	0.0136719	0.00234	104.124	83.7461	27.9304	19.3208	Fatty acid synthase
ENSG00000149970	CNKSR2	1.23148	0.0153068	0.0195312	0.00234	2.43039	1.82068	0.592906	0.329323	Connector enhancer of kinase suppressor of ras 2
ENSG00000188130	MAPK12	1.33521	0.00348664	0.00195312	0.00234	5.91224	6.79726	1.58341	0.655876	Mitogen-activated protein kinase 12
ENSG00000163508	EOMES	-1.74492	0.00467797	0.00585938	0.00234	0.632808	0.697522	2.52333	1.92911	Eomesodermin homolog
ENSG00000170345	FOS	-3.83422	0.000614	0.00585938	0.00235	67.9611	164.875	278.598	260.685	Proto-oncogene protein c-fos
ENSG00000196104	SPOCK3	-0.879991	0.0295297	0.0078125	0.00235	0.0469277	0.0709364	0.313209	0.40357	Testican-3 Precursor
ENSG00000170153	RNF150	-1.31256	0.00944448	0.0117188	0.00239	0.152597	0.223668	0.711581	0.62197	RING finger protein 150 Precursor
ENSG00000138135	CH25H	-2.37559	0.000644	0.00390625	0.00243	1.06701	2.74644	4.68793	7.92181	Cholesterol 25-hydroxylase
ENSG00000174837	EMR1	-1.50531	0.0128897	0.0195312	0.00243	0.542448	0.621831	2.1612	1.9517	EGF-like module-containing mucin-like hormone receptor-like 1 Precursor
ENSG00000120156	TEK	-1.85281	0.000883	0.00390625	0.00243	1.75324	1.32187	6.66373	3.9023	Angiopoietin-1 receptor Precursor
ENSG00000144485	HES6	1.55579	0.00227747	0.00195312	0.00246	3.86702	2.35597	1.00384	0.41143	Transcription cofactor HES-6
ENSG00000225602	RP11-99P18.1	1.65891	0.00032	0.00195312	0.00247	3.29452	2.24399	0.45442	0.47835	NA
ENSG00000204876	AC021218.2	1.13016	0.0277014	0.0273438	0.00251	1.9665	2.51916	0.472444	0.514172	Hypothetical gene supported by AK124321
ENSG00000196616	ADH1B	-2.5157	0.00107766	0.00390625	0.00251	487.062	396.991	1808.02	520.36	Alcohol dehydrogenase 1B
ENSG00000172731	LRRC20	1.35135	0.0254288	0.0371094	0.00251	25.415	23.7295	6.92723	2.67863	Leucine-rich repeat-containing protein 20
ENSG00000012048	BRCA1	1.55758	0.000394	0.00390625	0.00251	3.84306	2.79964	1.10807	0.403917	Breast cancer type 1 susceptibility protein
ENSG00000225383	RP1-186E20.2	2.14275	7.19e-06	0.00195312	0.00254	1.0762	0.522847	0.124249	0.219274	NA
ENSG00000169946	ZFPM2	-1.67505	0.00162746	0.00390625	0.00256	0.708285	0.81017	2.87272	2.08864	Zinc finger protein ZFPM2
ENSG00000196569	LAMA2	-2.12245	0.0133555	0.0371094	0.00257	1.93147	2.64935	6.89809	6.75705	Laminin subunit alpha-2 Precursor
ENSG00000178596	RP11-148B18.2	1.37361	0.000589	0.00390625	0.00258	0.69508	0.55563	0.0915196	0.119387	NA
ENSG00000219329	RP11-397G5.2	1.43296	0.00396063	0.0078125	0.00259	0.452222	0.315265	0.0973372	0.160558	NA
ENSG00000233224	HIST1H2AM	1.85273	0.00733971	0.0078125	0.00261	1.156	2.33147	0.104462	0.255855	Histone H2A type 1
ENSG00000238116	RP3-347M6.2	1.46673	0.0254574	0.0371094	0.00261	10.3313	8.166	2.88431	1.79293	NA
ENSG00000101003	GINS1	1.59229	0.000628	0.00390625	0.00262	7.70541	5.49101	2.21813	0.961443	DNA replication complex GINS protein PSF1
ENSG00000205242	AC103965.5	2.19911	0.0352065	0.0273438	0.00264	1.94706	3.33359	0	0	Putative uncharacterized protein ENSP00000368677
ENSG00000119969	HELLS	1.39947	0.00489797	0.00976562	0.00266	6.48519	4.70614	1.93914	1.32029	Lymphoid-specific helicase
ENSG00000078401	EDN1	-2.30319	0.00136777	0.00195312	0.00271	1.61002	3.38916	6.6077	7.61649	Endothelin-1 Precursor
ENSG00000164087	WDR51A	1.51698	0.00114705	0.00976562	0.00271	6.13532	3.83806	1.69304	0.515214	WD repeat-containing protein 51A
ENSG00000113594	LIFR	-2.29015	0.00610533	0.00976562	0.00273	5.27638	6.3042	19.4464	10.2961	Leukemia inhibitory factor receptor Precursor
ENSG00000108176	DNAJC12	-2.23395	0.00467134	0.00585938	0.00273	8.14163	7.94926	30.213	18.0736	DnaJ homolog subfamily C member 12
ENSG00000147485	PXDNL	0.740259	7.49e-05	0.00195312	0.00275	0.218965	0.109776	0.0396495	0.0284882	Peroxidasin-like protein Precursor
ENSG00000001626	CFTR	-4.34115	0.000294	0.00390625	0.00275	6.45364	20.1818	27.6546	48.4816	Cystic fibrosis transmembrane conductance regulator
ENSG00000118094	TREH	-1.92287	0.0180147	0.0195312	0.00277	1.20814	1.49015	4.48587	3.85846	Trehalase Precursor
ENSG00000164129	NPY5R	-1.69367	0.000396	0.00390625	0.00277	0.157566	0.353788	0.840841	0.617164	Neuropeptide Y receptor type 5
ENSG00000125459	MSTO1	1.55126	0.00960246	0.0195312	0.00278	10.0097	11.1068	1.4274	1.53141	Protein misato homolog 1
ENSG00000104517	UBR5	1.25674	0.00620278	0.00390625	0.00281	35.8385	48.0835	10.3714	4.38926	E3 ubiquitin-protein ligase UBR5
ENSG00000180998	GPR137C	1.47012	0.00152141	0.00390625	0.00284	1.98491	1.26187	0.510554	0.264394	Integral membrane protein GPR137C
ENSG00000183918	SH2D1A	-1.77531	0.00597552	0.00195312	0.00284	0.986443	1.10758	3.86236	4.10609	SH2 domain-containing protein 1A
ENSG00000163517	HDAC11	1.36018	0.00326409	0.00976562	0.00286	13.2173	6.88271	3.57712	1.93215	Histone deacetylase 11
ENSG00000227191	TRG@	-2.39778	0.00758389	0.00976562	0.00286	1.89045	2.3546	7.29769	5.70948	T-cell receptor gamma chain C region PT-gamma-1/2
ENSG00000104889	RNASEH2A	1.79386	0.00162212	0.00195312	0.00288	12.3912	7.06685	3.37118	1.70394	Ribonuclease H2 subunit A
ENSG00000175785	PRIMA1	-0.644806	0.0350029	0.0390625	0.00289	0.0304827	0.0613682	0.209224	0.179666	Proline-rich membrane anchor 1 Precursor
ENSG00000188610	FAM72B	1.23364	0.0241349	0.0390625	0.00289	0.394993	0.288383	0.0857302	0.098784	Protein FAM72B
ENSG00000197859	ADAMTSL2	-2.56305	0.0057287	0.00585938	0.00291	4.0116	4.88633	14.4119	9.38931	ADAMTS-like protein 2 Precursor
ENSG00000123983	ACSL3	1.03095	0.04512	0.0371094	0.00297	56.7249	62.8936	15.7543	6.21426	Long-chain-fatty-acid--CoA ligase 3
ENSG00000196550	FAM72A	0.891047	0.0162534	0.0195312	0.00297	0.605029	0.733744	0.0883018	0.108133	Protein FAM72A
ENSG00000121440	PDZRN3	-1.85579	0.00122324	0.00390625	0.00297	0.502687	0.787063	2.13035	1.86278	PDZ domain-containing RING finger protein 3
ENSG00000075218	GTSE1	1.72981	5.3e-05	0.00195312	0.00297	3.85038	2.04121	0.985395	0.628313	G2 and S phase-expressed protein 1
ENSG00000234516	AL121758.24-1	1.59747	0.00382614	0.00976562	0.00297	65.4107	45.2005	18.3993	8.13173	CDNA FLJ25552 fis, clone JTH02127HBV preS1-transactivated protein 5Sulfiredoxin 1 homolog
ENSG00000171509	RXFP1	-0.960167	0.00102268	0.00390625	0.00298	0.170829	0.12969	0.723807	0.564377	Relaxin receptor 1
ENSG00000160013	PTGIR	-2.12208	0.00033	0.00195312	0.00302	1.04553	1.64579	4.06707	2.92534	Prostacyclin receptor
ENSG00000121031	PRKDC	1.62783	0.00170777	0.00976562	0.00308	30.9321	18.6072	8.98038	4.07265	DNA-dependent protein kinase catalytic subunit
ENSG00000078589	P2RY10	-1.62354	0.0231351	0.0390625	0.00308	0.425959	0.511814	1.91199	1.79092	Putative P2Y purinoceptor 10
ENSG00000175161	CADM2	-1.0125	0.0061929	0.0078125	0.0031	0.050042	0.071702	0.319566	0.350661	Cell adhesion molecule 2 Precursor
ENSG00000183971	NPW	-3.35624	0.00846268	0.0136719	0.00311	4.26921	9.50405	14.8021	15.8289	Neuropeptide W Precursor
ENSG00000007062	PROM1	-3.28535	0.000243	0.00195312	0.00313	2.9136	8.29794	11.7809	17.0959	Prominin-1 Precursor
ENSG00000117600	RP4-788L13.1	0.683206	0.020651	0.0371094	0.00318	0.241345	0.26563	0.0605737	0.0751443	Lipid phosphate phosphatase-related protein type 4
ENSG00000147206	NXF3	-2.13806	0.00190226	0.0078125	0.00319	0.474423	0.929842	1.91261	0.54789	Nuclear RNA export factor 3
ENSG00000172927	MYEOV	-1.40472	0.024287	0.0488281	0.00323	0.260312	0.425405	1.14244	1.10959	Myeloma-overexpressed gene protein
ENSG00000138109	CYP2C9	-2.91177	0.00302976	0.00390625	0.00323	194.379	200.217	693.256	280.336	Cytochrome P450 2C9
ENSG00000236947	RP11-98G7.1	1.44202	0.0227007	0.0273438	0.00324	1.40627	1.70535	0.226446	0.225019	NA
ENSG00000179041	RRS1	1.53213	0.00343921	0.00585938	0.00327	20.0674	17.0764	5.63333	2.9469	Ribosome biogenesis regulatory protein homolog
ENSG00000180938	ZNF572	1.12492	0.015975	0.0136719	0.00327	3.38629	4.40372	0.964198	0.393712	Zinc finger protein 572
ENSG00000172244	C5orf34	1.42504	6.79e-05	0.00195312	0.00333	1.42474	1.05222	0.369866	0.323757	Uncharacterized protein C5orf34
ENSG00000139174	PRICKLE1	-1.7388	0.0027156	0.00390625	0.00333	1.00827	1.78681	4.03269	5.45779	Prickle-like protein 1
ENSG00000124571	XPO5	1.47777	0.000327	0.00390625	0.00333	19.245	10.8359	5.49299	1.93775	Exportin-5
ENSG00000230630	RP5-1116C7.1	-2.39215	0.00148266	0.00390625	0.0034	1.11444	2.37255	4.92783	4.4613	NA
ENSG00000184999	SLC22A10	-2.09544	0.0123356	0.0195312	0.0034	13.0194	13.7297	43.8903	36.6005	Solute carrier family 22 member 10
ENSG00000064205	WISP2	-2.00055	0.00359952	0.00585938	0.00347	0.472137	0.559393	2.76685	2.55304	WNT1-inducible-signaling pathway protein 2 Precursor
ENSG00000095713	CRTAC1	-1.36548	0.000213	0.00390625	0.00349	0.175261	0.44627	0.70222	0.757085	Cartilage acidic protein 1 Precursor
ENSG00000143179	UCK2	1.56947	0.000529	0.00390625	0.0035	25.0408	16.0702	7.10044	2.86472	Uridine-cytidine kinase 2
ENSG00000198339	HIST1H4I	1.16714	0.0159031	0.0371094	0.00352	0.788021	0.819138	0.149076	0.135478	Histone H4
ENSG00000223956	RP4-710M16.2	-1.93755	0.0036165	0.00585938	0.00352	5.63928	4.52468	19.5575	9.85578	NA
ENSG00000167608	TMC4	-1.54213	0.0360011	0.0371094	0.00357	1.12994	1.93653	4.48512	4.74674	Transmembrane channel-like protein 4
ENSG00000139618	BRCA2	1.14261	0.00363826	0.00195312	0.00357	1.19246	0.943412	0.351494	0.157053	Breast cancer type 2 susceptibility protein
ENSG00000134201	GSTM5	-1.66332	0.00146399	0.00390625	0.00364	0.482214	0.803499	2.37016	2.12458	Glutathione S-transferase Mu 5
ENSG00000177173	RP5-1086K13.3	1.47543	0.0248957	0.0273438	0.00368	2.01139	1.45629	0.377426	0.331956	NA
ENSG00000197506	SLC28A3	-1.59916	0.00553622	0.015625	0.00372	0.387053	1.04516	1.7586	3.02118	Solute carrier family 28 member 3
ENSG00000176092	AIM1L	1.67908	0.0167746	0.0273438	0.00373	1.45325	1.33197	0.408401	0.467844	Absent in melanoma 1-like protein
ENSG00000176853	FAM91A1	1.53616	0.00439871	0.00585938	0.00376	47.0375	49.258	12.9739	5.31314	Protein FAM91A1
ENSG00000040275	CCDC99	1.63221	0.000378	0.00390625	0.00376	7.16154	4.78582	2.04643	1.30396	Coiled-coil domain-containing protein 99
ENSG00000171345	KRT19	-2.89273	0.000578	0.00195312	0.00377	4.65509	11.1073	18.7783	32.4704	Keratin, type I cytoskeletal 19
ENSG00000228436	RP5-864K19.4	1.82354	0.00489259	0.00976562	0.00378	3.1035	3.00726	0.495091	0.348781	NA
ENSG00000173175	ADCY5	-1.65359	0.00940134	0.0371094	0.0038	0.574278	0.661382	2.17765	1.60062	Adenylate cyclase type 5
ENSG00000001630	CYP51A1	1.56103	0.00166595	0.00976562	0.00386	147.468	92.2921	42.4907	19.7012	Leucine-rich repeat and death domain-containing protein LOC401387
ENSG00000236767	AC093859.3	2.24026	0.0454427	0.0371094	0.00389	26.9962	63.0268	4.24897	8.84533	NA
ENSG00000162706	CADM3	-0.814931	0.045433	0.0488281	0.0039	0.129005	0.145254	0.511602	0.480397	Cell adhesion molecule 3 Precursor
ENSG00000196208	AC110754.4	1.24334	0.0106975	0.0195312	0.00391	5.36299	3.79543	1.82937	0.771829	Protein GREB1
ENSG00000231921	AC152006.1-2	1.47722	0.0345055	0.0488281	0.00395	1.77793	1.69753	0.0972283	0.307463	Paraneoplastic antigen-like protein 6A
ENSG00000115252	PDE1A	-1.55769	0.00880434	0.00390625	0.00396	1.4599	1.7512	6.06461	7.30184	Calcium/calmodulin-dependent 3',5'-cyclic nucleotide phosphodiesterase 1A
ENSG00000127249	ATP13A4	-2.24427	0.000436	0.00195312	0.00403	0.3683	0.991681	1.35753	1.57866	Probable cation-transporting ATPase 13A4
ENSG00000175003	SLC22A1	-3.343	0.00273159	0.00976562	0.00408	83.7287	121.56	271.151	134.164	Solute carrier family 22 member 1
ENSG00000213967	ZNF726	1.2552	0.000894	0.00585938	0.00419	0.982265	0.661086	0.226359	0.162489	Zinc finger protein 726
ENSG00000133740	E2F5	1.42763	0.0109013	0.0195312	0.0042	6.2591	5.91194	1.74073	1.1242	Transcription factor E2F5
ENSG00000091831	ESR1	-2.18198	0.000438	0.00390625	0.00424	2.08826	2.36161	7.39317	3.13888	Estrogen receptor
ENSG00000148082	SHC3	1.08496	0.0160292	0.0371094	0.00425	0.676048	0.658921	0.134735	0.122906	SHC-transforming protein 3
ENSG00000123560	PLP1	-0.815217	0.0328833	0.0117188	0.00425	0.0650328	0.117572	0.318311	0.421948	Myelin proteolipid protein
ENSG00000149428	HYOU1	1.57072	0.00710891	0.00976562	0.00427	113.812	80.2025	32.4789	16.7131	Hypoxia up-regulated protein 1 Precursor
ENSG00000189057	FAM111B	1.94492	0.000272	0.00195312	0.00429	8.37833	3.33672	2.39286	2.28215	Protein FAM111B
ENSG00000144057	ST6GAL2	-1.80073	0.000866	0.00585938	0.00432	1.10515	1.68754	3.54443	2.6284	Beta-galactoside alpha-2,6-sialyltransferase 2
ENSG00000116194	ANGPTL1	-2.40606	0.00800661	0.0195312	0.00432	3.73107	4.8116	17.3619	14.4476	Angiopoietin-related protein 1 Precursor
ENSG00000067064	IDI1	1.52994	0.0190678	0.0273438	0.00436	165.249	105.272	49.2188	26.3606	Isopentenyl-diphosphate Delta-isomerase 1
ENSG00000198851	CD3E	-1.71818	0.0397297	0.0371094	0.00439	4.97462	4.55176	17.7487	19.4279	T-cell surface glycoprotein CD3 epsilon chain Precursor
ENSG00000176890	TYMS	1.20857	0.0418065	0.0488281	0.00439	39.3473	40.1961	12.1248	6.28912	Thymidylate synthase
ENSG00000214185	XPOTP1	1.54829	0.0101683	0.00976562	0.00443	13.4186	10.51	3.84572	1.75196	NA
ENSG00000213809	AC022075.29	-2.4013	0.00698854	0.00585938	0.00445	4.65795	7.53455	17.5961	15.3199	NKG2-D type II integral membrane protein
ENSG00000183570	PCBP3	-1.34717	0.00429569	0.00976562	0.00445	0.137812	0.120187	0.676628	0.680094	Poly
ENSG00000132294	EFR3A	1.39025	0.0191038	0.0195312	0.00448	79.9109	80.0542	24.2785	10.2724	Protein EFR3 homolog A
ENSG00000226486	RP11-373J16.1	-2.93375	0.00218682	0.00976562	0.00456	3.71051	6.62734	13.4019	5.75185	NA
ENSG00000113810	SMC4	1.58548	0.00039	0.00390625	0.00457	27.1657	15.397	8.11063	3.775	Structural maintenance of chromosomes protein 4
ENSG00000140092	FBLN5	-2.42924	0.00321732	0.00390625	0.00458	11.49	17.4399	40.7645	34.7872	Fibulin-5 Precursor
ENSG00000237147	AL110504.6-1	1.82422	0.00171462	0.00195312	0.00464	10.376	4.56477	2.79597	1.45726	NA
ENSG00000168329	CX3CR1	-1.36896	0.00160448	0.00195312	0.00464	0.721158	0.564552	2.59333	2.25158	CX3C chemokine receptor 1
ENSG00000236588	AL353150.25	1.06138	0.0403701	0.0488281	0.00466	0.839171	0.81679	0.20281	0.170606	CDNA FLJ26411 fis, clone HRT09683
ENSG00000211804	AE000660.1-25	-1.95881	0.0135993	0.015625	0.00476	#N/A	#N/A	#N/A	#N/A	T-cell receptor delta V gene segment
ENSG00000198554	WDHD1	1.47336	0.00633701	0.0136719	0.00476	2.48268	1.98358	0.748954	0.554623	WD repeat and HMG-box DNA-binding protein 1
ENSG00000073060	SCARB1	1.48574	0.002002	0.00585938	0.0048	213.319	130.041	61.5087	22.8598	Scavenger receptor class B member 1
ENSG00000051180	RAD51	1.46223	0.000512	0.00195312	0.00481	3.65452	2.50578	1.01177	0.346371	DNA repair protein RAD51 homolog 1
ENSG00000013810	TACC3	1.56872	0.00138816	0.00585938	0.00486	9.18599	6.62052	2.72568	1.56973	Transforming acidic coiled-coil-containing protein 3
ENSG00000211601	AC096767.3-2	-2.31883	0.0416023	0.0273438	0.00486	2.96797	5.29369	11.6859	17.8567	Immunoglobulin Kappa light chain V gene segment
ENSG00000237263	RP11-187A9.2	1.54263	0.00147098	0.00390625	0.0049	8.43943	5.24751	2.43061	0.956162	mitogen-activated protein kinase 6
ENSG00000138193	PLCE1	1.35133	0.0315707	0.0488281	0.0049	3.34321	2.93849	0.990707	0.853269	1-phosphatidylinositol-4,5-bisphosphate phosphodiesterase epsilon-1
ENSG00000106689	LHX2	-2.18396	0.000381	0.00195312	0.0049	0.619263	0.907576	2.55732	0.959759	LIM/homeobox protein Lhx2
ENSG00000136383	ALPK3	1.53546	0.00309074	0.00976562	0.00495	4.40319	3.05268	1.29985	1.04408	Alpha-protein kinase 3
ENSG00000110243	APOA5	-2.25183	0.00896329	0.00976562	0.00498	73.433	83.6387	230.537	118.719	Apolipoprotein A-V Precursor
ENSG00000125885	MCM8	1.64396	1.4e-05	0.00195312	0.00499	5.73486	2.84551	1.71849	1.04006	DNA replication licensing factor MCM8
ENSG00000119899	SLC17A5	1.61306	0.00757169	0.00976562	0.00499	60.4307	42.465	16.7885	7.60686	Sialin
ENSG00000221866	PLXNA4	-0.800987	0.0254148	0.0195312	0.005	0.109583	0.135385	0.369153	0.296632	Plexin-A4 Precursor
ENSG00000136425	CIB2	1.37462	0.0102859	0.0136719	0.0051	2.20124	1.97033	0.546877	0.511588	Calcium and integrin-binding family member 2
ENSG00000113368	LMNB1	1.59005	0.00157153	0.00585938	0.00511	22.5092	14.0397	6.5496	3.09513	Lamin-B1
ENSG00000125968	ID1	-2.56488	0.00286576	0.00976562	0.00514	28.4974	43.0082	94.4885	38.542	DNA-binding protein inhibitor ID-1
ENSG00000235669	AC004593.3	1.49754	0.00640703	0.0273438	0.00518	0.996294	0.833208	0.168493	0.171588	NA
ENSG00000205432	FIGNL2	1.91316	0.0150253	0.0195312	0.00518	2.17168	2.25228	0.354759	0.431304	CDNA FLJ26470 fis, clone KDN04339
ENSG00000176597	B3GNT5	1.5623	0.023553	0.0371094	0.00522	5.70462	5.15994	1.70211	1.81262	UDP-GlcNAc:betaGal beta-1,3-N-acetylglucosaminyltransferase 5
ENSG00000146731	CCT6A	1.52462	0.000952	0.00390625	0.00523	151.994	114.195	46.4672	21.2185	T-complex protein 1 subunit zeta
ENSG00000188707	C7orf29	1.54758	6.42e-05	0.00195312	0.00527	13.0333	7.58274	3.68251	0.846602	Uncharacterized protein C7orf29
ENSG00000156049	GNA14	-2.10718	0.000195	0.00195312	0.00539	1.18684	1.33392	4.35277	2.36677	Guanine nucleotide-binding protein subunit alpha-14
ENSG00000160808	MYL3	-1.88129	0.00263898	0.00390625	0.00542	0.214608	0.399596	1.26995	1.22097	Myosin light chain 3
ENSG00000145107	TM4SF19	1.4464	0.0291883	0.0195312	0.0055	5.39499	8.39338	1.03559	0.783215	Transmembrane 4 L6 family member 19
ENSG00000117632	STMN1	1.5799	0.00164486	0.00390625	0.0055	88.2768	79.2207	27.1015	18.8588	Stathmin
ENSG00000168497	SDR	-1.77663	0.000129	0.00195312	0.00555	4.71501	3.21168	16.1441	8.64751	Serum deprivation-response protein
ENSG00000179178	TMEM125	-2.16268	0.0002	0.00390625	0.00557	0.549024	1.3534	2.18375	2.46678	transmembrane protein 125
ENSG00000211938	IGHM	-2.6003	0.0237358	0.0390625	0.00561	3.29406	6.03386	11.1116	17.5675	Immunoglobulin heavy chain V gene segment
ENSG00000203759	MEX3A	1.27417	0.0124584	0.00976562	0.00568	3.2946	3.0311	0.845118	0.450108	mex-3 homolog A
ENSG00000106268	NUDT1	1.57232	0.00484351	0.00976562	0.0057	12.3049	13.3376	3.79963	2.34574	7,8-dihydro-8-oxoguanine triphosphatase
ENSG00000116675	DNAJC6	1.37463	0.029941	0.0371094	0.00577	1.65921	1.44895	0.476264	0.549843	Putative tyrosine-protein phosphatase auxilin
ENSG00000109066	TMEM104	1.63434	0.000748	0.00390625	0.00587	15.7045	6.72988	4.72284	1.8984	Transmembrane protein 104
ENSG00000168874	ATOH8	-2.45651	0.00290235	0.0136719	0.00593	3.60941	4.26843	11.8168	4.6014	Protein atonal homolog 8
ENSG00000230673	CTD-2530H13.2	1.36166	0.0257792	0.0488281	0.00597	23.3833	28.2176	5.67462	5.83026	NA
ENSG00000153246	PLA2R1	-1.3235	0.00660619	0.00195312	0.00605	0.578064	0.47356	2.03853	1.79579	Secretory phospholipase A2 receptor Precursor
ENSG00000108823	SGCA	-2.21894	0.000144	0.00390625	0.00607	0.649448	1.62639	2.44129	2.98619	Alpha-sarcoglycan Precursor
ENSG00000179954	AC008735.9-1	-1.70793	0.000424	0.00195312	0.00614	0.477171	0.663588	1.7145	1.02455	Scavenger receptor cysteine-rich domain-containing protein LOC284297 Precursor
ENSG00000183476	SH2D7	0.924143	0.0394233	0.0390625	0.00622	0.448967	0.427281	0.128968	0.183226	SH2 domain-containing protein 7
ENSG00000081041	CXCL2	-2.56831	0.0120836	0.0273438	0.00623	38.0723	63.9211	118.954	82.4208	C-X-C motif chemokine 2 Precursor
ENSG00000185274	WBSCR17	-1.09259	0.00605819	0.00390625	0.00629	0.142596	0.341103	0.509697	0.736032	Putative polypeptide N-acetylgalactosaminyltransferase-like protein 3
ENSG00000175388	FAM38B2	1.4131	0.0129625	0.00976562	0.00632	8.75832	6.88295	2.56532	1.27432	Transmembrane protein C18orf30
ENSG00000140396	NCOA2	1.56926	0.00141298	0.00585938	0.00633	33.059	16.6092	10.0145	4.21374	Nuclear receptor coactivator 2
ENSG00000178343	SHISA3	-1.09745	0.0379496	0.0488281	0.00635	0.384234	0.706643	1.56007	2.53249	Protein shisa-3 homolog Precursor
ENSG00000104213	PDGFRL	1.52695	0.00737965	0.00976562	0.00635	1.63453	1.30475	0.456381	0.476705	Platelet-derived growth factor receptor-like protein Precursor
ENSG00000165478	HEPACAM	-3.04936	0.00217422	0.00976562	0.00635	1.85357	3.04761	7.71526	4.10033	Hepatocyte cell adhesion molecule Precursor
ENSG00000129009	ISLR	-2.65597	0.000809	0.00195312	0.0064	2.33273	3.90272	9.11771	9.30674	Immunoglobulin superfamily containing leucine-rich repeat protein Precursor
ENSG00000134222	PSRC1	1.57606	0.0142282	0.0273438	0.00644	3.23955	2.50285	0.857562	0.79395	Proline/serine-rich coiled-coil protein 1
ENSG00000062524	LTK	-1.89513	0.000839	0.00390625	0.00646	0.425075	0.823421	1.5485	0.543157	Leukocyte tyrosine kinase receptor Precursor
ENSG00000122512	PMS2	1.48886	0.000917	0.00390625	0.0065	9.71652	4.1554	5.17409	2.11169	Mismatch repair endonuclease PMS2
ENSG00000152495	CAMK4	-1.30996	0.0027205	0.00585938	0.0065	0.273881	0.356572	1.10667	1.00486	Calcium/calmodulin-dependent protein kinase type IV
ENSG00000157765	SLC34A2	-2.03866	0.00145328	0.00195312	0.00651	1.34578	3.19903	5.08555	8.1374	Sodium-dependent phosphate transport protein 2B
ENSG00000104312	RIPK2	1.5554	0.0209313	0.0273438	0.00652	26.7157	24.0381	9.15023	5.87159	Receptor-interacting serine/threonine-protein kinase 2
ENSG00000197580	BCO2	-3.221	0.0013456	0.00585938	0.00654	6.52979	11.4202	22.023	7.48913	Beta,beta-carotene 9',10'-oxygenase
ENSG00000122787	AKR1D1	-2.53758	0.00306748	0.00585938	0.00655	20.2169	29.6142	64.6664	40.5005	3-oxo-5-beta-steroid 4-dehydrogenase
ENSG00000187758	ADH1C	-2.67386	0.00191293	0.00390625	0.00663	252.137	300.348	863.911	330.464	Alcohol dehydrogenase 1A
ENSG00000226363	AC009336.24	1.29072	0.0205072	0.015625	0.00663	0.509338	0.784974	0.0379112	0.0800012	NA
ENSG00000197177	GPR123	-0.383852	0.0229776	0.0390625	0.00663	0.0096806	0.0209726	0.0880513	0.0611358	Probable G-protein coupled receptor 123
ENSG00000225697	SLC26A6	1.52117	0.0107144	0.00976562	0.00664	9.36979	4.52589	2.67302	1.04569	Solute carrier family 26 member 6
ENSG00000146674	IGFBP3	-2.00871	0.00176141	0.00390625	0.00673	102.821	86.0758	328.056	149.885	Insulin-like growth factor-binding protein 3 Precursor
ENSG00000160752	FDPS	1.51352	0.00373941	0.00976562	0.00688	154.458	97.2778	46.0623	18.7532	Farnesyl pyrophosphate synthetase
ENSG00000188211	AC124798.5	1.17514	0.0152726	0.0136719	0.00689	1.97068	1.8041	0.580601	0.401467	hypothetical protein DKFZp686O24166
ENSG00000204583	AC131212.6	-2.20257	0.012125	0.0371094	0.0069	1.28294	1.85209	4.61727	3.60179	Uncharacterized protein LOC645277
ENSG00000183086	AC118138.4	2.15288	0.00223189	0.00390625	0.00703	4.41601	1.82875	1.36355	1.26433	GATS protein-like 1
ENSG00000172215	CXCR6	-1.70242	0.0266836	0.0195312	0.00703	1.60783	1.47102	5.58447	5.96016	C-X-C chemokine receptor type 6
ENSG00000095209	TMEM38B	1.66605	0.000253	0.00195312	0.00703	26.5641	18.2258	8.34449	2.82962	Trimeric intracellular cation channel type B
ENSG00000163468	CCT3	1.43223	0.000848	0.00390625	0.00716	211.371	136.46	66.4385	19.4071	T-complex protein 1 subunit gamma
ENSG00000147402	GABRQ	0.599994	0.00272257	0.00195312	0.00718	0.0922849	0.0700819	0.0113915	0.0177373	Gamma-aminobutyric acid receptor subunit theta Precursor
ENSG00000227621	RP11-332L18.3	1.51017	0.00241507	0.00390625	0.00721	1.75587	1.34722	0.403975	0.295329	NA
ENSG00000187193	MT1X	-2.26493	0.0348135	0.0371094	0.00721	190.5	283.526	565.419	420.457	Metallothionein-1X
ENSG00000083307	GRHL2	-2.11919	0.000306	0.00195312	0.00729	0.504503	1.48694	1.94905	2.37299	Grainyhead-like protein 2 homolog
ENSG00000169258	GPRIN1	1.19323	0.0153767	0.0371094	0.00737	1.67573	1.71705	0.383386	0.212884	G protein-regulated inducer of neurite outgrowth 1
ENSG00000166508	MCM7	1.32109	0.00445905	0.00390625	0.00744	55.0224	46.3791	16.8573	7.16315	DNA replication licensing factor MCM7
ENSG00000196169	KIF19	-1.14715	0.0097921	0.0078125	0.00744	0.183609	0.236404	0.621678	0.291981	Kinesin-like protein KIF19
ENSG00000223559	RP11-700P18.1	1.51193	0.00334942	0.00390625	0.00749	13.5083	9.40288	4.1104	1.96375	NA
ENSG00000079459	FDFT1	1.43196	0.00339477	0.00976562	0.00749	194.744	106.602	58.6131	24.427	Squalene synthetase
ENSG00000137672	TRPC6	0.94647	0.0125268	0.0195312	0.0075	0.569222	0.604822	0.162628	0.179266	Short transient receptor potential channel 6
ENSG00000230865	AC073621.3	2.1078	0.0137119	0.0273438	0.00756	1.67909	2.36447	0.0102382	0.0323761	NA
ENSG00000235576	AC092580.4	-2.00008	0.0150813	0.0117188	0.00756	1.1758	1.49076	5.33693	5.72857	NA
ENSG00000227106	AC096579.1-1	-1.35234	0.0182686	0.03125	0.00757	0.399779	0.825688	2.409	5.6116	Ig kappa chain V region EV15 Precursor
ENSG00000120334	CENPL	1.50731	0.000122	0.00195312	0.00758	6.46216	3.37849	1.95486	0.733575	Centromere protein L
ENSG00000159674	SPON2	1.40829	0.0120303	0.0136719	0.00762	56.8974	46.9445	17.167	8.99231	Spondin-2 Precursor
ENSG00000077984	CST7	-1.93278	0.00712762	0.00976562	0.00763	2.42349	2.64307	8.40035	7.17541	Cystatin-F Precursor
ENSG00000163536	SERPINI1	1.40939	0.0490347	0.0488281	0.00765	6.99752	6.05677	2.20734	2.34864	Neuroserpin Precursor
ENSG00000165490	C11orf82	1.29917	0.0103158	0.0136719	0.00765	2.1952	1.82861	0.653345	0.478699	Nitric oxide-inducible gene protein
ENSG00000172322	CLEC12A	-1.85533	0.00476326	0.00195312	0.00772	1.2487	1.2209	4.20444	2.23843	C-type lectin domain family 12 member B
ENSG00000135914	HTR2B	-1.66235	0.000489	0.00195312	0.00774	1.04224	1.00432	3.61602	3.18523	5-hydroxytryptamine receptor 2B
ENSG00000170485	NPAS2	1.74385	0.000673	0.00390625	0.00776	35.6166	15.3085	8.65956	3.05558	Neuronal PAS domain-containing protein 2
ENSG00000101464	CDC91L1	1.33753	0.0145023	0.0195312	0.00777	18.8624	12.8865	5.72179	3.1072	Phosphatidylinositol glycan anchor biosynthesis class U protein
ENSG00000221890	NPTXR	-0.827866	0.0452331	0.0371094	0.00777	0.644799	0.750364	2.15035	4.1586	Neuronal pentraxin receptor
ENSG00000163464	IL8RA	-1.07175	0.00667953	0.0234375	0.00783	0.0670567	0.125312	0.312432	0.238233	High affinity interleukin-8 receptor A
ENSG00000160606	TLCD1	1.46784	0.00114295	0.00195312	0.00783	15.114	9.68993	4.06492	1.62281	TLC domain-containing protein 1 Precursor
ENSG00000144642	RBMS3	-1.43508	0.00383419	0.00390625	0.00784	1.78276	0.949646	5.82107	5.0283	RNA-binding motif, single-stranded-interacting protein 3
ENSG00000167513	CDT1	1.3381	0.00961497	0.0136719	0.00786	2.78518	2.33158	0.778479	0.446286	DNA replication factor Cdt1
ENSG00000158050	DUSP2	-1.61661	0.00325061	0.00195312	0.00793	0.659846	0.772244	2.4199	1.93878	Dual specificity protein phosphatase 2
ENSG00000184216	IRAK1	1.55338	0.00154623	0.00390625	0.00793	40.5389	21.4899	12.5199	5.11291	Interleukin-1 receptor-associated kinase 1
ENSG00000186193	C9orf140	0.903703	0.0148975	0.00195312	0.00795	0.515682	0.399022	0.177543	0.112767	Protein C9orf140
ENSG00000174946	GPR171	-1.49224	0.0236121	0.0371094	0.00805	0.730506	0.964277	2.6898	3.35588	Probable G-protein coupled receptor 171
ENSG00000227085	RP5-1141O19.2	-2.55057	0.0340773	0.046875	0.00805	#N/A	#N/A	#N/A	#N/A	NA
ENSG00000144619	CNTN4	-1.56979	0.0113854	0.00976562	0.00807	0.69856	0.768912	2.24766	1.70464	Contactin-4 Precursor
ENSG00000156006	NAT2	-2.88251	0.00584156	0.00390625	0.00813	10.8634	11.9012	35.1462	8.50563	Arylamine N-acetyltransferase 2
ENSG00000105894	PTN	-2.15418	1.94e-05	0.00195312	0.00813	1.58611	3.01558	5.87151	5.93173	Pleiotrophin Precursor
ENSG00000052749	RRP12	1.46419	0.00206484	0.00976562	0.00816	9.18681	4.4412	2.86407	0.888505	RRP12-like protein
ENSG00000211653	IGLV1-40	-2.40415	0.0357212	0.0390625	0.0083	3.59648	8.27009	13.567	17.3791	Immunoglobulin Lambda light chain V gene segment
ENSG00000198208	RPS6KL1	1.56172	0.0107849	0.00390625	0.0083	3.28881	2.11651	1.01091	0.697036	Ribosomal protein S6 kinase-like 1
ENSG00000081052	COL4A4	-1.46345	0.00222113	0.00195312	0.00834	0.618354	0.818074	2.09151	2.19962	Collagen alpha-4
ENSG00000127152	BCL11B	-1.13323	0.044215	0.0488281	0.00837	0.424983	0.439047	1.4155	1.60034	B-cell lymphoma/leukemia 11B
ENSG00000236259	AC017083.2	1.91554	0.000578	0.00390625	0.00837	2.13122	0.972358	0.437891	0.449023	NA
ENSG00000064601	CTSA	1.34516	0.00523054	0.00976562	0.00838	194.779	143.374	61.7618	15.7004	Lysosomal protective protein Precursor
ENSG00000205476	CCDC85C	1.4914	0.00355269	0.00585938	0.00845	7.01516	3.9336	2.05383	0.987837	Coiled-coil domain-containing protein 85C
ENSG00000198952	SMG5	1.47605	0.00241592	0.00585938	0.00846	126.162	63.0621	40.1631	11.972	Protein SMG5
ENSG00000011201	KAL1	-1.11662	0.00276416	0.00195312	0.0085	0.327793	0.271496	1.12504	1.06502	Anosmin-1 Precursor
ENSG00000176907	C8orf4	-2.4778	0.000322	0.00390625	0.00851	32.8155	48.53	106.951	54.0212	Uncharacterized protein C8orf4
ENSG00000204732	IGKV2-18	-1.34933	0.0103019	0.03125	0.00851	0.0275714	0.0871884	0.855932	1.85774	NA
ENSG00000153563	CD8A	-1.81408	0.0249222	0.0371094	0.00853	2.98817	3.45585	10.1835	9.92128	T-cell surface glycoprotein CD8 alpha chain Precursor
ENSG00000124635	HIST1H2BJ	1.78734	0.00623657	0.00195312	0.0086	1.9747	1.9734	0.362458	0.37315	Histone H2B type 1-J
ENSG00000138080	EMILIN1	-2.02825	0.00569643	0.00976562	0.00867	4.55673	4.55817	14.4588	8.81312	EMILIN-1 Precursor
ENSG00000232314	RP11-206H15.2	0.988453	0.0161806	0.0195312	0.00874	0.284616	0.412968	0.0426343	0.0911811	NA
ENSG00000124657	OR2B6	0.871416	0.0395216	0.0390625	0.00874	0.337635	0.503256	0.033074	0.0611297	Olfactory receptor 2B6
ENSG00000235165	AC016405.1	1.12032	0.0011806	0.0078125	0.00874	0.390249	0.306965	0.0292059	0.050918	NA
ENSG00000187231	SESTD1	1.87277	0.00292858	0.00585938	0.0088	12.9286	7.66875	4.08131	2.20796	SEC14 domain and spectrin repeat-containing protein 1
ENSG00000112981	NME5	-1.84806	0.0022547	0.0078125	0.00883	0.320062	0.901969	1.39476	1.36061	Nucleoside diphosphate kinase homolog 5
ENSG00000188693	CTB-161K23.1	2.03307	0.0402649	0.0273438	0.00893	1.35207	2.78463	0.0575922	0.105659	NA
ENSG00000115902	SLC1A4	1.30755	0.00589289	0.0136719	0.00897	20.7055	14.0135	6.53553	2.10362	Neutral amino acid transporter A
ENSG00000151208	DLG5	1.26156	0.0123719	0.0136719	0.00902	9.05543	5.82567	2.87119	1.51475	Disks large homolog 5
ENSG00000127528	KLF2	-1.86705	0.00572547	0.0136719	0.00906	4.28478	5.65864	14.5664	12.3324	Krueppel-like factor 2
ENSG00000196932	TMEM26	-1.87886	0.0010073	0.00195312	0.00906	1.1344	1.28909	4.27866	2.61751	Transmembrane protein 26
ENSG00000123080	CDKN2C	1.29706	0.000886	0.00390625	0.00907	8.73128	6.58774	2.90532	1.59083	Cyclin-dependent kinase 4 inhibitor C
ENSG00000197275	RAD54B	1.11253	0.0151944	0.00585938	0.0091	4.16066	4.24115	1.31107	0.348267	DNA repair and recombination protein RAD54B
ENSG00000108947	EFNB3	-1.47893	8.47e-05	0.00195312	0.00926	0.324374	0.39507	1.18434	0.677461	Ephrin-B3 Precursor
ENSG00000235200	RP4-763G1.2	-2.24605	0.00942335	0.0136719	0.00929	6.81655	6.90293	22.1771	14.1352	NA
ENSG00000103710	RASL12	1.18225	0.037345	0.0273438	0.00929	2.17174	2.82047	0.658521	0.658985	Ras-like protein family member 12
ENSG00000152428	MARS2	1.46216	0.000908	0.00585938	0.00933	7.27897	3.45811	2.28479	0.861272	Methionyl-tRNA synthetase, mitochondrial Precursor
ENSG00000100842	EFS	-1.41343	0.000889	0.00195312	0.00952	0.229128	0.325519	0.873618	0.565942	Embryonal Fyn-associated substrate
ENSG00000107807	TLX1	1.33723	0.00239074	0.0078125	0.00961	0.944592	1.24314	0.262169	0.322489	T-cell leukemia homeobox protein 1
ENSG00000092470	WDR76	1.5716	0.000653	0.00195312	0.00964	7.23614	5.04061	1.95804	0.974164	WD repeat-containing protein 76
ENSG00000161405	IKZF3	-1.59208	0.0264702	0.0195312	0.00964	0.759311	0.693655	2.4598	1.74382	Zinc finger protein Aiolos
ENSG00000113161	HMGCR	1.63533	0.00953723	0.0273438	0.00968	64.3241	38.555	19.3372	11.0707	3-hydroxy-3-methylglutaryl-coenzyme A reductase
ENSG00000070950	RAD18	1.43418	0.000898	0.00390625	0.00973	11.2028	7.19449	3.60893	2.02481	E3 ubiquitin-protein ligase RAD18
ENSG00000231060	RP11-20E23.2	1.17608	0.00221852	0.00585938	0.00973	0.837934	0.65846	0.158689	0.15808	NA
ENSG00000133962	CATSPERB	-0.822178	0.00357479	0.00390625	0.00973	0.0956881	0.141763	0.408882	0.440731	Cation channel sperm-associated protein subunit beta
ENSG00000227729	AL136001.4	-1.3183	0.0148068	0.015625	0.00973	0.0839761	0.265556	0.657612	0.855568	NA
ENSG00000176046	NUPR1	1.3213	0.018441	0.0273438	0.00983	256.701	173.595	77.6473	35.3364	Nuclear protein 1
ENSG00000134769	DTNA	1.66095	0.0189153	0.0273438	0.00986	9.12084	6.52606	2.94634	3.14345	Dystrobrevin alpha
ENSG00000166391	MOGAT2	-2.77591	0.0115447	0.00976562	0.00994	7.55548	7.43653	22.9753	11.6399	2-acylglycerol O-acyltransferase 2
ENSG00000106105	GARS	1.56577	0.00265597	0.00585938	0.00994	168.761	78.3384	52.1195	20.8995	Glycyl-tRNA synthetase
ENSG00000203852	HIST2H3A	1.24734	1.99e-06	0.00195312	0.00994	0.715004	0.300421	0.168095	0.0905026	Histone H3.2
ENSG00000134243	SORT1	1.76544	0.0234451	0.0371094	0.00997	23.2923	15.1351	7.41002	6.69626	Sortilin Precursor
ENSG00000187952	HS6ST1P	1.17506	0.0319975	0.0371094	0.00999	13.6987	12.9507	4.17402	2.39721	NA
ENSG00000156886	ITGAD	-1.79519	0.00220802	0.00976562	0.0101	0.796296	1.12552	2.62149	1.55367	Integrin alpha-D Precursor
ENSG00000168439	AP005668.2	1.45159	0.00268642	0.00585938	0.0102	87.7989	50.7497	28.1797	11.6308	Stress-induced-phosphoprotein 1
ENSG00000172164	SNTB1	1.28734	0.00947013	0.00195312	0.0103	101.932	88.7336	33.1998	10.7281	Beta-1-syntrophin
ENSG00000142731	PLK4	1.35226	0.000307	0.00390625	0.0103	2.08117	1.48707	0.67168	0.536726	Serine/threonine-protein kinase PLK4
ENSG00000113569	NUP155	1.40956	0.00329701	0.00585938	0.0103	14.3344	9.11236	4.68364	2.07138	Nuclear pore complex protein Nup155
ENSG00000211635	AC073416.8-16	-1.87885	0.00517523	0.015625	0.0104	0.257281	0.813593	1.81392	2.83545	Immunoglobulin Kappa light chain V gene segment
ENSG00000142871	CYR61	-2.34598	0.0111721	0.00976562	0.0105	32.6775	66.8828	114.994	97.2187	Protein CYR61 Precursor
ENSG00000169174	PCSK9	1.5414	0.0019368	0.00195312	0.0105	20.0305	12.7765	5.65144	2.37104	Proprotein convertase subtilisin/kexin type 9 Precursor
ENSG00000169715	MT1E	-2.12118	0.0298185	0.0371094	0.0106	205.936	236.737	571.445	347.521	Metallothionein-1E
ENSG00000000460	C1orf112	1.28925	0.00376816	0.00976562	0.0107	5.73956	4.36427	1.85327	0.874027	Uncharacterized protein C1orf112
ENSG00000168393	DTYMK	1.58872	0.000807	0.00585938	0.0108	31.9138	24.3125	8.1889	3.11743	Thymidylate kinase
ENSG00000130300	PLVAP	1.87207	0.0245066	0.0371094	0.0108	35.8417	33.0863	11.2248	11.924	Plasmalemma vesicle-associated protein
ENSG00000176595	KBTBD11	-2.35367	0.00453729	0.0117188	0.0111	1.51613	2.80438	4.59344	1.92879	Kelch repeat and BTB domain-containing protein 11
ENSG00000158023	WDR66	-1.97617	0.000445	0.00195312	0.0111	0.684544	1.20451	2.28293	1.52085	WD repeat-containing protein 66
ENSG00000163453	IGFBP7	-1.34236	0.00366816	0.00585938	0.0111	154.867	116.824	500.004	519.181	Insulin-like growth factor-binding protein 7 Precursor
ENSG00000179921	GPBAR1	-1.60812	0.00119579	0.00390625	0.0112	0.387118	0.475179	1.43384	0.765291	G-protein coupled bile acid receptor 1
ENSG00000120129	DUSP1	-2.14562	0.00121495	0.00390625	0.0112	110.187	160.625	364.709	259.675	Dual specificity protein phosphatase 1
ENSG00000134198	TSPAN2	-1.47308	0.0158455	0.0195312	0.0112	0.415875	0.867698	1.54441	2.07142	Tetraspanin-2
ENSG00000214796	RP11-480I12.5	1.30281	0.0369238	0.0371094	0.0114	7.69973	5.41713	2.75465	1.69613	NA
ENSG00000106404	CLDN15	1.36475	0.0172637	0.0136719	0.0114	27.1162	21.4867	7.79089	3.93163	Claudin-15
ENSG00000226622	AC092155.4	-1.50384	0.00689	0.0078125	0.0115	0.153854	0.289507	0.775176	0.703169	NA
ENSG00000109511	ANXA10	-2.48037	0.0095824	0.00976562	0.0116	9.47326	11.3181	29.009	18.6426	Annexin A10
ENSG00000006704	GTF2IRD1	1.3276	0.0153694	0.0136719	0.0118	5.65576	5.24893	1.79996	0.934548	General transcription factor II-I repeat domain-containing protein 1
ENSG00000223673	RP11-739N20.1	2.21679	0.00109372	0.00585938	0.0118	2.50014	2.53225	0.376371	0.51165	NA
ENSG00000005189	AC004381.6	1.19141	0.00458086	0.00390625	0.0118	3.59224	2.90828	1.15162	0.356285	Putative RNA exonuclease NEF-sp
ENSG00000122223	CD244	-1.78119	0.00389125	0.00976562	0.0119	1.23681	1.16917	4.21915	2.66047	Natural killer cell receptor 2B4 Precursor
ENSG00000235183	AC009720.19-1	1.60734	0.00251371	0.00390625	0.0119	9.32646	7.27103	2.57783	1.84179	NA
ENSG00000198911	SREBF2	1.45663	0.00889395	0.0195312	0.012	45.1661	24.1997	14.3491	6.55607	Sterol regulatory element-binding protein 2
ENSG00000071794	HLTF	1.66024	0.00617891	0.00976562	0.0121	30.4872	19.6453	8.92112	4.9016	Helicase-like transcription factor
ENSG00000172403	SYNPO2	-1.29837	0.0130216	0.0195312	0.0123	2.81711	1.56814	8.13774	6.60557	Synaptopodin-2
ENSG00000116521	SCAMP3	1.36936	0.00565896	0.00976562	0.0123	51.7603	31.756	16.9951	5.65416	Secretory carrier-associated membrane protein 3
ENSG00000158488	CD1E	-1.41389	0.0463971	0.0488281	0.0123	0.551239	0.583028	1.67703	2.28228	T-cell surface glycoprotein CD1e Precursor
ENSG00000155096	AZIN1	1.22922	0.0124182	0.0195312	0.0124	94.0726	82.4951	31.6144	12.9741	Antizyme inhibitor 1
ENSG00000215146	RP11-313J2.1	0.967052	0.0237612	0.0273438	0.0124	0.765721	1.08312	0.198416	0.221943	NA
ENSG00000160207	HSF2BP	1.42208	0.000128	0.00195312	0.0124	0.78021	0.307552	0.17458	0.138475	Heat shock factor 2-binding protein
ENSG00000092096	SLC22A17	-1.61847	0.00224603	0.00390625	0.0125	0.542343	0.748019	1.82973	1.29363	Solute carrier family 22 member 17
ENSG00000108231	LGI1	-1.03751	0.00363893	0.00195312	0.0126	0.0781012	0.21303	0.446321	0.590833	Leucine-rich glioma-inactivated protein 1 Precursor
ENSG00000161888	SPC24	1.68791	0.00028	0.00390625	0.0126	8.39864	5.12307	2.55949	1.9673	Kinetochore protein Spc24
ENSG00000106991	ENG	-1.62645	0.00599	0.0195312	0.0126	14.8908	9.00025	45.2581	24.6644	Endoglin Precursor
ENSG00000164620	C5orf16	1.0157	0.0167888	0.0136719	0.0128	1.39344	1.58491	0.42898	0.153589	RELT-like protein 2
ENSG00000141458	NPC1	1.43254	0.000874	0.00390625	0.0129	22.23	12.0788	7.32382	2.69204	Niemann-Pick C1 protein Precursor
ENSG00000100450	GZMH	-1.88903	0.0217644	0.0136719	0.0129	1.82464	2.15243	6.25291	4.86557	Granzyme H Precursor
ENSG00000110400	PVRL1	1.44498	0.0139672	0.0136719	0.0129	8.03021	6.1553	2.47209	1.57336	Poliovirus receptor-related protein 1 Precursor
ENSG00000197296	C20orf142	1.51769	0.000622	0.00390625	0.0129	6.37448	2.66501	1.97418	0.844865	Fat-inducing protein 2
ENSG00000123908	EIF2C2	1.40921	0.00019	0.00390625	0.013	6.08902	3.28379	2.02175	0.837191	Protein argonaute-2
ENSG00000171587	DSCAM	-0.525986	0.0154502	0.0273438	0.013	0.0318671	0.0685261	0.145655	0.0872448	Down syndrome cell adhesion molecule Precursor
ENSG00000146733	PSPH	1.69299	0.000127	0.00195312	0.0131	49.1367	21.5257	16.5342	6.52372	Phosphoserine phosphatase
ENSG00000187741	FANCA	1.4314	0.000245	0.00195312	0.0132	3.22523	1.57229	1.03673	0.467106	Fanconi anemia group A protein
ENSG00000157551	KCNJ15	-0.990377	0.00211439	0.00195312	0.0133	1.441	2.24919	4.60747	5.77244	ATP-sensitive inward rectifier potassium channel 15
ENSG00000138336	TET1	0.919238	0.00712095	0.00390625	0.0133	0.913457	0.98564	0.302943	0.152545	Protein TET1
ENSG00000162415	ZSWIM5	1.20253	0.0115083	0.0136719	0.0133	2.91331	2.3031	0.935589	0.437366	Zinc finger SWIM domain-containing protein 5
ENSG00000153317	ASAP1	1.0383	0.0381589	0.0273438	0.0134	30.0744	43.0833	9.98851	6.82145	Arf-GAP with SH3 domain, ANK repeat and PH domain-containing protein 1
ENSG00000160932	LY6E	-2.22648	0.00238232	0.00390625	0.0134	58.6402	69.1494	170.042	87.2157	Lymphocyte antigen 6E Precursor
ENSG00000181036	FCRL6	-1.41003	0.0217032	0.0371094	0.0135	0.825877	1.18831	2.82705	2.59527	Fc receptor-like protein 6 Precursor
ENSG00000188910	GJB3	-1.12451	0.000745	0.00390625	0.0135	0.067157	0.118734	0.309812	0.190475	Gap junction beta-3 protein
ENSG00000147536	GINS4	1.44315	0.00131465	0.00390625	0.0136	7.66584	5.55188	2.51306	1.72877	DNA replication complex GINS protein SLD5
ENSG00000187867	AC022098.9-1	-2.19174	0.00487355	0.00976562	0.0136	6.68466	7.42808	19.1015	9.02309	Paralemmin-3
ENSG00000168038	ULK4	1.36976	0.016404	0.0136719	0.0137	6.50235	5.45573	2.4223	1.67117	Serine/threonine-protein kinase ULK4
ENSG00000070756	PABPCP5	1.01579	0.0375563	0.0488281	0.0138	752.1	789.931	259.313	84.7394	Polyadenylate-binding protein 1
ENSG00000142230	SAE1	1.44286	0.00260124	0.00976562	0.0138	57.4739	27.7018	18.8232	9.89811	SUMO-activating enzyme subunit 1
ENSG00000163631	ALB	-1.86295	0.00364253	0.00585938	0.0138	26141.7	16608.3	76873.4	32148.7	Serum albumin Precursor
ENSG00000100721	TCL1A	-1.38793	0.010551	0.0117188	0.0138	0.228017	0.582955	0.972418	1.09158	T-cell leukemia/lymphoma protein 1A
ENSG00000143595	AQP10	0.93262	0.0182542	0.0078125	0.0138	0.312089	0.446123	0.0254594	0.0552675	Aquaporin-10
ENSG00000225532	XX-C2158C6.3	1.17955	0.00859001	0.0136719	0.0138	11.5142	12.6749	3.50404	1.24482	NA
ENSG00000216775	RP1-152L7.5	1.77179	0.000454	0.00195312	0.0138	12.067	6.86908	3.61445	3.09955	NA
ENSG00000163918	RFC4	1.42165	0.0036708	0.00976562	0.0138	19.8689	12.0512	6.6495	3.80644	Replication factor C subunit 4
ENSG00000087116	ADAMTS2	-1.94012	0.00158315	0.00585938	0.0138	2.17462	1.6745	7.36151	3.6949	A disintegrin and metalloproteinase with thrombospondin motifs 2 Precursor
ENSG00000165716	FAM69B	1.45656	0.00116121	0.00390625	0.0139	8.56824	4.80388	2.74225	1.15923	Protein FAM69B
ENSG00000115963	RND3	-1.84258	0.00777499	0.00976562	0.0139	25.6747	22.576	77.9846	45.5189	Rho-related GTP-binding protein RhoE Precursor
ENSG00000163564	PYHIN1	-1.63075	0.0192489	0.0371094	0.0139	1.02106	0.985769	3.27848	2.37992	Pyrin and HIN domain-containing protein 1
ENSG00000171812	COL8A2	-1.27107	0.00270561	0.00390625	0.014	0.357078	0.475561	1.25336	1.37961	Collagen alpha-2
ENSG00000115607	IL18RAP	-1.84099	0.00922323	0.00585938	0.014	0.779802	1.16897	2.70546	2.72338	Interleukin-18 receptor accessory protein Precursor
ENSG00000168229	PTGDR	-1.31396	0.0160774	0.00976562	0.014	0.362957	0.758473	1.27036	1.56807	Prostaglandin D2 receptor
ENSG00000117152	RGS4	-1.53688	0.039897	0.0273438	0.0143	1.49828	2.09634	5.03499	4.92444	Regulator of G-protein signaling 4
ENSG00000064313	TAF2	1.30437	0.00268302	0.00390625	0.0143	17.4149	12.2129	5.90107	2.38729	Transcription initiation factor TFIID subunit 2
ENSG00000058804	TMEM48	1.4038	0.00229664	0.00585938	0.0143	12.9229	7.83382	4.40374	1.96229	Nucleoporin NDC1
ENSG00000168738	C18orf58	1.28655	0.0335717	0.0371094	0.0144	4.16605	3.4878	1.30381	0.838378	Uncharacterized protein C18orf58
ENSG00000148459	PDSS1	1.20303	0.00932823	0.0195312	0.0145	9.18253	6.32818	3.09534	1.34058	Decaprenyl-diphosphate synthase subunit 1
ENSG00000206384	AC128683.3	-0.920024	0.0326091	0.0488281	0.0145	0.170478	0.238689	0.583163	0.720493	Collagen alpha-6
ENSG00000163467	C1orf182	1.67032	0.0047648	0.00976562	0.0145	4.17079	3.64057	0.88455	0.394953	Uncharacterized protein C1orf182
ENSG00000161011	SQSTM1	1.41182	0.00228274	0.00585938	0.0145	410.159	239.481	133.031	42.9285	Sequestosome-1
ENSG00000214178	RP11-430K10.1	1.98316	0.00129838	0.00976562	0.0145	1.87126	0.817492	0.420038	0.600607	NA
ENSG00000147383	NSDHL	1.36868	0.00383087	0.00976562	0.0145	40.5812	31.8456	13.2425	4.49118	Sterol-4-alpha-carboxylate 3-dehydrogenase, decarboxylating
ENSG00000122025	FLT3	-0.898634	0.0198359	0.0273438	0.0147	0.161784	0.143337	0.577171	0.537634	FL cytokine receptor Precursor
ENSG00000225792	AC004540.4	-2.76776	0.000224	0.00390625	0.0147	1.72095	3.81529	6.05069	3.58707	NA
ENSG00000203668	CHML	1.51799	0.000344	0.00390625	0.0148	6.50324	3.55034	2.22144	1.44241	Rab proteins geranylgeranyltransferase component A 2
ENSG00000101349	PAK7	-0.713995	0.00561537	0.0078125	0.0148	0.0505103	0.117357	0.226192	0.230642	Serine/threonine-protein kinase PAK 7
ENSG00000119698	PPP4R4	1.39973	0.0355501	0.0488281	0.0148	8.17222	8.76773	1.78199	0.914324	Serine/threonine-protein phosphatase 4 regulatory subunit 4
ENSG00000197992	CLEC9A	-1.43249	0.000902	0.00390625	0.0148	0.266087	0.397717	1.05019	0.847814	C-type lectin domain family 9 member A
ENSG00000131188	PRR7	1.2142	0.0147807	0.00976562	0.0148	1.67144	1.34357	0.465689	0.271419	Proline-rich protein 7
ENSG00000124203	C20orf174	-0.897969	0.0235313	0.0195312	0.015	0.174883	0.22144	0.583461	0.630852	Zinc finger protein 831
ENSG00000164754	RAD21	1.20627	0.0189193	0.0371094	0.015	144.099	113.588	50.7113	22.3297	Double-strand-break repair protein rad21 homolog
ENSG00000012660	ELOVL5	1.43302	0.0029001	0.00585938	0.0151	111.631	51.936	38.0641	15.0308	Elongation of very long chain fatty acids protein 5
ENSG00000180096	2011-09-01	-1.72676	0.00304426	0.00585938	0.0151	2.00245	2.5035	6.31132	5.2784	Septin-1
ENSG00000229062	AC073416.8-4	-1.47482	0.00860517	0.03125	0.0151	0	0	0.834595	2.19025	NA
ENSG00000235486	AC114755.7	1.0334	0.0183076	0.0136719	0.0151	0.106628	0.128863	0	0	NA
ENSG00000164715	LMTK2	1.43241	0.00405587	0.00585938	0.0153	9.1264	4.9483	3.01089	1.26046	Serine/threonine-protein kinase LMTK2 Precursor
ENSG00000156170	C8orf38	1.24614	0.0245991	0.0371094	0.0156	19.4485	15.673	6.03132	1.90806	UPF0551 protein C8orf38, mitochondrial Precursor
ENSG00000074047	GLI2	-0.870354	0.0050043	0.00976562	0.0156	0.159222	0.26294	0.470049	0.401193	Zinc finger protein GLI2
ENSG00000236056	GAPDHP14	1.15699	0.00757771	0.0078125	0.0157	0.747014	0.924794	0.146009	0.251286	NA
ENSG00000214290	AP002448.3	1.32653	0.0220027	0.0273438	0.0157	3.59044	3.82164	1.05076	0.896464	Uncharacterized protein LOC120376
ENSG00000184292	TACSTD2	-2.89099	0.00429736	0.0078125	0.0158	4.4105	12.572	15.4407	23.9601	Tumor-associated calcium signal transducer 2 Precursor
ENSG00000165125	TRPV6	-2.42901	0.00129966	0.0078125	0.016	1.15523	3.32998	3.75007	6.17017	Transient receptor potential cation channel subfamily V member 6
ENSG00000070614	NDST1	1.40099	0.00231749	0.00976562	0.016	59.9074	36.1353	18.2521	5.38238	Bifunctional heparan sulfate N-deacetylase/N-sulfotransferase 1
ENSG00000226196	RP11-373J16.2	0.957973	0.0038644	0.015625	0.016	0.268769	0.211289	0.0222666	0.0476211	NA
ENSG00000186471	AKAP14	1.14277	0.0136669	0.015625	0.016	0.31333	0.542079	0.0358958	0.113512	A-kinase anchor protein 14
ENSG00000229937	PRPS1L1	0.774719	0.0281964	0.0390625	0.016	0.122553	0.117658	0.0156998	0.0496472	Ribose-phosphate pyrophosphokinase 3
ENSG00000177380	PPFIA3	1.21052	0.00335537	0.00195312	0.016	1.40092	0.665411	0.440588	0.187699	Liprin-alpha-3
ENSG00000131242	RAB11FIP4	1.35839	0.000619	0.00195312	0.0161	7.89375	4.82645	2.72855	1.06877	Rab11 family-interacting protein 4
ENSG00000076003	MCM6	1.73025	0.0027442	0.00585938	0.0161	24.371	14.7892	7.25148	5.78493	DNA replication licensing factor MCM6
ENSG00000150625	GPM6A	-2.30617	0.000367	0.00195312	0.0162	6.82349	13.3964	11.2553	5.64865	Neuronal membrane glycoprotein M6-a
ENSG00000198780	FAM169A	1.61733	0.00421126	0.00585938	0.0163	14.4486	11.2002	4.46862	2.79134	UPF0611 protein FAM169A
ENSG00000091127	PUS7	1.36812	0.000716	0.00390625	0.0163	9.87572	5.7738	3.3312	1.5285	Pseudouridylate synthase 7 homolog
ENSG00000231583	AC108938.3	2.25903	0.016841	0.0078125	0.0163	5.51505	4.38991	0.849604	1.73897	NA
ENSG00000176933	AL022393.3	2.04066	0.00408157	0.00976562	0.0163	1.19096	0.895188	0.219845	0.498379	NA
ENSG00000185633	NDUFA4L2	1.67487	0.00363008	0.0136719	0.0164	4.61523	2.86074	1.44495	1.38398	NADH dehydrogenase
ENSG00000159450	TCHH	-0.772746	0.00832371	0.0195312	0.0165	0.117153	0.123405	0.381654	0.220914	Trichohyalin
ENSG00000123473	STIL	1.12564	0.0060365	0.00976562	0.0165	4.75597	1.89739	2.32856	1.3473	SCL-interrupting locus protein
ENSG00000089472	HEPH	-1.3144	0.00459787	0.00976562	0.0165	0.924807	0.640053	3.04457	2.478	Hephaestin Precursor
ENSG00000155561	NUP205	1.35656	0.00101712	0.00390625	0.0166	27.1288	15.3047	9.02741	3.94744	Nuclear pore complex protein Nup205
ENSG00000129292	PHF20L1	1.31687	0.00216587	0.00390625	0.0166	25.976	21.5952	8.82094	3.35743	Tudor domain-containing protein PHF20L1
ENSG00000161570	CCL5	-1.70696	0.0104474	0.00976562	0.0166	11.9622	11.7958	36.2407	29.8735	C-C motif chemokine 5 Precursor
ENSG00000181631	P2RY13	-1.59841	0.0012712	0.00390625	0.0167	1.86164	1.49149	5.7358	3.64368	P2Y purinoceptor 13
ENSG00000149557	FEZ1	-1.78158	7.17e-05	0.00195312	0.017	3.34851	2.30162	10.6237	4.31432	Fasciculation and elongation protein zeta-1
ENSG00000162062	C16orf59	1.22127	0.00378308	0.00585938	0.017	1.38641	1.31433	0.393742	0.351521	Uncharacterized protein C16orf59
ENSG00000102924	CBLN1	1.26408	0.0151188	0.0273438	0.017	1.41235	1.74956	0.429627	0.523705	Cerebellin-1 Precursor
ENSG00000160213	CSTB	1.23174	0.0136358	0.0195312	0.0171	324.215	219.211	110.982	44.8767	Cystatin-B
ENSG00000184575	XPOT	1.40172	0.00333398	0.00976562	0.0171	38.6937	24.282	13.0731	5.23498	Exportin-T
ENSG00000228639	AC005152.3	-2.08967	0.000199	0.00195312	0.0171	0.23002	0.352582	1.34984	0.745299	NA
ENSG00000163736	PPBP	-1.26719	0.0183239	0.0234375	0.0171	0.117955	0.169758	0.759059	1.00968	Platelet basic protein Precursor
ENSG00000174442	ZWILCH	1.39609	0.00285538	0.00585938	0.0171	7.44592	4.39833	2.59461	1.52102	Protein zwilch homolog
ENSG00000145649	GZMA	-1.98043	0.0169905	0.0195312	0.0171	5.58672	6.45461	17.3754	15.8169	Granzyme A Precursor
ENSG00000226268	AC135977.5	1.23532	0.0216491	0.0136719	0.0172	29.1483	24.6783	10.007	3.87385	NA
ENSG00000120254	MTHFD1L	1.0339	0.0137986	0.0273438	0.0173	7.99408	6.68878	2.98729	2.08631	Monofunctional C1-tetrahydrofolate synthase, mitochondrial Precursor
ENSG00000164889	SLC4A2	1.4085	0.000505	0.00195312	0.0175	41.6998	20.8742	13.7241	3.94517	Anion exchange protein 2
ENSG00000188820	FAM26F	-1.93565	0.00836997	0.0195312	0.0175	8.76433	7.58105	26.662	19.0178	Protein FAM26F
ENSG00000198518	HIST1H4E	1.09207	0.0218215	0.0273438	0.0177	0.940784	0.810132	0.255806	0.187872	Histone H4
ENSG00000165841	CYP2C19	-1.75225	0.000271	0.00390625	0.0177	34.7781	31.1128	100.56	73.7431	Cytochrome P450 2C19
ENSG00000164532	TBX20	-1.19089	0.00525493	0.0195312	0.0177	0.0568835	0.0911061	0.306131	0.187308	T-box transcription factor TBX20
ENSG00000196604	A26C1B	0.598187	0.00158946	0.00390625	0.0177	0.159813	0.105156	0.0256797	0.0496473	POTE ankyrin domain family member F
ENSG00000137834	SMAD6	-1.46976	0.00150348	0.00585938	0.0177	1.55665	1.53542	4.6963	1.66945	Mothers against decapentaplegic homolog 6
ENSG00000162460	TMEM82	-2.16763	0.0173338	0.0488281	0.0178	4.26293	4.50385	12.1694	6.83741	Transmembrane protein 82
ENSG00000175324	LSM1	0.946721	0.0158757	0.0136719	0.018	69.4352	91.8788	24.933	9.1775	U6 snRNA-associated Sm-like protein LSm1
ENSG00000162174	ASRGL1	1.26296	0.0238253	0.0273438	0.0182	5.15746	5.95988	1.7792	1.68457	L-asparaginase
ENSG00000054965	FAM168A	1.23465	0.00743174	0.0136719	0.0182	12.5578	9.78022	4.35969	1.9022	Protein FAM168A
ENSG00000112312	GMNN	1.62499	0.00161316	0.00390625	0.0182	46.9042	17.5811	16.2784	11.0251	Geminin
ENSG00000151846	PABPC3	1.60301	0.0201376	0.0195312	0.0184	6.54709	4.82814	2.11242	2.40052	Polyadenylate-binding protein 3
ENSG00000122779	TRIM24	1.32441	0.000501	0.00390625	0.0184	41.3555	20.7347	14.6182	4.2407	Transcription intermediary factor 1-alpha
ENSG00000100626	GALNTL1	-1.60447	0.00460321	0.00976562	0.0185	0.665336	0.804196	2.26518	1.84289	Putative polypeptide N-acetylgalactosaminyltransferase-like protein 1
ENSG00000035115	SH3YL1	-2.28243	0.00230524	0.00195312	0.0185	6.82907	10.1615	20.7907	15.3787	SH3 domain-containing YSC84-like protein 1
ENSG00000105855	ITGB8	-1.76652	0.000807	0.00195312	0.0186	0.784942	1.99644	2.63068	3.80511	Integrin beta-8 Precursor
ENSG00000010379	SLC6A13	-1.51508	0.0129579	0.0273438	0.0186	2.46681	2.33429	6.63905	6.04222	Sodium- and chloride-dependent GABA transporter 2
ENSG00000119943	C10orf33	-2.00101	0.01674	0.0195312	0.0187	2.28817	2.47243	6.9201	2.51616	Probable oxidoreductase C10orf33
ENSG00000124207	CSE1L	1.30929	0.00222702	0.00585938	0.0187	60.2142	36.791	21.4945	8.86804	Exportin-2
ENSG00000225227	TRA@	-1.89378	0.00865497	0.0195312	0.0189	1.43377	2.05005	7.83743	4.83364	cDNA FLJ52034
ENSG00000180535	BHLHB8	1.1899	0.0294186	0.0371094	0.0192	2.03094	1.44343	0.563283	0.386881	Class A basic helix-loop-helix protein 15
ENSG00000109084	TMEM97	1.3901	0.000633	0.00390625	0.0192	104.669	48.4779	35.298	9.91139	Transmembrane protein 97
ENSG00000175581	MRPL48	1.19939	0.00475806	0.00585938	0.0193	53.0815	56.8052	16.6108	6.83722	39S ribosomal protein L48, mitochondrial Precursor
ENSG00000079557	AFM	-2.15308	0.0056488	0.00585938	0.0195	124.188	107.652	359.54	206.105	Afamin Precursor
ENSG00000214391	AP002364.4-1	1.14839	0.0487328	0.0371094	0.0196	13.4263	10.4639	4.80693	3.03645	Putative uncharacterized protein ENSP00000351411
ENSG00000167641	PPP1R14A	-1.71746	0.00015	0.00195312	0.0196	2.31846	2.66797	7.31914	5.04769	Protein phosphatase 1 regulatory subunit 14A
ENSG00000164344	KLKB1	-1.7163	0.000984	0.00390625	0.0197	52.7362	39.6027	148.093	46.127	Plasma kallikrein Precursor
ENSG00000088826	SMOX	1.08646	0.0465318	0.0488281	0.0197	5.1975	5.35332	1.77972	2.06892	Spermine oxidase
ENSG00000126249	PDCD2L	1.3587	0.000315	0.00195312	0.0197	8.7265	5.3099	2.95643	1.05949	Programmed cell death protein 2-like
ENSG00000236537	RP11-732M18.3	1.41703	0.0157518	0.0371094	0.0202	2.68278	1.87884	0.699142	0.399935	NA
ENSG00000155093	PTPRN2	-1.20052	0.00439	0.00390625	0.0202	0.486706	0.411977	1.52428	1.23867	Receptor-type tyrosine-protein phosphatase N2 Precursor
ENSG00000235759	LA16c-23H5.6	0.985418	0.0044604	0.0078125	0.0203	0.451382	0.283018	0.104607	0.165823	NA
ENSG00000150768	DLAT	1.31544	0.0142593	0.0136719	0.0203	25.0257	16.4587	8.83202	4.06718	Dihydrolipoyllysine-residue acetyltransferase component of pyruvate dehydrogenase complex, mitochondrial Precursor
ENSG00000129195	FAM64A	0.823416	0.0254267	0.00976562	0.0203	0.759289	1.1223	0.202488	0.179985	Protein FAM64A
ENSG00000176788	BASP1	-1.81349	0.0131005	0.00585938	0.0203	4.25731	3.77899	11.9663	6.34421	Brain acid soluble protein 1
ENSG00000141052	MYOCD	-0.990352	0.0103685	0.00390625	0.0204	0.184473	0.425951	0.680891	1.01511	Myocardin
ENSG00000226608	RP4-681N20.1	1.29989	0.00501943	0.0136719	0.0205	2672.06	1843.38	1045.52	332.319	NA
ENSG00000237833	RP11-432N13.2	0.592483	0.0120293	0.0078125	0.0205	0.140723	0.199265	0	0	NA
ENSG00000151725	MLF1IP	1.16749	0.00775418	0.0136719	0.0205	5.5239	4.97379	2.46003	1.1896	Centromere protein U
ENSG00000186197	EDARADD	1.32961	0.00520595	0.00976562	0.0207	40.5349	22.3431	14.2797	6.15315	Ectodysplasin-A receptor-associated adapter protein
ENSG00000166741	NNMT	-1.94521	0.0189017	0.0371094	0.0207	167.28	168.776	445.413	424.369	Nicotinamide N-methyltransferase
ENSG00000167291	TBC1D16	1.45694	0.000739	0.00390625	0.0207	14.291	7.92595	4.74382	2.33845	TBC1 domain family member 16
ENSG00000197540	GZMM	-1.58029	0.00110634	0.00390625	0.0208	0.395233	0.492908	1.444	1.03247	Granzyme M Precursor
ENSG00000229919	TCEB1P3	1.43762	0.00298051	0.00585938	0.0208	13.7403	9.54905	4.42571	2.17331	NA
ENSG00000155975	VPS37A	1.33548	0.00457901	0.00390625	0.0208	20.7742	13.9733	7.15549	2.68904	Vacuolar protein sorting-associated protein 37A
ENSG00000132170	PPARG	1.14809	0.0185077	0.0371094	0.0209	25.227	13.2211	8.94978	2.85414	Peroxisome proliferator-activated receptor gamma
ENSG00000233077	RP11-290F20.2	1.10447	0.0321858	0.0371094	0.0209	2.85581	2.49145	1.17902	0.727881	NA
ENSG00000149503	INCENP	1.29846	0.00141549	0.00585938	0.0209	4.52572	2.88486	1.57915	0.795977	Inner centromere protein
ENSG00000101224	CDC25B	1.31447	0.00149887	0.00195312	0.0209	24.311	16.9021	8.10026	2.44898	M-phase inducer phosphatase 2
ENSG00000137843	PAK6	0.884517	0.0414114	0.0371094	0.021	0.632728	0.75789	0.204218	0.224489	Serine/threonine-protein kinase PAK 6
ENSG00000103196	CRISPLD2	-1.23626	0.0242806	0.0195312	0.021	3.47398	2.75171	9.63607	8.86053	Cysteine-rich secretory protein LCCL domain-containing 2 Precursor
ENSG00000078804	TP53INP2	1.21601	0.00649696	0.00390625	0.0212	45.5709	36.8152	15.636	5.12487	Tumor protein p53-inducible nuclear protein 2
ENSG00000115758	ODC1	1.23287	0.0165172	0.0136719	0.0212	97.1053	76.6179	37.4826	18.0153	Ornithine decarboxylase
ENSG00000204653	ASPDH	-1.96527	0.00617859	0.00976562	0.0213	15.7352	16.6563	43.8678	25.7746	Putative L-aspartate dehydrogenase
ENSG00000180543	TSPYL5	-1.48912	0.00323654	0.00195312	0.0213	0.822283	0.705594	2.50262	1.25499	Testis-specific Y-encoded-like protein 5
ENSG00000174740	PABPC5	-0.966924	0.0165258	0.0195312	0.0213	0.0790682	0.115039	0.405771	0.57493	Polyadenylate-binding protein 5
ENSG00000117155	SSX2IP	1.80825	0.00695679	0.00976562	0.0213	10.3176	9.84	3.60198	2.01867	Afadin- and alpha-actinin-binding protein
ENSG00000105255	FSD1	-0.818496	0.0339035	0.0273438	0.0214	0.0906784	0.119816	0.373219	0.375334	Fibronectin type III and SPRY domain-containing protein 1
ENSG00000171724	VAT1L	-1.14162	0.000598	0.00195312	0.0214	0.255113	0.272924	0.839088	0.664919	Synaptic vesicle membrane protein VAT-1 homolog-like
ENSG00000096384	HSP90AB1	1.39644	0.00189009	0.00585938	0.0214	725.274	355.061	260.002	124.514	Heat shock protein HSP 90-beta
ENSG00000177628	GBA	1.26476	0.00791614	0.0136719	0.0216	56.5779	32.457	19.5781	5.5109	Glucosylceramidase Precursor
ENSG00000233631	RP11-457M11.2	2.25554	0.0417685	0.0371094	0.0217	11.9348	6.48366	8.52685	5.1083	NA
ENSG00000179886	TIGD5	1.24155	0.00847627	0.00976562	0.0218	1.74156	1.25308	0.566521	0.388687	Tigger transposable element-derived protein 5
ENSG00000117091	CD48	-1.55346	0.0425894	0.0488281	0.0219	9.78051	9.88994	29.5133	29.4957	CD48 antigen Precursor
ENSG00000227706	AL713998.7	1.96822	0.0319076	0.03125	0.0219	1.98452	2.72612	0.0916787	0.289914	LOC648232 protein Fragment
ENSG00000087495	PHACTR3	-1.28826	8.51e-05	0.00195312	0.0223	0.209697	0.257043	0.768289	0.709158	Phosphatase and actin regulator 3
ENSG00000103966	EHD4	1.5139	0.00565277	0.00585938	0.0223	30.2779	16.7283	10.4265	6.03441	EH domain-containing protein 4
ENSG00000173744	AGFG1	1.58681	0.0029897	0.00390625	0.0223	20.379	14.5337	7.10265	3.73063	Arf-GAP domain and FG repeats-containing protein 1
ENSG00000237682	RP3-514P16.1	1.51188	0.00852186	0.00976562	0.0226	4.86596	3.00483	1.61477	1.3438	protein kinase C, iota
ENSG00000183814	LIN9	1.30756	0.00150953	0.00585938	0.0227	3.29704	1.95211	1.1879	0.781504	Lin-9 homolog
ENSG00000131473	ACLY	1.43254	0.00414796	0.00976562	0.0227	43.6148	26.2816	15.5578	8.93187	ATP-citrate synthase
ENSG00000114302	PRKAR2A	1.41906	0.00335786	0.00976562	0.0227	30.0735	11.8558	10.8566	4.34562	cAMP-dependent protein kinase type II-alpha regulatory subunit
ENSG00000167670	CHAF1A	1.26496	0.00434099	0.0195312	0.0227	8.31484	6.62905	2.92033	1.34166	Chromatin assembly factor 1 subunit A
ENSG00000152268	SPON1	-1.21164	0.0211573	0.0488281	0.0229	0.504309	0.573316	1.6253	1.73358	Spondin-1 Precursor
ENSG00000211664	IGLV2-18	-2.42016	0.00418987	0.0078125	0.0231	1.14809	2.4333	4.45334	7.13085	Immunoglobulin Lambda light chain V gene segment
ENSG00000068654	POLR1A	1.35506	0.000915	0.00585938	0.0231	8.88089	3.71717	3.12932	1.19951	DNA-directed RNA polymerase I subunit RPA1
ENSG00000106125	INMT	-1.79092	0.00391639	0.00585938	0.0232	39.2939	51.6237	132.275	136.856	Indolethylamine N-methyltransferase
ENSG00000169659	PLGLA1	-1.78489	0.0044421	0.0136719	0.0232	1.78357	1.47109	5.12065	2.09658	Plasminogen-related protein A Precursor
ENSG00000205940	AC006226.4	1.43173	0.00528683	0.00976562	0.0235	14.1935	8.77637	4.99993	3.06896	Putative uncharacterized protein ENSP00000371882
ENSG00000108828	VAT1	1.33132	0.0103572	0.0195312	0.0235	138.129	80.5685	46.9316	19.3201	Synaptic vesicle membrane protein VAT-1 homolog
ENSG00000215769	AC132812.9	1.34479	0.00476112	0.00585938	0.0236	29.0176	23.6423	9.37313	4.45281	Importin subunit alpha-2-like protein
ENSG00000230149	RP3-508I15.19	-2.58719	0.036025	0.0273438	0.0236	0.340979	0.447958	0.633128	0.304378	NA
ENSG00000164823	OSGIN2	1.14826	0.0443016	0.0273438	0.0236	22.4422	23.2545	7.87334	4.24167	Oxidative stress-induced growth inhibitor 2
ENSG00000238199	RP4-796F18.2	1.55237	0.000524	0.00195312	0.0236	7.257	4.3675	2.39931	1.8269	NA
ENSG00000147003	TMEM27	-3.07813	0.0026393	0.00390625	0.0237	6.13376	9.15358	17.5678	6.94879	Collectrin Precursor
ENSG00000104442	ARMC1	1.35527	0.00474191	0.00976562	0.0237	35.8395	19.102	12.8596	5.05713	Armadillo repeat-containing protein 1
ENSG00000141293	SKAP1	-1.94854	0.00178585	0.00195312	0.0237	4.78789	3.90225	13.5377	4.42929	Src kinase-associated phosphoprotein 1
ENSG00000166863	TAC3	1.12777	0.0149487	0.0390625	0.0239	0.522168	0.61007	0.0574834	0.106528	Tachykinin-3 Precursor
ENSG00000088280	ASAP3	1.25973	0.0116491	0.0273438	0.0239	11.5148	6.46225	3.93639	1.41315	Arf-GAP with SH3 domain, ANK repeat and PH domain-containing protein 3
ENSG00000170854	MINA	1.52381	0.00076	0.00390625	0.0241	13.2147	6.23508	8.33387	4.54439	MYC-induced nuclear antigen
ENSG00000223488	MAPK6PS2	1.01598	0.0266491	0.0371094	0.0243	0.692542	0.544804	0.164841	0.194631	NA
ENSG00000169750	RAC3	1.14433	0.023796	0.0136719	0.0243	10.0253	8.54782	3.48759	1.54732	Ras-related C3 botulinum toxin substrate 3 Precursor
ENSG00000234678	RP11-465N4.4	1.26935	0.00753616	0.0195312	0.0244	4.5886	2.95199	1.55879	0.664783	NA
ENSG00000085231	TAF9	1.34208	0.00194735	0.00976562	0.0247	76.1426	28.1869	29.8578	11.0074	Transcription initiation factor TFIID subunit 9
ENSG00000112208	BAG2	1.27389	0.0100317	0.0195312	0.0249	25.4349	14.9046	8.81808	2.54094	BAG family molecular chaperone regulator 2
ENSG00000122966	CIT	1.0632	0.00110768	0.00195312	0.025	2.16841	1.77665	0.763974	0.296337	Citron Rho-interacting kinase
ENSG00000198715	C1orf85	1.35425	0.00518888	0.00976562	0.025	121.439	59.1991	38.8499	12.1339	Uncharacterized protein C1orf85 Precursor
ENSG00000128944	C15orf23	1.22359	0.00121176	0.00390625	0.0251	13.7371	9.05493	4.88425	1.546	Putative TRAF4-associated factor 1
ENSG00000227580	C17orf88	1.29194	0.00233604	0.00585938	0.0251	0.713304	0.576624	0.174986	0.167096	Apoptosis-related protein 2
ENSG00000144290	SLC4A10	-0.610073	0.0128924	0.00976562	0.0251	0.0880968	0.0892039	0.276665	0.259636	Sodium-driven chloride bicarbonate exchanger
ENSG00000162747	FCGR3B	-1.46071	0.00455133	0.00585938	0.0252	0.394106	0.604088	1.26359	0.937144	Low affinity immunoglobulin gamma Fc region receptor III-B Precursor
ENSG00000062822	POLD1	1.34027	0.000518	0.00195312	0.0252	5.42516	2.81199	1.90499	0.723399	DNA polymerase delta catalytic subunit
ENSG00000155792	DEPDC6	1.22305	0.00829228	0.00976562	0.0252	32.5195	23.1175	11.6162	3.83347	DEP domain-containing protein 6
ENSG00000225462	RP11-393M18.2	1.11165	0.0115239	0.0136719	0.0252	0.523472	0.434036	0.0988723	0.146967	NA
ENSG00000185532	PRKG1	-0.916496	0.0389085	0.0273438	0.0253	0.791166	0.800411	2.46127	3.02746	cGMP-dependent protein kinase 1, alpha isozyme
ENSG00000109339	MAPK10	-1.78333	0.000274	0.00195312	0.0253	0.899345	1.38419	2.87838	2.84473	Mitogen-activated protein kinase 10
ENSG00000086696	HSD17B2	-1.89981	0.00108078	0.00390625	0.0254	51.3332	38.1446	141.149	36.4811	Estradiol 17-beta-dehydrogenase 2
ENSG00000167779	IGFBP6	-1.61202	0.00112455	0.00390625	0.0254	2.24029	2.7681	6.97709	7.14745	Insulin-like growth factor-binding protein 6 Precursor
ENSG00000141622	RNF165	-0.824358	0.0410178	0.0390625	0.0255	0.140417	0.17909	0.440797	0.235186	RING finger protein 165
ENSG00000124713	GNMT	-3.1002	0.00576445	0.00976562	0.0256	49.0169	123.364	129.382	138.304	Glycine N-methyltransferase
ENSG00000065675	PRKCQ	-1.12099	0.0446453	0.0371094	0.0257	0.566724	0.513833	1.67879	1.703	Protein kinase C theta type
ENSG00000146263	C6orf167	1.25688	0.000717	0.00390625	0.0257	3.21797	2.17524	1.10008	0.657077	Uncharacterized protein C6orf167
ENSG00000006634	DBF4	1.53562	0.000409	0.00390625	0.0258	7.97455	4.57614	2.78121	1.28764	Protein DBF4 homolog A
ENSG00000237972	AC004985.10	1.29865	0.014337	0.0195312	0.0258	1.75186	0.968975	0.459247	0.301924	NA
ENSG00000149554	CHEK1	1.34037	0.00427611	0.00585938	0.0258	5.11355	3.73992	1.7734	0.81555	Serine/threonine-protein kinase Chk1
ENSG00000162840	MT1P2	-1.93167	0.0154558	0.0371094	0.026	170.874	177.829	450.134	219.153	NA
ENSG00000205866	FAM99A	-2.92431	0.00343442	0.0136719	0.0261	4.83825	7.32853	12.3592	10.1407	family with sequence similarity 99, member A
ENSG00000211613	AC110080.2-4	-2.12635	0.0347184	0.0390625	0.0262	1.55612	2.96421	6.02136	9.70811	Immunoglobulin Kappa light chain V gene segment
ENSG00000133392	MYH11	-1.58917	0.0337898	0.0136719	0.0262	4.13694	6.15393	11.954	15.5234	Myosin-11
ENSG00000218336	ODZ3	-0.559021	0.00765063	0.00390625	0.0262	0.0465754	0.0708932	0.169908	0.127662	Teneurin-3
ENSG00000069869	NEDD4	1.25581	0.016887	0.0195312	0.0268	36.0697	30.6414	12.3864	5.38509	E3 ubiquitin-protein ligase NEDD4
ENSG00000078053	AMPH	-1.00922	0.00561783	0.00976562	0.0269	0.255861	0.402809	0.901143	1.09823	Amphiphysin
ENSG00000095002	MSH2	1.13466	0.0165472	0.0273438	0.0269	15.0355	10.5884	5.63433	3.5303	DNA mismatch repair protein Msh2
ENSG00000163006	CCDC138	1.24776	0.0122892	0.0136719	0.0269	3.38455	2.21341	1.16549	0.526752	Coiled-coil domain-containing protein 138
ENSG00000105374	NKG7	-1.90378	0.00900814	0.00390625	0.027	3.24148	2.86192	9.42945	4.85677	Protein NKG7
ENSG00000111404	RERGL	-1.39278	0.0422985	0.0136719	0.027	1.31634	2.32624	4.18781	6.61521	Ras-related and estrogen-regulated growth inhibitor-like protein
ENSG00000178729	C6orf138	-1.42662	0.00185528	0.00195312	0.0272	0.520382	0.723077	2.31236	2.98522	Patched domain-containing protein C6orf138
ENSG00000123454	DBH	-1.82739	0.00448366	0.0136719	0.0273	3.8391	3.36461	10.7964	3.96528	Dopamine beta-hydroxylase
ENSG00000237188	RP11-337C18.8	1.40647	0.00238015	0.00585938	0.0274	4.28858	2.37001	1.3913	0.695469	NA
ENSG00000052344	PRSS8	-3.06149	0.00848395	0.0488281	0.0277	3.56255	4.93096	9.87109	5.83816	Prostasin Precursor
ENSG00000152332	UHMK1	1.48136	0.00816024	0.00390625	0.0277	45.4963	22.3425	15.906	7.41302	Serine/threonine-protein kinase Kist
ENSG00000166405	RIC3	-2.00506	0.00270404	0.00976562	0.0278	0.360782	0.965493	1.07361	0.497674	Protein RIC-3 Precursor
ENSG00000228674	AC011483.7-1	1.54311	0.00618197	0.00390625	0.0278	1.67749	1.43519	0.433379	0.326804	NA
ENSG00000185728	YTHDF3	1.37354	0.00472794	0.00976562	0.0282	47.247	23.0583	17.1509	7.28821	YTH domain family protein 3
ENSG00000140451	C15orf20	1.0849	0.0176908	0.0136719	0.0283	1.27938	1.09648	0.398919	0.294887	ATP-dependent DNA helicase PIF1
ENSG00000129810	SGOL1	1.28349	0.00258255	0.00585938	0.0284	3.70379	2.10311	1.25797	0.838699	Shugoshin-like 1
ENSG00000163072	NOSTRIN	-1.37555	0.00518904	0.00976562	0.0286	5.38118	3.09977	14.2892	7.51234	Nostrin
ENSG00000106397	PLOD3	1.38782	0.00111085	0.00585938	0.0286	91.0778	45.5142	35.9279	12.3403	Procollagen-lysine,2-oxoglutarate 5-dioxygenase 3 Precursor
ENSG00000183060	LYSMD4	1.36889	0.00287668	0.00585938	0.0287	7.20835	3.7026	2.41374	0.999613	LysM and putative peptidoglycan-binding domain-containing protein 4
ENSG00000132846	ZBED3	1.10192	0.0369853	0.0488281	0.0287	4.87745	3.80333	1.70104	0.94968	Zinc finger BED domain-containing protein 3
ENSG00000233440	HMGA1L6	0.910076	0.00625744	0.00976562	0.0289	0.284909	0.236564	0.0446796	0.0735311	NA
ENSG00000211615	AC110080.2-6	-1.57927	0.00200059	0.015625	0.029	0.387928	0.910288	1.91825	4.26429	Immunoglobulin Kappa light chain V gene segment
ENSG00000163235	TGFA	-1.72727	0.00308911	0.00585938	0.0292	1.13958	1.36184	3.3513	2.63287	Protransforming growth factor alpha Precursor
ENSG00000129595	EPB41L4A	-1.81191	0.000653	0.00195312	0.0294	2.53669	2.55099	7.92929	4.67743	Band 4.1-like protein 4A
ENSG00000162591	MEGF6	-1.91472	0.000196	0.00195312	0.0295	0.969972	1.67695	2.90641	1.84801	Multiple epidermal growth factor-like domains 6 Precursor
ENSG00000217275	RPS10P1	1.52404	0.0107862	0.00976562	0.0295	1.20469	0.98711	0.283136	0.339252	NA
ENSG00000137726	FXYD6	-1.54838	0.000406	0.00195312	0.0295	8.15111	5.11129	22.8135	12.9978	FXYD domain-containing ion transport regulator 6 Precursor
ENSG00000184226	PCDH9	-1.16791	0.00986513	0.0195312	0.0297	0.339404	0.384239	0.947831	0.693729	Protocadherin-9 Precursor
ENSG00000166183	ASPG	-2.23757	0.0279151	0.0273438	0.0298	9.40283	8.99175	25.0576	20.2035	60 kDa lysophospholipase
ENSG00000189298	ZKSCAN3	1.28275	0.000738	0.00195312	0.0298	8.3761	3.36187	3.06109	1.16422	Zinc finger protein with KRAB and SCAN domains 3
ENSG00000228123	RP11-15B24.3	0.715482	0.0158081	0.015625	0.0298	0.172373	0.241183	0	0	NA
ENSG00000226686	AC012309.5	1.17889	0.00770391	0.03125	0.0298	0.377632	0.398814	0	0	NA
ENSG00000072682	P4HA2	1.39169	0.0041814	0.00976562	0.0298	22.0623	10.2919	8.46838	4.23161	Prolyl 4-hydroxylase subunit alpha-2 Precursor
ENSG00000218537	AP000350.4	1.80266	0.0107313	0.00976562	0.0298	56.612	30.2938	28.6799	15.467	Putative uncharacterized protein ENSP00000383961
ENSG00000144681	STAC	-1.37294	0.00641886	0.0117188	0.03	0.26826	0.45223	0.966144	0.882225	SH3 and cysteine-rich domain-containing protein
ENSG00000106113	CRHR2	1.09774	0.0298502	0.0390625	0.03	0.210467	0.16808	0.0231118	0.0384651	Corticotropin-releasing factor receptor 2 Precursor
ENSG00000172543	CTSW	-1.50563	0.0134762	0.0195312	0.03	1.29387	1.23182	3.79488	2.96825	Cathepsin W Precursor
ENSG00000167601	AXL	-1.5248	0.00124967	0.00390625	0.0301	4.40201	3.11416	11.944	5.22461	Tyrosine-protein kinase receptor UFO Precursor
ENSG00000132437	DDC	1.10778	0.00924647	0.0195312	0.0301	58.1463	35.6176	20.4956	6.58999	Aromatic-L-amino-acid decarboxylase
ENSG00000235807	AC015656.9	-0.976701	0.0229132	0.03125	0.0301	0	0	0.246855	0.392189	cDNA FLJ43098 fis, clone CTONG1000488
ENSG00000124693	HIST1H3B	1.19012	0.0168721	0.03125	0.0301	0.500003	0.718222	0.031542	0.0997447	Histone H3.1
ENSG00000096063	SRPK1	1.33755	0.00161911	0.00976562	0.0304	28.9105	14.284	10.2095	4.31139	Serine/threonine-protein kinase SRPK1
ENSG00000180900	SCRIB	1.26185	0.00294642	0.00195312	0.0304	14.4995	9.37953	5.20291	1.94944	Protein LAP4
ENSG00000069956	MAPK6	1.36353	0.00145756	0.00390625	0.0306	43.9493	20.223	15.8543	5.10118	Mitogen-activated protein kinase 6
ENSG00000232368	FTLL2	1.1221	0.0104288	0.0136719	0.0308	76.619	68.0126	34.4687	8.57807	NA
ENSG00000138769	CDKL2	-0.575395	0.00794349	0.00195312	0.0309	0.0529812	0.117009	0.209946	0.253654	Cyclin-dependent kinase-like 2
ENSG00000106384	MOGAT3	1.37994	0.0289884	0.0371094	0.0309	19.51	14.3083	5.89524	3.80133	2-acylglycerol O-acyltransferase 3
ENSG00000166145	SPINT1	-2.4041	0.00618164	0.00976562	0.0309	3.14685	6.74	9.71039	13.1632	Kunitz-type protease inhibitor 1 Precursor
ENSG00000188676	INDOL1	-2.00343	0.00720869	0.00976562	0.031	3.21936	3.74914	10.0009	6.73744	indoleamine 2,3-dioxygenase 2
ENSG00000085788	DDHD2	0.99787	0.00712845	0.00976562	0.0311	24.9841	31.376	9.43853	5.26745	Phospholipase DDHD2
ENSG00000164944	KIAA1429	1.23918	0.00227162	0.00585938	0.0311	28.7777	17.1794	10.7603	3.83983	Protein virilizer homolog
ENSG00000171234	UGT2B7	-2.15081	0.00135844	0.00390625	0.0311	123.099	124.333	331.751	125.822	UDP-glucuronosyltransferase 2B7 Precursor
ENSG00000115085	ZAP70	-1.67291	0.0205298	0.0136719	0.0311	1.36402	1.82942	3.71643	2.83336	Tyrosine-protein kinase ZAP-70
ENSG00000137563	GGH	1.13508	0.0198941	0.0273438	0.0311	192.33	115.503	71.0693	23.5666	Gamma-glutamyl hydrolase Precursor
ENSG00000217407	AC012498.10-1	1.44013	0.0370255	0.0371094	0.0311	7.92641	5.81091	2.74041	2.45752	NA
ENSG00000182307	C8orf33	1.30055	0.00114224	0.00390625	0.0311	31.6135	17.9285	11.4675	4.24691	UPF0488 protein C8orf33
ENSG00000094975	C1orf9	1.35034	0.0101937	0.0136719	0.0316	17.6546	10.8958	6.47469	4.00116	Protein C1orf9 Precursor
ENSG00000113407	TARS	1.23328	0.0106711	0.0273438	0.0317	93.0597	56.3193	33.7498	12.1526	Threonyl-tRNA synthetase, cytoplasmic
ENSG00000181544	FANCB	0.942191	0.000636	0.00390625	0.0318	0.505534	0.377545	0.159514	0.132525	Fanconi anemia group B protein
ENSG00000213543	XX-2136C111.2	1.34905	0.0150217	0.0273438	0.0319	1.5956	2.02606	0.342289	0.424551	NA
ENSG00000069966	GNB5	1.20161	0.0160433	0.0371094	0.0322	22.7003	15.3681	7.96758	2.87074	Guanine nucleotide-binding protein subunit beta-5
ENSG00000109576	AADAT	-1.73305	0.00175018	0.00390625	0.0322	7.24972	5.89878	19.5297	7.84693	Kynurenine/alpha-aminoadipate aminotransferase mitochondrial Precursor
ENSG00000235532	RP11-459P23.1	-0.756613	0.00298012	0.0078125	0.0324	0.0999083	0.108788	0.355588	0.181837	NA
ENSG00000116120	FARSLB	1.21916	0.00313317	0.00585938	0.0329	34.4332	21.9779	12.5428	4.46495	Phenylalanyl-tRNA synthetase beta chain
ENSG00000013297	CLDN11	-1.21093	0.0424976	0.0488281	0.0329	2.75525	2.37863	7.5599	9.49231	Claudin-11
ENSG00000049759	NEDD4L	1.33022	0.00101583	0.00390625	0.033	18.6665	9.14967	6.8198	2.5992	E3 ubiquitin-protein ligase NEDD4-like
ENSG00000117525	F3	-1.53411	0.00245969	0.00195312	0.033	3.45191	4.58562	10.0286	9.5702	Tissue factor Precursor
ENSG00000186910	SERPINA11	-1.71578	0.00339939	0.00195312	0.033	102.48	66.2771	268.279	115.755	Serpin A11 Precursor
ENSG00000050165	DKK3	-1.18013	0.00564253	0.0136719	0.0332	7.03548	5.4422	20.1591	22.1444	Dickkopf-related protein 3 Precursor
ENSG00000227591	RP1-28O10.1	1.07116	0.0431549	0.0488281	0.0332	5.62658	4.36137	1.99785	1.11507	NA
ENSG00000156876	SASS6	1.28045	0.0211387	0.0371094	0.0332	4.71408	3.31705	1.78379	1.39898	Spindle assembly abnormal protein 6 homolog
ENSG00000236018	RP4-814D15.1	1.291	0.00853818	0.0136719	0.0332	12.3658	7.05367	4.62107	2.11407	NA
ENSG00000211898	IGHD	-2.06738	0.00972514	0.0195312	0.0333	0.634679	1.32802	2.03111	1.89435	Immunoglobulin heavy chain C gene segment
ENSG00000204116	CHIC1	-1.26986	0.0138454	0.00390625	0.0333	0.659567	0.94994	1.95315	1.84799	Cysteine-rich hydrophobic domain 1 protein
ENSG00000155100	OTUD6B	1.15471	0.0128706	0.0195312	0.0334	8.0657	6.11575	2.99871	1.54112	OTU domain-containing protein 6B
ENSG00000164941	INTS8	1.1601	0.00360277	0.00390625	0.0334	23.3641	18.8557	8.659	3.85202	Integrator complex subunit 8
ENSG00000213160	KLHL23	1.42297	0.00439481	0.00390625	0.0335	15.7366	10.4283	5.44602	2.94624	Kelch-like protein 23
ENSG00000226389	RP11-507K13.4	1.34735	0.00532453	0.00976562	0.0336	14.0443	7.71628	5.02931	2.08614	NA
ENSG00000181804	SLC9A9	-1.46059	0.000386	0.00390625	0.0336	2.57498	1.79865	7.07651	3.85895	Sodium/hydrogen exchanger 9
ENSG00000163638	ADAMTS9	1.25311	0.0116771	0.0195312	0.034	6.12353	6.44403	2.20208	1.77951	A disintegrin and metalloproteinase with thrombospondin motifs 9 Precursor
ENSG00000105609	LILRB5	-1.70114	0.00283544	0.00390625	0.0342	4.31752	2.99428	11.7589	4.40395	Leukocyte immunoglobulin-like receptor subfamily B member 5 Precursor
ENSG00000101294	HM13	1.32445	0.000761	0.00390625	0.0342	152.769	68.8332	56.0859	18.8484	Minor histocompatibility antigen H13
ENSG00000175928	LRRN1	-1.57977	0.00187253	0.00195312	0.0342	0.711291	1.78247	2.27296	3.63418	Leucine-rich repeat neuronal protein 1 Precursor
ENSG00000171621	SPSB1	1.54229	0.00844423	0.0136719	0.0342	27.1565	16.963	9.61791	5.74828	SPRY domain-containing SOCS box protein 1
ENSG00000177511	ST8SIA3	-0.691551	0.0315486	0.0273438	0.0343	0.175774	0.204036	0.520231	0.679007	Sia-alpha-2,3-Gal-beta-1,4-GlcNAc-R:alpha 2,8-sialyltransferase
ENSG00000211967	AB019438.1-13	-2.06519	0.0151646	0.0234375	0.0344	0.462864	1.19122	2.72491	4.68596	Immunoglobulin heavy chain V gene segment
ENSG00000182217	HIST2H4B	1.19338	0.00597491	0.00976562	0.0345	17.9365	11.4797	6.43842	1.70858	Histone H4
ENSG00000196350	ZNF729	0.566176	0.0282919	0.0390625	0.0346	0.186309	0.121043	0.0453226	0.0482375	Zinc finger protein ENSP00000350085
ENSG00000188486	H2AFX	1.28995	0.00137824	0.00585938	0.0352	12.5485	6.1407	4.58649	1.80436	Histone H2A.x
ENSG00000143546	S100A8	-1.76749	0.0263613	0.0273438	0.0352	4.38741	6.29597	13.2247	12.441	Protein S100-A8
ENSG00000171408	PDE7B	-1.52255	0.00676076	0.00976562	0.0352	1.45503	1.07939	3.86445	1.38168	cAMP-specific 3',5'-cyclic phosphodiesterase 7B
ENSG00000158481	CD1C	-1.65927	0.00575585	0.00976562	0.0352	0.670017	0.621765	1.91021	2.21432	T-cell surface glycoprotein CD1c Precursor
ENSG00000009790	TRAF3IP3	-1.36542	0.029989	0.0195312	0.0353	3.43911	3.54578	9.14568	10.4978	TRAF3-interacting JNK-activating modulator
ENSG00000064201	TSPAN32	-1.3029	0.017917	0.0273438	0.0355	0.278466	0.336371	0.937759	0.538747	Tetraspanin-32
ENSG00000127022	CANX	1.71002	0.00171629	0.00390625	0.0357	473.584	187.978	174.884	68.9145	Calnexin Precursor
ENSG00000160285	LSS	1.31986	0.0018818	0.00976562	0.0357	41.6248	30.2644	14.8337	8.76294	Lanosterol synthase
ENSG00000215407	AC126603.9-2	1.29682	0.000285	0.00195312	0.0357	8.0022	4.38368	2.99347	1.15574	Putative rhophilin-2-like protein
ENSG00000167642	SPINT2	-2.42104	0.00487365	0.00585938	0.0362	8.64183	14.5207	26.0293	27.4245	Kunitz-type protease inhibitor 2 Precursor
ENSG00000134070	IRAK2	1.26401	0.00433714	0.00585938	0.0362	13.6672	9.28637	4.93007	2.12807	Interleukin-1 receptor-associated kinase-like 2
ENSG00000183281	PLGLB1	-2.26743	0.0140999	0.0136719	0.0362	32.5537	31.4813	101.245	42.4889	Plasminogen-related protein B Precursor
ENSG00000187244	BCAM	1.26321	0.00522555	0.00976562	0.0363	54.8055	31.3123	19.8997	6.74489	Lutheran blood group glycoprotein Precursor
ENSG00000234733	AC106028.11-1	1.35975	0.0172738	0.0273438	0.0364	0.779292	0.708564	0.176932	0.20455	NA
ENSG00000197353	LYPD2	-1.69157	0.00250594	0.0078125	0.0364	0.161602	0.511029	0.927793	0.796804	Ly6/PLAUR domain-containing protein 2 Precursor
ENSG00000128652	HOXD3	0.954854	0.020997	0.0078125	0.0366	0.369303	0.491426	0.0931941	0.112386	Homeobox protein Hox-D3
ENSG00000181418	DDN	0.596248	0.0181599	0.0078125	0.0366	0.234507	0.210351	0.0632172	0.0631872	Dendrin
ENSG00000121742	GJB6	0.575737	0.0357754	0.0488281	0.0372	0.159858	0.168883	0.0253471	0.0346581	Gap junction beta-6 protein
ENSG00000170899	GSTA4	1.21489	0.0255087	0.0488281	0.0372	41.9626	28.9427	15.2445	7.59501	Glutathione S-transferase A4
ENSG00000154839	C18orf24	1.31578	0.00536408	0.00976562	0.0374	5.72869	3.40893	1.96735	1.25488	Spindle and kinetochore-associated protein 1
ENSG00000234353	D87017.2-1	-2.09753	0.0337294	0.0390625	0.0374	#N/A	#N/A	#N/A	#N/A	C7 proteinHCG2010697 Fragment ;
ENSG00000131462	TUBG1	1.30687	0.00794915	0.00976562	0.0375	21.5266	10.1633	7.91651	3.09399	Tubulin gamma-1 chain
ENSG00000213281	NRAS	1.37361	0.00486433	0.00976562	0.0377	34.3828	16.6185	12.8847	6.22348	GTPase NRas Precursor
ENSG00000211792	AE000659.1-30	-1.68511	0.021376	0.015625	0.0377	0.22165	0.411828	1.197	1.16997	T-cell receptor alpha V gene segment
ENSG00000236565	RP11-223F20.1	1.09819	0.0167672	0.0371094	0.0377	0.494191	0.561503	0.120663	0.18852	NA
ENSG00000178342	KCNG2	0.708418	0.00372598	0.0078125	0.0377	0.227485	0.179979	0.0430678	0.0638123	Potassium voltage-gated channel subfamily G member 2
ENSG00000233203	RP11-67L3.4	1.3775	0.0115602	0.0195312	0.0377	68.7174	33.2357	26.2102	19.9869	NA
ENSG00000147669	POLR2K	1.25843	0.00929409	0.0136719	0.0378	95.5406	57.8865	36.1586	17.3595	DNA-directed RNA polymerases I, II, and III subunit RPABC4
ENSG00000229890	AC023672.1	1.70099	0.021185	0.0273438	0.0378	1.64756	1.95709	0.394784	0.546014	NA
ENSG00000117643	MAN1C1	-1.76231	0.00142475	0.00390625	0.0378	5.94855	5.24421	15.418	6.32926	Mannosyl-oligosaccharide 1,2-alpha-mannosidase IC
ENSG00000196922	ZNF252	1.2256	0.019052	0.0195312	0.0378	21.3898	13.2138	7.83789	2.85942	Zinc finger protein 252
ENSG00000165156	ZHX1	1.22058	0.00514296	0.00585938	0.0378	40.5193	22.4842	15.2497	5.04121	Zinc fingers and homeoboxes protein 1
ENSG00000171612	SLC25A33	1.11372	0.0118565	0.00390625	0.038	9.1365	7.07668	3.41959	1.11056	Solute carrier family 25 member 33
ENSG00000138092	CENPO	1.23891	0.000379	0.00195312	0.038	7.21257	4.50419	2.36862	0.912311	Centromere protein O
ENSG00000110077	MS4A6A	-1.71758	0.000327	0.00195312	0.038	32.8141	29.7195	87.8476	48.3427	Membrane-spanning 4-domains subfamily A member 6A
ENSG00000187479	AC087521.10-2	-1.67789	0.0027255	0.00585938	0.038	2.51815	2.94043	7.18303	6.12583	Protein Ag2 homolog
ENSG00000223391	GS1-309P15.3	3.00835	0.0356301	0.0136719	0.038	#N/A	#N/A	#N/A	#N/A	NA
ENSG00000185420	SMYD3	1.23865	0.000614	0.00390625	0.0381	13.6561	7.08796	5.1799	1.99237	SET and MYND domain-containing protein 3
ENSG00000183665	TRMT12	1.13242	0.00626864	0.00976562	0.0383	11.5203	8.68365	4.34592	1.72914	tRNA wybutosine-synthesizing protein 2 homolog
ENSG00000004776	HSPB6	-2.378	0.0160058	0.0195312	0.0384	8.13276	13.179	22.755	18.5434	Heat shock protein beta-6
ENSG00000197272	IL27	-1.47076	0.0239222	0.0488281	0.0384	0.901388	0.904752	2.62778	2.51713	Interleukin-27 subunit alpha Precursor
ENSG00000114026	OGG1	1.13119	0.00708736	0.0273438	0.0385	14.6005	8.88984	5.32269	1.73456	N-glycosylase/DNA lyase
ENSG00000164597	COG5	1.42967	0.00281664	0.00585938	0.0385	16.748	6.59188	6.33861	3.57059	Conserved oligomeric Golgi complex subunit 5
ENSG00000135437	RDH5	-1.71673	0.00187776	0.00585938	0.0387	10.0274	8.22675	26.146	12.301	11-cis retinol dehydrogenase
ENSG00000170606	HSPA4	1.38278	0.00151155	0.00585938	0.0387	125.696	46.5212	45.7532	17.002	Heat shock 70 kDa protein 4
ENSG00000226562	RP11-255A11.20	-1.18217	0.034902	0.0390625	0.0389	0.325343	0.645057	1.04013	1.03868	NA
ENSG00000115590	IL1R2	1.05169	0.0231403	0.0136719	0.0389	11.203	10.8579	3.85003	1.29121	Interleukin-1 receptor type II Precursor
ENSG00000120820	GLT8D2	-1.46626	0.00769685	0.00195312	0.039	1.3118	1.4886	3.80342	4.02105	Glycosyltransferase 8 domain-containing protein 2
ENSG00000165972	CCDC38	-1.05303	0.0320907	0.0371094	0.039	0.27739	0.312844	0.763225	0.562002	Coiled-coil domain-containing protein 38
ENSG00000231397	AC004941.5	1.78334	0.0177901	0.0488281	0.039	7.46744	7.01108	2.01008	3.96171	NA
ENSG00000162614	NEXN	-1.26504	0.043061	0.0371094	0.0391	1.84494	1.45139	4.97365	4.28082	Nexilin
ENSG00000109181	UGT2B10	-1.44764	0.00413705	0.00195312	0.0394	81.3357	63.396	214.225	151.219	UDP-glucuronosyltransferase 2B10 Precursor
ENSG00000177732	SOX12	1.21444	0.00576775	0.00585938	0.0395	8.26279	4.25416	3.03611	0.872911	Transcription factor SOX-12
ENSG00000156150	ALX3	1.06533	0.00555386	0.00195312	0.0397	1.65078	1.33581	0.609597	0.298896	Homeobox protein aristaless-like 3
ENSG00000198855	FICD	1.24865	0.022436	0.0371094	0.0397	4.30449	3.12134	1.51497	0.974716	FIC domain-containing protein
ENSG00000234327	AC012146.7	1.07993	0.0327971	0.0371094	0.0398	7.37656	7.42388	2.5614	1.36062	NA
ENSG00000179636	TPPP2	-1.69602	0.00711279	0.00976562	0.0398	3.01959	2.65228	7.72927	3.38093	Tubulin polymerization-promoting protein family member 2
ENSG00000105953	OGDH	1.09563	0.00460847	0.00585938	0.0399	55.649	33.854	21.4343	6.6559	2-oxoglutarate dehydrogenase E1 component, mitochondrial Precursor
ENSG00000106615	RHEB	1.27811	0.000922	0.00390625	0.0401	38.2603	19.6517	14.5168	5.28224	GTP-binding protein Rheb Precursor
ENSG00000224650	AB019437.1-6	-2.58311	0.0209816	0.0390625	0.0401	3.40425	6.63232	8.47684	10.9357	Rheumatoid factor RF-IP14 Fragment
ENSG00000009335	UBE3C	1.30471	0.00736125	0.0195312	0.0402	62.5063	34.1591	23.3771	10.1555	Ubiquitin-protein ligase E3C
ENSG00000169313	P2RY12	-1.25353	0.0424571	0.0390625	0.0402	0.604576	0.758945	1.83706	1.36906	P2Y purinoceptor 12
ENSG00000148200	NR6A1	1.02912	0.00798	0.0273438	0.0402	2.02445	1.79989	0.734023	0.366965	Nuclear receptor subfamily 6 group A member 1
ENSG00000154582	TCEB1	1.18824	0.00220242	0.00390625	0.0403	131.871	82.7521	49.8181	15.1965	Transcription elongation factor B polypeptide 1
ENSG00000184905	TCEAL2	-1.46654	0.0001	0.00195312	0.0403	0.115929	0.215262	0.559293	0.430878	Transcription elongation factor A protein-like 2
ENSG00000171811	C10orf92	-0.828634	0.0059607	0.015625	0.0403	0.0537329	0.101832	0.186636	0.233234	TPR repeat-containing protein C10orf93
ENSG00000227814	RP5-1139I1.4	1.37254	0.00307869	0.00585938	0.0403	1.03559	0.620365	0.284469	0.297054	Putative uncharacterized protein SLC25A43
ENSG00000188760	TMEM198	1.09778	0.0108392	0.0273438	0.0406	3.03131	2.84199	1.06427	0.470637	Transmembrane protein 198
ENSG00000128482	RNF112	-0.857055	0.013301	0.00390625	0.0409	0.233408	0.38413	0.719051	0.768068	RING finger protein 112
ENSG00000042493	CAPG	1.45314	0.0365738	0.0371094	0.041	17.4712	14.0246	6.8956	9.44108	Macrophage-capping protein
ENSG00000170509	HSD17B13	-3.31745	0.0169511	0.0371094	0.0411	111.289	138.09	278.262	155.9	17-beta hydroxysteroid dehydrogenase 13 Precursor
ENSG00000033050	ABCF2	1.33717	0.00276222	0.00585938	0.0413	30.9238	14.4537	11.4994	5.94402	ATP-binding cassette sub-family F member 2
ENSG00000150045	KLRF1	-1.58011	0.0154319	0.0078125	0.0414	0.452079	0.706874	1.44781	0.948493	Killer cell lectin-like receptor subfamily F member 1
ENSG00000138442	WDR12	1.24175	0.00082	0.00390625	0.0414	30.4504	16.0346	11.7397	4.2515	Ribosome biogenesis protein WDR12
ENSG00000136026	CKAP4	1.09824	0.00915472	0.0136719	0.0414	65.3827	49.1962	23.3764	9.81313	Cytoskeleton-associated protein 4
ENSG00000100302	RASD2	1.32694	0.00965883	0.0195312	0.0416	0.870628	0.627014	0.230769	0.383782	GTP-binding protein Rhes Precursor
ENSG00000197858	GPAA1	1.3211	0.001012	0.00390625	0.0417	62.0625	27.2645	23.2515	8.66614	Glycosylphosphatidylinositol anchor attachment 1 protein
ENSG00000223746	RP11-272J7.1	1.6903	0.0190406	0.0195312	0.0418	1.77699	2.24872	0.345535	0.597025	NA
ENSG00000181924	CHCHD8	0.919766	0.0214431	0.00976562	0.0421	119.802	130.718	46.2042	7.50453	Coiled-coil-helix-coiled-coil-helix domain-containing protein 8
ENSG00000104356	POP1	1.11512	0.00595227	0.0136719	0.0422	2.76791	1.58498	1.03881	0.403486	Ribonucleases P/MRP protein subunit POP1
ENSG00000213630	AC135791.2	1.46534	0.00157563	0.00390625	0.0424	15.3815	9.65898	5.0442	3.41176	NA
ENSG00000179832	HEATR7A	1.35535	2.93e-05	0.00195312	0.0424	6.83076	2.97606	3.46904	1.1261	HEAT repeat-containing protein 7A
ENSG00000077063	CTTNBP2	-1.93416	0.00371417	0.00976562	0.0425	0.689653	0.97339	1.83465	1.40954	Cortactin-binding protein 2
ENSG00000125384	PTGER2	-1.24351	0.0233719	0.0488281	0.0427	0.486846	0.58022	1.45476	1.40524	Prostaglandin E2 receptor EP2 subtype
ENSG00000112769	LAMA4	1.04959	0.0388632	0.0488281	0.0427	10.2773	11.3534	4.22713	3.30106	Laminin subunit alpha-4 Precursor
ENSG00000135763	URB2	1.04727	0.0104764	0.0273438	0.0428	4.8594	2.64049	1.91557	1.02788	Unhealthy ribosome biogenesis protein 2 homolog
ENSG00000162885	B3GALNT2	1.34146	0.00162549	0.00195312	0.0428	10.2616	4.21771	3.92996	1.83415	UDP-GalNAc:beta-1,3-N-acetylgalactosaminyltransferase 2
ENSG00000196990	FAM163B	-2.10854	0.0084866	0.0195312	0.0434	0.0507943	0.160626	0.212323	0.35613	UPF0417 protein FAM163B
ENSG00000112118	MCM3	1.07611	0.00437943	0.00585938	0.0434	32.4181	16.789	12.62	6.72067	DNA replication licensing factor MCM3
ENSG00000007129	CEACAM21	-1.07693	0.0229219	0.0078125	0.0434	0.43213	0.407518	1.31552	0.745362	Carcinoembryonic antigen-related cell adhesion molecule 21 Precursor
ENSG00000174307	PHLDA3	-2.0953	0.00131984	0.00195312	0.0437	2.25754	3.42899	6.66395	5.13297	Pleckstrin homology-like domain family A member 3
ENSG00000168159	RNF187	1.06019	0.0311622	0.0488281	0.0437	67.4617	53.5051	25.467	8.55051	Protein RNF187
ENSG00000035862	TIMP2	-1.48169	0.00480375	0.00195312	0.0437	24.1277	19.0597	65.4076	53.8177	Metalloproteinase inhibitor 2 Precursor
ENSG00000138772	ANXA3	-2.52867	0.000649	0.00390625	0.0438	5.27795	14.2669	16.3487	31.7524	Annexin A3
ENSG00000186907	RTN4RL2	1.06459	0.0341862	0.0371094	0.0441	14.7518	11.3165	4.86469	2.33827	Reticulon-4 receptor-like 2 Precursor
ENSG00000204536	CCHCR1	1.26293	0.0184367	0.0273438	0.0441	4.41493	6.03269	1.61162	1.91188	Coiled-coil alpha-helical rod protein 1
ENSG00000116957	TBCE	1.21889	0.000289	0.00390625	0.0441	27.44	11.4348	10.8414	3.47361	Tubulin-specific chaperone E
ENSG00000054277	OPN3	1.07539	0.0277279	0.0371094	0.0441	6.87642	3.49206	4.0424	1.42461	Opsin-3
ENSG00000196562	SULF2	-1.67747	0.000838	0.00195312	0.0442	10.4599	7.44071	28.0994	13.7154	Extracellular sulfatase Sulf-2 Precursor
ENSG00000182718	ANXA2	1.66981	0.0037111	0.00976562	0.0442	393.712	178.261	153.703	159.116	Annexin A2
ENSG00000229754	IL8RBP	-1.99614	0.00991913	0.0136719	0.0442	5.78505	6.34854	15.1432	8.77548	interleukin 8 receptor, beta pseudogene
ENSG00000159753	RLTPR	-1.13168	0.0146325	0.0136719	0.0443	0.281989	0.440736	0.810727	0.661583	Leucine-rich repeat-containing protein 16C
ENSG00000110665	C11orf21	-1.44048	0.0154525	0.00390625	0.0444	0.577724	0.767243	1.65148	1.36047	Uncharacterized protein C11orf21
ENSG00000124780	KCNK17	-1.444	0.0100036	0.0195312	0.0444	0.558559	0.739374	1.70207	1.00454	Potassium channel subfamily K member 17
ENSG00000138028	CGREF1	2.48502	0.00924917	0.0195312	0.0445	44.1892	29.2352	12.5435	22.9676	Cell growth regulator with EF hand domain protein 1
ENSG00000152672	CLEC4F	-1.18046	0.00430647	0.0078125	0.0448	0.363339	0.678958	1.11057	1.24921	C-type lectin domain family 4 member F
ENSG00000146469	VIP	-1.50112	0.00792855	0.0136719	0.0449	0.365746	0.494922	1.04087	0.743388	VIP peptides Precursor
ENSG00000229324	RP5-1091N2.3	1.53948	0.00228772	0.00976562	0.0449	2.93717	1.87764	0.890639	0.968082	NA
ENSG00000213430	AC138940.3-2	1.22732	0.00750068	0.0136719	0.0449	1.92192	1.02908	0.623923	0.306039	NA
ENSG00000114767	RRP9	1.29322	0.00276497	0.00390625	0.045	11.9634	5.427	4.4756	1.61336	U3 small nucleolar RNA-interacting protein 2
ENSG00000172955	ADH6	-1.45852	0.00028	0.00390625	0.0454	68.076	29.5663	179.733	70.2578	Alcohol dehydrogenase 6
ENSG00000226673	RP11-359N11.2	0.695857	0.0241306	0.0488281	0.0458	0.233785	0.183589	0.0522997	0.0815313	NA
ENSG00000150403	TMCO3	1.31127	0.0259668	0.0371094	0.0458	31.847	26.9097	12.1983	8.22294	Transmembrane and coiled-coil domain-containing protein 3 Precursor
ENSG00000205038	PKHD1L1	-0.828126	0.00978778	0.00976562	0.0459	0.20976	0.271531	0.586441	0.673246	Fibrocystin-L Precursor
ENSG00000177189	RPS6KA3	1.46387	0.00150054	0.00585938	0.046	75.3593	40.8054	30.0722	11.8782	Ribosomal protein S6 kinase alpha-3
ENSG00000186051	TAL2	1.41894	0.012239	0.0273438	0.046	0.679507	0.537529	0.0754741	0.160466	T-cell acute lymphocytic leukemia protein 2
ENSG00000152086	TUBA3E	0.662256	0.00626234	0.03125	0.046	0.152794	0.131466	0.0234727	0.0494949	Tubulin alpha-3E chain
ENSG00000187094	CCK	-0.900669	0.00744672	0.015625	0.046	0.0203177	0.0642502	0.251043	0.277347	Cholecystokinin Precursor
ENSG00000225243	RP1-127D3.4	0.903457	0.0232865	0.0390625	0.046	0.402673	0.665843	0.141998	0.236367	NA
ENSG00000145335	SNCA	-1.03678	0.00446085	0.00976562	0.0462	0.28746	0.244014	0.902487	0.725001	Alpha-synuclein
ENSG00000133119	RFC3	1.38715	0.00300362	0.00976562	0.0464	12.2159	8.69626	4.42432	2.92455	Replication factor C subunit 3
ENSG00000137168	PPIL1	1.27703	0.0113189	0.0195312	0.0464	24.1902	14.0967	9.54995	4.82929	Peptidyl-prolyl cis-trans isomerase-like 1
ENSG00000138018	AC010896.3	1.20321	0.00253027	0.00390625	0.0465	25.257	14.0389	9.64163	3.28598	Ethanolaminephosphotransferase 1
ENSG00000139645	ANKRD52	1.3937	0.000584	0.00195312	0.0465	12.8907	5.10235	4.74979	2.06659	Serine/threonine-protein phosphatase 6 regulatory ankyrin repeat subunit C
ENSG00000198793	FRAP1	1.23155	0.00127525	0.00195312	0.0465	60.0304	34.5524	22.3586	6.16193	FKBP12-rapamycin complex-associated protein
ENSG00000109610	SOD3	-2.02246	0.00315184	0.00195312	0.0465	2.76506	4.94429	7.99367	9.04123	Extracellular superoxide dismutase
ENSG00000105926	MPP6	1.21116	0.000947	0.00195312	0.0466	14.1233	8.30964	5.38688	2.10749	MAGUK p55 subfamily member 6
ENSG00000125148	MT2A	-2.00314	0.0153725	0.0195312	0.0468	535.264	638.877	1297.78	533.611	Metallothionein-2
ENSG00000185130	HIST1H2BL	1.24011	0.0306024	0.0234375	0.047	0.633118	1.17353	0.0991619	0.275123	Histone H2B type 1-L
ENSG00000158882	TOMM40L	1.19897	0.00189868	0.00390625	0.047	28.2765	13.578	14.0238	4.97678	Mitochondrial import receptor subunit TOM40B
ENSG00000175664	C13orf26	-0.973368	0.00477024	0.015625	0.047	0.134093	0.382102	0.585956	1.01205	Uncharacterized protein C13orf26
ENSG00000136986	DERL1	1.01536	0.0141636	0.0136719	0.0471	91.2908	58.501	35.4753	12.2812	Derlin-1
ENSG00000143390	RFX5	1.45686	0.00597479	0.0136719	0.0473	24.5755	9.17573	9.51883	6.19791	DNA-binding protein RFX5
ENSG00000164483	SAMD3	-1.3935	0.0209278	0.0273438	0.0473	1.60462	1.55392	3.98957	3.47196	Sterile alpha motif domain-containing protein 3
ENSG00000149679	CABLES2	1.10289	0.00773708	0.00976562	0.0474	3.77707	2.76992	1.46904	0.64061	CDK5 and ABL1 enzyme substrate 2
ENSG00000007314	SCN4A	0.624608	0.0132006	0.00976562	0.0474	0.252035	0.183559	0.0806595	0.0956489	Sodium channel protein type 4 subunit alpha
ENSG00000081760	AACS	1.18236	0.0185787	0.0273438	0.0478	6.56793	4.39159	2.56589	1.68655	Acetoacetyl-CoA synthetase
ENSG00000149124	GLYAT	-2.25546	0.00781984	0.00390625	0.0479	64.5126	54.5506	141.777	45.6734	Glycine N-acyltransferase
ENSG00000225347	RP11-550E18.1	1.34793	0.0233434	0.0195312	0.0479	2.7009	2.57355	0.910462	0.840627	NA
ENSG00000129048	CCRL1	-1.30304	0.00015	0.00195312	0.048	0.317232	0.122255	0.88754	0.524189	C-C chemokine receptor type 11
ENSG00000136573	BLK	-1.27736	0.000218	0.00195312	0.048	0.195595	0.404468	0.62808	0.472936	Tyrosine-protein kinase BLK
ENSG00000144655	AXUD1	-1.43057	0.0146768	0.0195312	0.048	7.59544	6.34719	19.5268	11.9765	Axin-1 up-regulated gene 1 protein
ENSG00000124198	ARFGEF2	1.30185	0.00239405	0.00390625	0.0481	28.7553	11.8247	11.229	4.18697	Brefeldin A-inhibited guanine nucleotide-exchange protein 2
ENSG00000186638	KIF24	0.97272	0.00418128	0.00390625	0.0481	0.809621	0.6771	0.301143	0.127715	Kinesin-like protein KIF24
ENSG00000136824	SMC2	1.44929	0.00182804	0.00390625	0.0483	7.87224	4.70188	3.13227	1.45679	Structural maintenance of chromosomes protein 2
ENSG00000130204	TOMM40	1.25998	0.00100277	0.00390625	0.0483	25.8541	12.3881	9.43451	2.79665	Mitochondrial import receptor subunit TOM40 homolog
ENSG00000171316	CHD7	1.14063	0.00121521	0.00390625	0.0485	7.59541	5.61071	2.99381	1.41185	Chromodomain-helicase-DNA-binding protein 7
ENSG00000128973	CLN6	1.22059	0.00366669	0.00976562	0.0486	23.6478	10.8026	9.12408	2.85061	Ceroid-lipofuscinosis neuronal protein 6
ENSG00000156471	PTDSS1	1.00104	0.0302891	0.0273438	0.0486	100.431	90.1594	38.3232	11.1893	Phosphatidylserine synthase 1
ENSG00000072818	ACAP1	-1.73344	0.0277828	0.0273438	0.0488	1.47101	2.25158	3.98976	3.67784	ARFGAP with coiled-coil, ANK repeat and PH domain-containing protein 1
ENSG00000213398	LCAT	-2.12129	0.0188889	0.0136719	0.0488	25.8412	28.7515	64.1337	37.6613	Phosphatidylcholine-sterol acyltransferase Precursor
ENSG00000136261	BZW2	1.00743	0.0233202	0.0273438	0.049	30.648	24.7111	12.2071	5.03015	Basic leucine zipper and W2 domain-containing protein 2
ENSG00000136492	BRIP1	1.25278	0.000127	0.00390625	0.0491	3.17387	1.48022	1.16679	0.475787	Fanconi anemia group J protein
ENSG00000163170	BOLA3	1.1824	0.00156687	0.00585938	0.0494	38.6376	24.2498	15.5348	4.71694	BolA-like protein 3
ENSG00000160111	CPAMD8	-0.9846	0.0124242	0.0195312	0.0496	0.154314	0.305353	0.444869	0.21754	C3 and PZP-like alpha-2-macroglobulin domain-containing protein 8 Precursor
FC: fold change; NA: no annotation; RPKM:reads per kilobase per million; T:tumor; N:non-tumor; SD: standard deviation
P value 1 was derived from Student t test; P value 2 from Wilcoxon signed-rank test; P value 3 stands for false discovery rate
