# Supplementary material for: RNA-Seq Analyses Generate Comprehensive Transcriptomic Landscape and Reveal Complex Transcript Patterns in Hepatocellular Carcinoma
Source: PLoS One. 2011 Oct 17;6(10):e26168. doi: 10.1371/journal.pone.0026168 (PMC3197143; doi:10.1371/journal.pone.0026168)
Supplement: Table S6 — Top 30 of differently expressed genes. (XLS) [file pone.0026168.s006.xls]

## Sheet: Sheet1
Supplementary Table 6. Top 30 of differently expressed genes
Gene symbol	Expression change (T/NT)	Known functions	Evidence in 3 HCC databases*	Numbers of appearance in HCC abstracts
IGF2BP1	Up	Regulate mRNA translation of certain genes to promote tumor cell proliferation	— /— / Up	1
DUSP9	Up	Negatively regulate members of the mitogen-activated protein kinase superfamily (MAPK/ERK, SAPK/JNK, p38) associated with Cellular proliferation and differentiation	—/—/—	1
GPC3	Up	Modulate cell proliferation and tumor predisposition	Up/Up/Up	91
RP11-495P10.7	Up	No annotation	—/—/—	0
THBS4	Up	Mediate cell-to-cell and cell-to-matrix interactions.	—/Up/—	1
UPK3A	Up	Related to established markers of biologically aggressive bladder cancer.	—/—/—	0
TERT	Up	Maintain telomere ends by addition of telomere repeat.	Up/Up/—	91
IGF2BP3	Up	Involve in RNA synthesis and metabolism.	—/Up/Up	2
COL2A1	Up	Alpha-1 chain of type II collagen	Up/—/Up	0
SPOCK1	Up	Related to protease inhibition.	—/—/—	0
ZIC5	Up	Play important role during development.	—/—/—	0
GDF2	Down	Regulate cell growth and differentiation.	—/Down/—	0
S100P	Up	Regulate a number of cellular processes such as cell cycle progression and differentiation.	Up/Up/Up	1
ZIC2	Up	Functions as a transcriptional repressor.	Up/Up/Up	0
RP11-495P10.5	Up	No annotation	— / — /—	0
FCN3	Down	Activate the complement pathway in association with MASPs and sMAP.	Down/Down/Down	1
MARCO	Down	Part of the innate antimicrobial immune system.	Up/Down/Up	0
CEACAM20	Up	No annotation	—/—/—	0
SQLE	Up	Catalyze the first oxygenation step in sterol biosynthesis	—/Up/Up	0
MYBL2	Up	Involved in cell cycle progression.	Up/—/Up	1
PBK	Up	Phosphorylate MAP kinase p38.	—/Up/Up	1
CRHBP	Down	Bind and inactivate corticotropin-releasing hormone	Down/Down/Down	0
FCN2	Down	Carbohydrate binding and opsonic activities.	—/Down/Down	0
ANLN	Up	No annotation	—/Up/—	0
LPL	Up	Functions as triglyceride hydrolase and ligand/bridging factor for receptor-mediated lipoprotein uptake.	—/Up/—	2
CLEC1B	Down	Interact with major HMC class I molecules and either inhibit or activate cytotoxicity and cytokine secretion.	Down/Down/Down	0
TTK	Up	Associated with cell proliferation and tumorigenesis	Up/—/Up	1
BMPER	Down	Bone morphogenetic protein binding endothelial regulator.	—/Down/—	1
SPINK1	Up	Trypsin inhibitor.	Up/Up/Up	6
ESM1	Up	Play a role in endothelium-dependent pathological disorders.	—/—/—	5
*Results were listed in an order of database OncodDB.HHC, HCCnet and EHCO. "Up" or "Down" represents the alteration of gene expression level in 3 HCC databases, which was directly retrieved from either reference expression data or experimental evidence in OncodDB.HHC database, or determined based on the direction of expression alteration in >50% datasets for HCCnet database or EHCO database. "—" …
