# Supplementary material for: RNA-Seq Analyses Generate Comprehensive Transcriptomic Landscape and Reveal Complex Transcript Patterns in Hepatocellular Carcinoma
Source: PLoS One. 2011 Oct 17;6(10):e26168. doi: 10.1371/journal.pone.0026168 (PMC3197143; doi:10.1371/journal.pone.0026168)
Supplement: Table S9 — Significant bio-function terms enriched by differently expressed genes. (XLS) [file pone.0026168.s009.xls]

## Sheet: Sheet0
Supplementary Table 9.Significant bio-function terms enriched by differently expressed genes
Bio-function terms	P value	Enriched genes
Cancer	3.15E-22 to 4.14E-03	TRAIP, DDC, HMMR, CCNB2, GPSM2, NPAS2, TUBB4, ODC1, ESRRG, PLK4, MT2A, CCL25, C15ORF23, CHRM2, TMEM97, TYMS, PTGIS, CCNE2, CYP2C8, PODN (includes EG:127435), PRKCQ, CDCA8, HBA1, ITGA6, HMGA1, RRM2, ANXA2, FMOD, TFPI2, OGG1, SYT13, AACS, PRELP, CXCR6 (includes EG:10663), TFRC, ADH1B, FOXF1, SQSTM1, ECM1, UBE2C, ANK3, KIF20A, MS4A1, CCL5, IGFBP7, ITGB8, TTK, DUSP2, HSP90AB1, DPT, LY6E, EXO1, RAD21,…
Cell Cycle	3.58E-20 to 4.15E-03	CENPF, CCNB2, CDKN2C, GPSM2, CHAF1A, ESRRG, BOP1, CSE1L, CENPE, CDKN3, TIMP2, TYMS, CCNE2, CDCA8, CKS2, DCN, SCGB3A1, HMGA1, CKAP2, ANLN, SKA3, H2AFX, E2F1, RAD18, TFRC, SGOL1, CYR61, FANCA, UBE2C, KIF20A, CDT1, KPNA2, PTN, IGFBP7, NUF2, TTK, CAMK2N2, SASS6, CHEK1, ID1, MTOR, MT1E, FASN, NGFR, GAS1, E2F5, TOP2A, PDGFRA, MCM10, EGFL6, HJURP, KIF2C, ZWILCH, NCAPH, RAD21, CDC45, MYCN, PRKDC, CCNB1, …
Gastrointestinal Disease	4.67E-17 to 4.14E-03	CENPF, DDC, CDKN2C, CCNB2, MKI67, GPSM2, TUBB4, ODC1, CHAF1A, MT2A, C12ORF48, CDKN3, C15ORF23, CYP4A11, TMEM97, TIMP2, TYMS, PRKCQ, CDCA8, PODN (includes EG:127435), MT1X, TUBB2A, RRM2, ITGA6, ANXA2, RNASEH2A, OGG1, SPON2, ISLR, RFC4, ADH1B, TFRC, SFRP1, FOXF1, CYR61, HIST1H4H (includes EG:8365), MT1F, MUC6, UBE2C, KIF20A, ANK3, ENAH, SQLE, KPNA2, MS4A1, IGFBP7, ITGB8, PROM1, TTK, LTK, MTOR, MT1E…
Genetic Disorder	2.55E-15 to 4.15E-03	COL14A1, DDC, GARS, CCNB2, KIAA0196, IKZF3, DAB1, NPAS2, GPSM2, ESRRG, EPHB1, NCAM2, CSE1L, C15ORF23, PTGIS, CCNE2, HBA1, ITGA6, ANXA2, DBH, OGG1, PDSS1, TATDN1 (includes EG:83940), ADH1B, CCDC138, FANCA, UBE2C, ADAMTS13, VAT1L, CTTNBP2, TUBB2B, SPON1, WDR66, LY6E, UBE3C, KAL1, CDCA7, LAMC2, PAMR1, CSTB, MCM3, MAD2L1, MSH2, DERL1, PTH1R, CDKN2A, KIF23, PIGU, IDI1, AKR1C3, LHX2, SCN7A, SLC9A9 (inc…
Cellular Assembly and Organization	3.36E-13 to 4.15E-03	KIF23, CDKN2A, DLGAP5, SRPK1, PTTG1, SMC4, CCNB2, GPSM2, AURKB, SKA1, BIRC5, STMN1, CENPE, ZWINT (includes EG:11130), BRCA1, ECT2, KIF14, KIF4A, CKAP2, AURKA, BUB1B, TPX2, SKA3, SMC2, E2F1, NDC80, GPM6A, SGOL1, KIF11, INCENP, NTF3, CDT1, PTN, TERT, TTK, NUF2, SASS6, SOD3, MCM4, CHEK1, CDC25B, ID1, CCNA2, NEK2, GMNN, NGFR, TOP2A, HJURP, BLM, KIF2C, NCAPH, RAD21, MYCN, TACC3, NUSAP1, CCNB1, CDC6, P…
DNA Replication, Recombination, and Repair	3.36E-13 to 4.15E-03	MCM6, COL14A1, CDKN2C, CCNB2, GPSM2, CENPE, TIMP2, GZMH, TYMS, CCNE2, FBLN5, HMGA1, RRM2, CKAP2, RNASEH2A, TFPI2, OGG1, SKA3, E2F1, DACH1, CYR61, SNCA, FANCA, CDT1, KPNA2, PTN, POLQ, TTK, NUF2, SASS6, CHEK1, ID1, E2F5, PDGFRA, TOP2A, HJURP, MCM10, KIF2C, ZWILCH, RAD21, NCAPH, EXO1, ORC1L, GZMM, MYCN, CDC45, PRKDC, CCNB1, CDC6, PLK1, POLD1, NCAPG2, BUB1, MCM3, MAD2L1, RAD54B, FOS, CCNE1, MCM2, MSH…
Cellular Growth and Proliferation	3.78E-11 to 4.15E-03	TRAIP, COL14A1, HMMR, ODC1, ESRRG, SMYD3, CSE1L, MT2A, LUM, RIPK2, TIMD4, TYMS, CCNE2, CDCA8, SCGB3A1, ITGA6, HMGA1, RRM2, ANXA2, TFPI2, TFRC, ACACA, ECM1, FANCA, UBE2C, KIF20A, CYP2C9, MS4A1, ITGB8, IGFBP7, CCL5, TTK, FCGR2B, GPR182, DPT, NGFR, KIF2C, PRKDC, CCL23, MAPK6, CDCA7, VIP, MCM3, BUB1, FOS, MAD2L1, CCNE1, SFN, BMP6, CDKN2A, DLGAP5, AKR1C3, PTTG1, SHC3, TLX1, GPC3, WISP2, FDFT1, STMN1, …
Lipid Metabolism	1.06E-09 to 4.15E-03	CH25H, IDI1, AKR1C3, DIRAS3, PTTG1, CYP26A1, CD1E, CXCR1, CETP, IL1R2, FDFT1, LRAT, B4GALNT1, SOAT2, CYP1A2, PLCE1, LCAT, SCARB1, CYP2E1, PPBP, LPL, PLCB1, LSS, CLN6, TEK, CHRM2, CYP4A11, PTGIS, CYP2C8, GGT5, GLYAT, PCSK9, HMGA1, RGS4, APOA5, PCK1, ASAH2, ADRA2A, RDH16, NPC1, PDSS1, AKR1D1, AACS, MTMR7, ACACA, B3GNT5, SNCA, HSD17B2, FADS1, CYP39A1, NTF3, LPA, CYP2C9, APOF, TERT, BCO2, ADH1C (incl…
Small Molecule Biochemistry	1.06E-09 to 4.15E-03	CH25H, IDI1, AKR1C3, DIRAS3, PTTG1, CYP26A1, CD1E, CXCR1, CETP, IL1R2, FDFT1, LRAT, B4GALNT1, SOAT2, CYP1A2, PLCE1, LCAT, SCARB1, CYP2E1, PPBP, LPL, PLCB1, LSS, CLN6, TEK, CHRM2, CYP4A11, ADH6, PTGIS, CYP2C8, GGT5, GLYAT, PCSK9, HMGA1, RGS4, APOA5, PCK1, ASAH2, ADRA2A, RDH16, NPC1, PDSS1, AKR1D1, AACS, MTMR7, ADH1B, ACACA, B3GNT5, SNCA, HSD17B2, FADS1, CYP39A1, NTF3, LPA, CYP2C9, APOF, TERT, BCO2…
Reproductive System Disease	2.79E-09 to 1.74E-03	TRAIP, HMMR, TUBB4, ODC1, ESRRG, MT2A, CCL25, CHRM2, TYMS, PRKCQ, HBA1, HMGA1, RRM2, ITGA6, ANXA2, FMOD, TFPI2, SYT13, AACS, CXCR6 (includes EG:10663), TFRC, ADH1B, ECM1, UBE2C, ANK3, KIF20A, MS4A1, CCL5, ITGB8, TTK, DUSP2, HSP90AB1, DPT, LY6E, CCL23, CD69, KAL1, CDCA7, BUB1, FOS, CCNE1, ZFPM2, MSH2, BCAM, GPX2, SFN, CDKN2A, ADRA2B, PTTG1, CYP26A1, SCN7A, SMC4, CETP, FDFT1, HBA2, HDAC11, CXCL14, …
Cell Death	2.4E-08 to 3.62E-03	TRAIP, HMMR, IKZF3, ODC1, MT2A, CSE1L, CCL25, RIPK2, PTGIS, GZMH, TYMS, PRKCQ, SCGB3A1, RRM2, ITGA6, HMGA1, OGG1, RAD18, SRXN1, TFRC, ACACA, SQSTM1, FANCA, UBE2C, CYP2C9, MS4A1, CCL5, IGFBP7, TTK, NUF2, DUSP2, RPS6KL1, HSP90AB1, NGFR, RAD21, PRKDC, CD69, TRIB3, VIP, MAD2L1, FOS, CCNE1, MSH2, GPX2, BMP6, SFN, ID4, CDKN2A, PTTG1, SHC3, EOMES, GPC3, HSPA4, FDFT1, STMN1, SLC22A1, C8ORF4, MYBL2, RHEB,…
Vitamin and Mineral Metabolism	3.18E-08 to 2.42E-03	CYP39A1, IDI1, CYP2C9, APOF, CYP26A1, BCO2, CETP, FDFT1, LRAT, DHCR7, SOAT2, CYP1A2, SCARB1, LCAT, HGF, LSS, CLN6, PTGIS, NSDHL, CYP2C8, PCSK9, G6PD, RDH16, FDPS, NPC1, PDSS1, AKR1D1, SREBF2, UGT2B7, AACS, CYP2C19, RDH5, BMP6, HMGCR, ADH4
Cellular Movement	1.83E-07 to 4.15E-03	CHST4, HMMR, CCNB2, NEXN, LIFR, EPHB1, ITGA9, PPBP, CCL25, LYVE1, SPOCK1, TIMP2, ITGAD, PDE2A, SCGB3A1, DCN, ITGA6, ANLN, ANXA2, CXCR6 (includes EG:10663), SPINT2, SFRP1, CYR61, KIF20A, ENAH, CLDN11, PTN, CCL14, CCL5, ITGB8, SOD3, ID1, MTOR, HSP90AB1, VIPR1, NGFR, TOP2A, PDGFRA, SORT1, CCNB1, CCL23, EGR1, REN, KAL1, PLK1, VIP, AXL, F3, LAMC2, CDK1, FOS, PTH1R, CCL21, PTGS2, BMP6, NCAM1, KIF23, CD…
Respiratory Disease	4.18E-07 to 4.15E-03	CDKN2A, TP73, XPO5, CCNB2, AURKB, TUBB4, BIRC5, FDFT1, STMN1, HDAC11, ENG, TYMS, PTGIS, CYP2C8, CDCA8, CKS2, POLE2, TUBB2A, RRM2, ANLN, AURKA, HHIP, RFC4, IGFBP3, SFRP1, TMEM27, ESR1, TK1, UBE2C, S100P, VTCN1, CDC20, MS4A1, TERT, ADH1C (includes EG:126), ROBO1, WNT2, LTK, CCNA2, ID1, MTOR, KRT19, HSP90AB1, HGF, GAS1, PDGFRA, TOP2A, SEMA3E, PPARG, CCNB1, NRAS, TUBG1, CDC6, EIF2C2, FAM72D, PLK1, FO…
Skeletal and Muscular Disorders	6.14E-07 to 2.39E-03	TYMS, CDKN2A, CKS2, DIAPH3, TUBG1, TUBB2A, PRC1, HMGA1, TUBB4, FOXM1, LTK, FDPS, FOS, FDFT1, MTOR, HSP90AB1, PTH1R, PDGFRA, TOP2A, PTGS2, BLM, ESR1, NCAM1, UBE2C
Tissue Development	5.3E-06 to 1.98E-03	CDKN2A, CHST4, TROAP, PTTG1, CNTN4, CX3CR1, MMRN1, CD8A, WISP2, BIRC5, NCAM2, EPHB1, ITGA9, PPBP, CCL25, CD226, SPOCK1, ITGAD, FBLN5, DCN, ITGA6, AURKA, BUB1B, TPX2, IL33, KLKB1, ISLR, RND3, SELP, E2F1, ZAP70, CCL19, CYR61, ITGBL1, CDHR2, TERT, CCL5, ITGB8, MPZ, IGFBP7, ROBO1, RAD51, MTOR, EDN1, DKK3, TRPV6, FASN, HGF, IGHM, MCM10, S100A8, DBF4, EMILIN1, PPARG, CLDN10, PLXNC1, FEZ1, CD48, KAL1, P…
Tissue Morphology	7.3E-06 to 4.15E-03	CDKN2A, NTF3, CD3E, TERT, IGFBP7, CCL5, BIRC5, CDC25B, STMN1, EDN1, NGFR, HGF, IGHM, MYBL2, BRCA1, CDC25A, PPARG, TYMS, IGFBP6, NRAS, CCNB1, UHRF1, EGR1, PRC1, TXNRD1, CCNE1, NTRK2, CXCL12, DBC1, E2F1, PTH1R, IGFBP3, TGFA, PTGS2, SFN, BMP6, ESR1, SNCA
Cell Signaling	1.13E-05 to 1.13E-05	CDKN2A, CCNE2, CDC25C, CKS2, DIRAS3, CDC6, CDKN2C, PKMYT1, CDKN3, BLM, CHEK1, CDC25A
Cellular Development	1.15E-05 to 3.92E-03	CDKN2A, COL14A1, SLC7A11, AKR1C3, TP73, HMMR, DIRAS3, CACNA1H, SHC3, MYH11, GPC3, BIRC5, ESRRG, B4GALNT1, ALPK3, STMN1, EZH2, ECT2, BRCA1, KLF2, EIF5A2, TIMP2, TYMS, CDCA8, SCGB3A1, DCN, HMGA1, ITGA6, RGS4, ANXA2, BMX, GNAZ, AURKA, TRG@ (includes EG:6965), MAPK12, BMP10, DUSP1, E2F1, IGFBP3, DACH1, SFRP1, PTGER2, CYR61, ESR1, SNCA, FANCA, KIF20A, NTF3, MMP7, LPA, GEM, STMN2, PTPN13, CDT1, PTN, TE…
Neurological Disease	2.75E-05 to 2.18E-03	CDKN2A, ADRA2B, HTR2B, HTR4, PTTG1, TERT, CDKN2C, HTR1D, NAT2, CX3CR1, CCL5, TUBB4, PROM1, LTK, GABRB3, MTOR, PDE7B, EZH2, PDGFRA, TOP2A, EFNB3, ENG, GABRA2, CHRM2, TYMS, PPARG, MYCN, PTGIR, TUBG1, TUBB2A, EPHA3, FOXM1, HIST1H2AE (includes EG:3012), GABRP, ADRA2A, MSH2, E2F1, LGI1, CXCR6 (includes EG:10663), BRCA2, P2RY12, PTGER2, PTGS2, ESR1, UBE2C
Connective Tissue Development and Function	3.71E-05 to 3.47E-03	CDKN2A, MYCN, NRAS, TP73, EGR1, TERT, FOXM1, MAPK12, ID1, CCNE1, DUSP1, E2F1, CENPA, CDC25A
Cardiovascular Disease	4.75E-05 to 2.04E-03	DDC, FAM19A5, PPFIA3 (includes EG:8541), KIAA0196, CLSTN2, MKI67, TUBB4, NPAS2, WBSCR17, DAB1, ADAMTS2, LIFR, ESRRG, EPHB1, SMYD3, LCAT, CSE1L, PLCB1, EBF2, C15ORF23, PRKCQ, TKT, TUBB2A, HBA1, RASL12, CLEC4F, H2AFX, DTNA, GPM6A, PRICKLE1, SNCA, ANK3, CYP39A1, LRRC4C, DEPDC1, VAT1L, GNA14, LRRC20, SPON1, MTOR, VIPR1, ASRGL1, UBE3C, PTGIR, MOXD1, EGR1, RNF150, RNF157, REN, PAMR1, FOS, RBMS3, P2RY12…
Hair and Skin Development and Function	5.22E-05 to 2.71E-03	CDKN2A, NRAS, PTTG1, EGR1, PTN, CKAP2, AURKB, CDC25B, APLN, HGF, E2F1, ESM1, BRCA2, PTGS2, CYR61, CDC25A
Renal and Urological Disease	5.77E-05 to 1.42E-03	CDKN2A, TCF21, MS4A1, MKI67, CX3CR1, TUBB4, GPC3, LTK, ODC1, CHEK1, BIRC5, MTOR, KRT19, HSP90AB1, GMNN, HDAC11, EZH2, PDGFRA, TOP2A, TIMP2, PPARG, TYMS, IGF2BP3, NRAS, PTGIR, POLE2, TUBB2A, PRC1, TUBG1, RRM2, CCT6A, AURKA, NEDD4, OGG1, CDK1, FOS, MCM2, E2F1, TGFA, BRCA2, SFRP1, PTGS2, HMGCR, UBE2C
Drug Metabolism	8.13E-05 to 1.66E-03	CYP2C8, CYP1A2, CYP2C9, CYP2E1, UGT2B7, CYP2C19, HSD17B2
Endocrine System Development and Function	8.16E-05 to 1.66E-03	CYP2C8, CYP1A2, CYP2C9, AKR1C3, CYP2C19, HSD17B2
Hepatic System Disease	9.2E-05 to 1.2E-03	CDKN2A, AKR1C3, MKI67, GPC3, TUBB4, NNMT, IL7R, PLK4, PDE7B, SCARB1, MT2A, CYP2E1, HDAC11, SLC22A1, CDKN3, CHRM2, PHACTR3, TYMS, ADH6, PGLYRP2, PDGFRL, TUBB2A, ITGA6, APOA5, SLC17A5, RDH16, NPC1, AKR1D1, ST6GAL2, IGFBP3, DACH1, ADH1B, GPM6A, VPS37A, SQSTM1, ESR1, MMP7, LPA, SLC4A2, MS4A1, ADH1C (includes EG:126), CFTR, GNA14, LTK, WNT2, MTOR, GABRB3, HGF, TOP2A, PDGFRA, GABRA2, E2F8, SESTD1, PPAR…
Dermatological Diseases and Conditions	1.78E-04 to 2.39E-03	ADRA2B, CDKN2A, COL14A1, IDI1, SCN7A, CXCR1, TUBB4, ODC1, ADAMTS2, HDAC11, LILRB5, CHRM2, MARCO, ESCO2, TYMS, CD207, FBLN5, TUBB2A, COL2A1, ITGA6, HHIP, ADRA2A, TBCE, KLKB1, DUSP1, EDARADD, COL25A1, ESR1, ECM1, DEFA1 (includes EG:1667), SIGIRR, COL8A2, SLC1A4, TERT, MAPT, MS4A1, GJB3, CCL5, DUSP2, CHEK1, BLK, CDC25B, MTOR, HSP90AB1, HGF, TOP2A, PDGFRA, IGHM, CCRL1, S100A8, BLM, GABRA2, GZMM, IGHD…
Embryonic Development	2.31E-04 to 2.31E-04	CDC25B, PTTG1, CKAP2, CDC25A
Hematological Disease	2.67E-04 to 2.42E-03	ADRA2B, CDKN2A, HAMP, CD3E, CX3CR1, AURKB, NEXN, TUBB4, BIRC5, CHAF1A, IL7R, FDFT1, HBB (includes EG:3043), SCARB1, PDE7B, CYP2E1, HDAC11, LPL, AMPH, BRIP1, CHRM2, POLE2, PCSK9, TUBB2A, RRM2, IL27, ANXA2, MAPK12, ADRA2A, IL33, ZAP70, E2F1, IGFBP3, PTGER2, ESR1, FANCA, FCGR3B, MMP7, CDC20, ADAMTS13, STMN2, KPNA2, MS4A1, TERT, CCL5, FCGR2B, LTK, CHEK1, RAD51, MTOR, HSP90AB1, EDN1, FASN, NGFR, TOP2A…
Cellular Compromise	4.43E-04 to 3.92E-03	KIF23, MAD2L1, KIF14, TACC3, STMN1, STMN2, DIAPH3, BRCA2, BRCA1, ECT2, KIF2C
Cell-To-Cell Signaling and Interaction	4.63E-04 to 3.92E-03	CDKN2A, IL18RAP, CHST4, TROAP, CNTN4, CACNA1H, MMRN1, CX3CR1, CXCR1, CD8A, GPC3, WISP2, EPHB1, NCAM2, STMN1, SCARB1, ITGA9, PPBP, LPL, CD226, CCL25, SKAP1, SPOCK1, MARCO, ITGAD, CLEC4G, FBLN5, DCN, PCSK9, LAMA2, ITGA6, ANXA2, ANGPTL1, IL33, ADRA2A, KLKB1, ISLR, RND3, SELP, ZAP70, E2F1, IGFBP3, TFRC, CCL19, CYR61, ESR1, FCGR3B, ITGBL1, LPA, CDHR2, TERT, CFTR, IGFBP7, MPZ, ITGB8, CCL5, ROBO1, WNT2,…
Molecular Transport	5.12E-04 to 1.02E-03	LPA, DIRAS3, PTTG1, TERT, CFTR, FCGR2B, CETP, IL1R2, FDFT1, B4GALNT1, LCAT, GBA (includes EG:2629), EDN1, SCARB1, NGFR, FASN, HGF, PPBP, LPL, PDGFRA, TEK, PPARG, HMGA1, APOA5, VIP, ADRA2A, RDH16, NPC1, ALB, TGFA, ACACA, PTGS2, HMGCR
Nucleic Acid Metabolism	5.12E-04 to 4.15E-03	DLAT, FASN, ACACA, ACLY, HMGCR
Cell Morphology	8.58E-04 to 3.47E-03	CDKN2A, KIF23, DIAPH3, MYH11, ODC1, ESRRG, STMN1, EFNB3, BRCA1, KLF2, MARCO, KIF14, OGG1, ADRA2A, LIN9, E2F1, IGFBP3, RAD18, SFRP1, SNCA, MT1F, NTF3, GEM, KPNA2, TERT, MAPT, IGFBP7, WNT2, CHEK1, CCNA2, EDN1, DKK3, TRPV6, NGFR, FASN, HGF, BLM, RAD21, PPARG, DPP4, MYCN, PRKDC, PPM1E, EGR1, AXL, FOS, PRKAR2B, CXCL12, BRCA2, BMP6
Tumor Morphology	9.23E-04 to 1.02E-03	CDKN2A, FOS, TP73, DCN, HGF, PLK1, SFRP1, GPC3, BIRC5
Cell-mediated Immune Response	1.02E-03 to 3.92E-03	CXCL12, CCL21, CCL19, CCL5
Hematological System Development and Function	1.02E-03 to 4.15E-03	PTGDR, CXCL12, CXCL14, CCL21, CCL5, CCL19
Hematopoiesis	1.02E-03 to 1.02E-03	CXCL12, CCL21, CCL19
Immune Cell Trafficking	1.02E-03 to 4.15E-03	PTGDR, CXCL12, CXCL14, CCL21, CCL5, CCL19
Inflammatory Response	1.02E-03 to 4.15E-03	PTGDR, CXCL12, CXCL14, CCL21, CCL5, CCL19
Nervous System Development and Function	1.02E-03 to 1.02E-03	NTRK2, HGF, NGFR
Gene Expression	1.35E-03 to 1.35E-03	CDC25C, TP73, FASN, PLK1, CDK1
Carbohydrate Metabolism	1.39E-03 to 3.2E-03	MMP7, TAC3, HTR2B, NPY1R, RGS4, CCL5, CXCR1, TREH, VIP, PLCE1, EDN1, VIPR1, LPL, MTMR7, PLCB1, CHRM2
Cellular Function and Maintenance	1.42E-03 to 4.15E-03	PRKDC, KPNA2, RAD18, CCL21, BRCA2, CCL19, BRCA1, BLM, OGG1, CHEK1
Renal and Urological System Development and Function	1.66E-03 to 1.66E-03	CDC25B, PTTG1, CKAP2, CDC25A
Organismal Injury and Abnormalities	2.18E-03 to 2.18E-03	ADRA2B, HTR2B, PTGIR, HTR4, HTR1D, CCL5, CX3CR1, HIST1H2AE (includes EG:3012), GABRP, ADRA2A, GABRB3, PDE7B, P2RY12, PTGS2, PTGER2, ESR1, GABRA2, CHRM2
Antigen Presentation	2.42E-03 to 4.15E-03	PTGDR, CXCL12, CXCL14, CCL21, CCL5, CCL19
Skeletal and Muscular System Development and Function	3.92E-03 to 3.92E-03	ITGA9, LAMA2, CACNA1H, HMGCR
Cardiovascular System Development and Function	4.15E-03 to 4.15E-03	HGF, PTGS2
Developmental Disorder	4.15E-03 to 4.15E-03	NSDHL, HMGCR
Metabolic Disease	4.15E-03 to 4.15E-03	DHCR7, HMGCR
Reproductive System Development and Function	4.15E-03 to 4.15E-03	ALB, CETP
Respiratory System Development and Function	4.15E-03 to 4.15E-03	CDKN2A, E2F1
Note: The biological functions' significantce were provided and scored employing Fischer’s exact test.
