# Supplementary material for: RNA-Seq Analyses Generate Comprehensive Transcriptomic Landscape and Reveal Complex Transcript Patterns in Hepatocellular Carcinoma
Source: PLoS One. 2011 Oct 17;6(10):e26168. doi: 10.1371/journal.pone.0026168 (PMC3197143; doi:10.1371/journal.pone.0026168)
Supplement: Table S10 — Significant canonical pathways enriched by differently expressed genes. (XLS) [file pone.0026168.s010.xls]

## Sheet: Sheet0
Supplementary Table 10.Significant canonical pathways enriched by differently expressed genes
Ingenuity canonical pathways	-Log (P value)	Ratio	Down-regulated/total	Up-regulated/total	Enriched genes
Cell Cycle: G2/M DNA Damage Checkpoint Regulation	6.29E00	2.89E-01	0/45 (0%)	13/45 (29%)	CDKN2A, PRKDC, CDC25C, CCNB1, CCNB2, PLK1, CDK1, CHEK1, CDC25B, TOP2A, PKMYT1, SFN, BRCA1
Mitotic Roles of Polo-Like Kinase	5.79E00	2.59E-01	0/58 (0%)	15/58 (26%)	KIF23, CDC25C, CCNB1, CDC20, PTTG1, PRC1, CCNB2, PLK1, CDK1, CDC25B, PLK4, HSP90AB1, PKMYT1, KIF11, CDC25A
Hereditary Breast Cancer Signaling	5.39	1.73E-01	0/127 (0%)	22/127 (17%)	CDC25C, CCNB1, NRAS, TUBG1, RAC3, CDK1, CHEK1, RAD51, RFC4, MSH2, HDAC11, H2AFX, E2F1, BRCA2, PMS2, SFN, BLM, BRCA1, HLTF, FANCA, RFC3, POLR2K
ATM Signaling	4.84E00	2.45E-01	1/53 (2%)	12/53 (23%)	CDC25C, CCNB1, TP73, CCNB2, MAPK12, CDK1, CHEK1, RAD51, SMC2, H2AFX, MAPK10, BRCA1, CDC25A
Role of BRCA1 in DNA Damage Response	4.37E00	2.13E-01	0/61 (0%)	13/61 (21%)	PLK1, CHEK1, RAD51, MSH2, RFC4, E2F1, E2F5, BRCA2, BLM, BRCA1, HLTF, FANCA, RFC3
Biosynthesis of Steroids	4.11E00	7.14E-02	1/126 (1%)	8/126 (6%)	FDPS, SQLE, FDFT1, PDSS1, DHCR7, IDI1, CYP26A1, LSS, HMGCR
Role of CHK Proteins in Cell Cycle Checkpoint Control	3.76E00	2.57E-01	0/35 (0%)	9/35 (26%)	CDC25C, RFC4, E2F1, E2F5, BRCA1, CDK1, CDC25A, CHEK1, RFC3
Metabolism of Xenobiotics by Cytochrome P450	3.35E00	8.99E-02	13/178 (7%)	3/178 (2%)	ADH6, CYP2C8, GSTM5, CYP2C9, AKR1C3, ADH1C (includes EG:126), UGT2B10, CYP1A2, GSTA4, CYP2E1, UGT2B7, B3GAT1, ADH1B, CYP2C19, CYP51A1, ADH4
Arachidonic Acid Metabolism	3.05E00	8.72E-02	13/195 (7%)	4/195 (2%)	PTGIS, CYP2C8, GGT5, CYP2C9, AKR1C3, BCO2, PLA2R1, WISP2, CYP1A2, LCAT, CYP2E1, GPX2, CYP2C19, PTGS2, CYP4A11, PLOD3, CYP51A1
Primary Immunodeficiency Signaling	2.63E00	1.64E-01	8/55 (15%)	1/55 (2%)	IL7R, CD3E, ZAP70, IGHG4, IGHM, IGHA1, RFX5, CD8A, IGHD
CCR5 Signaling in Macrophages	2.46E00	1.25E-01	8/88 (9%)	3/88 (3%)	FOS, CAMK4, PRKCQ, CD3E, GNB5, MAPK10, TRG@ (includes EG:6965), CCL5, MAPK12, GNG4, TRA@
14-3-3-mediated Signaling	2.34E00	1.32E-01	4/114 (4%)	11/114 (10%)	PRKCQ, NRAS, TP73, TUBG1, TUBB2A, MAPT, TUBB4, MAPK12, RAC3, FOS, PLCE1, MAPK10, PLCB1, SFN, SNCA
Lipid Antigen Presentation by CD1	2.22E00	2.27E-01	4/22 (18%)	1/22 (5%)	CD3E, CANX, TRG@ (includes EG:6965), CD1C, TRA@
RAR Activation	2.06E00	1.06E-01	13/179 (7%)	6/179 (3%)	PRKCQ, TRIM24, CYP26A1, SMAD6, PRKAR2A, RDH8, MAPK12, RAC3, RDH16, FOS, LRAT, PRKAR2B, DUSP1, ADCY5, MAPK10, IGFBP3, RDH5, HLTF, ADH4
Tryptophan Metabolism	2.06E00	6.7E-02	9/224 (4%)	6/224 (3%)	CYP2C8, AADAT, CYP2C9, DDC, BCO2, INMT, NEDD4, CYP1A2, CYP2E1, SMOX, CYP2C19, PTGS2, OGDH, CYP51A1, PLOD3
Ovarian Cancer Signaling	2E00	1.13E-01	5/141 (4%)	11/141 (8%)	CDKN2A, MMP7, NRAS, PRKAR2A, RAC3, WNT2, RAD51, MTOR, PRKAR2B, EDN1, MSH2, E2F1, BRCA2, PMS2, PTGS2, BRCA1
Retinol Metabolism	1.95E00	1.23E-01	6/57 (11%)	1/57 (2%)	RDH16, UGT2B7, B3GAT1, UGT2B10, RDH5, RDH8, ADH4
Linoleic Acid Metabolism	1.9E00	9.9E-02	8/101 (8%)	2/101 (2%)	CYP2C8, CYP1A2, CYP2C9, LCAT, CYP2E1, PLA2R1, CYP2C19, WISP2, CYP51A1, FADS1
IL-1 Signaling	1.86E00	1.13E-01	5/106 (5%)	7/106 (7%)	FOS, PRKAR2B, ADCY5, GNB5, MAPK10, PRKAR2A, GNA14, GNAZ, MAPK12, GNG4, IRAK1, IRAK2
Breast Cancer Regulation by Stathmin1	1.8E00	9.95E-02	5/201 (2%)	15/201 (7%)	CCNE2, CAMK4, PRKCQ, NRAS, TUBG1, TUBB2A, PRKAR2A, GNB5, PPP1R14A, TUBB4, CDK1, CCNE1, STMN1, PRKAR2B, ADCY5, E2F1, E2F5, PLCB1, UHMK1, GNG4
Pancreatic Adenocarcinoma Signaling	1.79E00	1.11E-01	4/117 (3%)	9/117 (8%)	CDKN2A, MAPK12, RAC3, BIRC5, RAD51, CCNE1, CYP2E1, E2F1, E2F5, TGFA, MAPK10, BRCA2, PTGS2
BMP signaling pathway	1.78E00	1.27E-01	7/79 (9%)	3/79 (4%)	CAMK4, NRAS, PRKAR2B, MAPK10, PRKAR2A, SMAD6, MAPK12, BMP6, BMP5, BMP10
CXCR4 Signaling	1.73E00	1.01E-01	10/168 (6%)	7/168 (4%)	PRKCQ, NRAS, EGR1, DIRAS3, GNB5, GNA14, GNAZ, MAPK12, RAC3, FOS, RND3, ADCY5, CXCL12, MAPK10, PLCB1, GNG4, MYL3
Aryl Hydrocarbon Receptor Signaling	1.7E00	1E-01	4/150 (3%)	11/150 (7%)	CDKN2A, CCNE2, GSTM5, TP73, CHEK1, CCNA2, FOS, CCNE1, CYP1A2, HSP90AB1, GSTA4, NCOA2, E2F1, ESR1, MCM7
Eicosanoid Signaling	1.68E00	1.08E-01	8/83 (10%)	1/83 (1%)	PTGIS, PTGIR, AKR1C3, LCAT, PTGDR, PLA2R1, PTGER2, PTGS2, WISP2
Endothelin-1 Signaling	1.63E00	9.68E-02	11/186 (6%)	7/186 (4%)	PRKCQ, NRAS, PLA2R1, MAPK6, SHC3, GNA14, GNAZ, MAPK12, WISP2, FOS, PLCE1, EDN1, LCAT, ADCY5, MAPK10, PLCB1, PTGER2, PTGS2
Molecular Mechanisms of Cancer	1.6E00	8.38E-02	12/370 (3%)	19/370 (5%)	CDKN2A, DIRAS3, CDKN2C, GNA14, CHEK1, CDC25B, ADCY5, E2F5, PLCB1, BRCA1, CDC25A, PRKDC, CCNE2, CDC25C, PRKCQ, NRAS, SMAD6, PRKAR2A, AURKA, GNAZ, MAPK12, RAC3, BMP5, BMP10, FOS, CCNE1, PRKAR2B, RND3, E2F1, MAPK10, BMP6
TR/RXR Activation	1.59E00	1.11E-01	3/99 (3%)	8/99 (8%)	MTOR, RAB3B, CAMK4, AKR1C3, SCARB1, SREBF2, FASN, APOA5, ACACA, PCK1, RAC3
LXR/RXR Activation	1.49E00	1.05E-01	4/86 (5%)	5/86 (6%)	IL1R2, LCAT, FASN, NGFR, LPL, APOA5, ACACA, HMGCR, CETP
Fatty Acid Metabolism	1.48E00	7.27E-02	10/165 (6%)	2/165 (1%)	ADH6, CYP2C8, ACSL3, CYP1A2, CYP2C9, CYP2E1, ADH1C (includes EG:126), ADH1B, CYP2C19, CYP4A11, CYP51A1, ADH4
p53 Signaling	1.47E00	1.17E-01	0/94 (0%)	11/94 (12%)	CDKN2A, PRKDC, TP73, E2F1, SFN, BRCA1, RAC3, TP53BP2, BIRC5, CHEK1, TP53I3
IGF-1 Signaling	1.47E00	1.1E-01	6/100 (6%)	5/100 (5%)	FOS, IGFBP6, NRAS, PRKAR2B, IGFBP3, PRKAR2A, IGFBP7, SFN, CYR61, RAC3, NEDD4
Sonic Hedgehog Signaling	1.44E00	1.52E-01	2/33 (6%)	3/33 (9%)	CCNB1, PRKAR2B, PRKAR2A, HHIP, CDK1
C21-Steroid Hormone Metabolism	1.44E00	5.97E-02	2/67 (3%)	2/67 (3%)	NSDHL, AKR1D1, AKR1C3, HSD17B2
Renin-Angiotensin Signaling	1.43E00	9.84E-02	7/122 (6%)	5/122 (4%)	FOS, PRKCQ, NRAS, PRKAR2B, ADCY5, REN, MAPK10, PRKAR2A, SHC3, PTGER2, CCL5, MAPK12
Fatty Acid Biosynthesis	1.42E00	5.88E-02	0/51 (0%)	3/51 (6%)	ACSL3, FASN, ACACA
Tyrosine Metabolism	1.42E00	4.59E-02	6/196 (3%)	3/196 (2%)	ADH6, MOXD1, DDC, ADH1C (includes EG:126), ELOVL2, ADH1B, SMOX, DBH, ADH4
IL-8 Signaling	1.41E00	9.14E-02	8/186 (4%)	9/186 (5%)	PRKCQ, NRAS, DIRAS3, GNB5, CXCR1, MAPK12, RAC3, CSTB, IRAK1, MTOR, RND3, MAPK10, PTGS2, DEFA1 (includes EG:1667), GNG4, TEK, IRAK2
Role of MAPK Signaling in the Pathogenesis of Influenza	1.39E00	1.2E-01	6/75 (8%)	3/75 (4%)	NRAS, LCAT, PLA2R1, MAPK10, CCL5, PTGS2, MAPK12, RAC3, WISP2
cAMP-mediated Signaling	1.38E00	9.94E-02	11/161 (7%)	5/161 (3%)	ADRA2B, PDE2A, CAMK4, HTR4, PRKAR2A, RGS4, HTR1D, PDE1A, ADRA2A, PRKAR2B, AKAP14, DUSP9, PDE7B, ADCY5, DUSP1, CHRM2
Cyanoamino Acid Metabolism	1.37E00	6.25E-02	2/64 (3%)	2/64 (3%)	GGT5, GBA (includes EG:2629), ASRGL1, ASPG
The significance of the association between the data set and the canonical pathway was measured by Fisher’s exact test.Threshold was set P< 0.05 or –log (P value) > 1.3.
Ratio was defined as the number of enriched genes from the dataset divided by the total number of genes in the canonical pathway.
