# Supplementary material for: RNA-Seq Analyses Generate Comprehensive Transcriptomic Landscape and Reveal Complex Transcript Patterns in Hepatocellular Carcinoma
Source: PLoS One. 2011 Oct 17;6(10):e26168. doi: 10.1371/journal.pone.0026168 (PMC3197143; doi:10.1371/journal.pone.0026168)
Supplement: Table S11 — Gene sets enriched in DEGs from RNA-seq data. (XLS) [file pone.0026168.s011.xls]

## Sheet: Sheet1
Supplementary Table 11.Enriched gene sets identified by GSEA
Gene set name	Size	ES	NES	NOM P value
SMITH HCV INDUCED HCC UP	10	-0.786604	-1.57284	0.00384615
UVB SCC DN	9	-0.628627	-1.5426	0.0137795
ZHAN MMPC SIM	5	-0.719907	-1.51891	0.0458167
INSULIN ADIP INSENS UP	4	-0.834884	-1.43038	0.0433071
ACACTGG,miR-199A,miR-199B	3	-0.92409	-1.52503	0.00206186
Note: ES, Enrichment score; NES, Normalized enrichment score; NOM P value, Nominal P Value.
